# Supplementary material for: Klebsiella ARO112 promotes microbiota recovery, pathobiont clearance and prevents inflammation in IBD mice
Source: Nat Commun. 2025 Dec 11;16:10911. doi: 10.1038/s41467-025-67015-w (PMC12698716; doi:10.1038/s41467-025-67015-w)
Supplement: Supplementary file 3 — Supplementary Dataset 1 [file 41467_2025_67015_MOESM3_ESM.xlsx]

## Sheet: Sheet1
		Strain nomenclature	Species	Bacterial isolate	Genome sequence (genome ID)	Notes
		MG1655	Escherichia coli K-12 MG1655	Bassler Lab Collection	511145.1198	Non-pathogenic E. coli K-12 Lab strain
		AIEC	Escherichia coli LF82	provided by Gabriel Nuñez	591946.44	Adherent-Invasive E. coli pathobiont common in IBD patients
		EcN	Escherichia coli Nissle 1917	DSM 6601, Ardeypharm Collection	316435.66	Probiotic
		Ec1898	Escherichia coli strain Ec1898	this study	562.122666	Isolate from a leukaemia patient from "Hospital La Fé" (Valencia Spain) in the scope of the European project "FloraStopMRE"
		ARO112	Klebsiella sp. strain ARO112	Oliveira et al., 2020	1134687.165	Non-pneumoniae Klebsiella murine isolate, shown to provide colonization resistance to E. coli K-12
		MBC022	Klebsiella oxytoca strain MBC022	this study	571.1538 (this study)	Non-pneumoniae Klebsiella murine isolate
		Kp1012	Klebsiella pneumoniae strain Kp1012	this study	573.53686 (this study)	Isolate from a leukaemia patient from "Hospital La Fé" (Valencia Spain) in the scope of the European project "FloraStopMRE"
		Kp834	Klebsiella pneumoniae strain Kp834	this study	573.53685 (this study)	Isolate from a leukaemia patient from "Hospital La Fé" (Valencia Spain) in the scope of the European project "FloraStopMRE"
		MH258	Klebsiella pneumoniae strain MH15-258M	provided by Eric Pamer	573.18065	ST258 CR-Kp isolate from a bacteremia patient at MSKCC
		V. cholerae	Vibrio cholerae C6076	Provided by Kai Panpenfort, KPS-0014	N.A.	Human pathogen
		EcB	Escherichia coli B strain C3029	N.A.	562.122666	Lab strain
		ATCC 43816	Klebsiella pneumoniae subsp. pneumoniae ATCC 43816	N.A.	1308539.8	Klebsiella pneumoniae subsp. pneumoniae (Schroeter) Trevisan; commonly used in respiratory disease research
		Kpn	Klebsiella pneumoniae subsp. pneumoniae strain NCTC9633 (type strain)	N.A.	72407.1142	Type strain
		Kmi	Klebsiella michiganensis strain DSM 25444 (type strain)	N.A.	1134687.61	Type strain
		Kox	Klebsiella oxytoca strain DSM 5175 (type strain)	N.A.	571.1418	Type strain
		Kgr	Klebsiella grimontii strain 06D021 (type strain)	DSMZ (DSM 105630)	571.245	Type strain
		MG1655-RP4	Escherichia coli K-12 MG1655	This study	N.A.	Received RP4 (kanR, tetR) plasmid through transformation
		Kgr-RP4	Klebsiella grimontii strain 06D021 (type strain)	This study	N.A.	Received RP4 (kanR, tetR) plasmid through conjugation from MG1655-RP4
		EcN-RP4	Escherichia coli Nissle 1917	This study	N.A.	Received RP4 (kanR, tetR) plasmid through conjugation from MG1655-RP4
		ARO112-RP4	Klebsiella sp. strain ARO112	This study	N.A.	Received RP4 (kanR, tetR) plasmid through conjugation from MG1655-RP4
		Kp1012-RP4	Klebsiella pneumoniae strain Kp1012	This study	N.A.	Received RP4 (kanR, tetR) plasmid through conjugation from MG1655-RP4
		MG1655-pMP7506	Escherichia coli K-12 MG1655	This study	N.A.	Received pMP7605 (gentR) plasmid through transformation
		EcN-pMP7605	Escherichia coli Nissle 1917	This study	N.A.	Received pMP7605 (gentR) plasmid through transformation
		ARO112-pMP7605	Klebsiella sp. strain ARO112	This study	N.A.	Received pMP7605 (gentR) plasmid through transformation
		Kp1012-pMP7605	Klebsiella pneumoniae strain Kp1012	This study	N.A.	Received pMP7605 (gentR) plasmid through transformation
