# Supplementary material for: Klebsiella ARO112 promotes microbiota recovery, pathobiont clearance and prevents inflammation in IBD mice
Source: Nat Commun. 2025 Dec 11;16:10911. doi: 10.1038/s41467-025-67015-w (PMC12698716; doi:10.1038/s41467-025-67015-w)
Supplement: Supplementary file 5 — Supplementary Dataset 3 [file 41467_2025_67015_MOESM5_ESM.xlsx]

## Sheet: Sheet1
Gene product	Gene product #	EcB	Ec1898	AIEC	EcN	MG1655	ARO112	Kmi	Kox	MBC022	Kgr	Kp1012	Kp834	MH258	ATCC43816	Kpn
Transcriptional regulator, IclR family	1	0	0	0	0	0	1	1	1	1	1	1	1	1	1	1
5-keto-D-gluconate 5-reductase (EC 1.1.1.69)	2	1	1	1	0	1	1	1	1	1	1	0	0	0	0	0
hypothetical protein	3	1	1	1	1	1	1	1	1	1	1	1	1	1	1	1
Heme O synthase, protoheme IX farnesyltransferase, COX10-CtaB	4	1	1	1	1	1	1	1	1	1	1	1	1	1	1	1
Cytochrome O ubiquinol oxidase subunit IV (EC 1.10.3.-)	5	1	1	1	1	1	1	1	1	1	1	1	1	1	1	1
Cytochrome O ubiquinol oxidase subunit III (EC 1.10.3.-)	6	1	1	1	1	1	1	1	1	1	1	1	1	1	1	1
Cytochrome O ubiquinol oxidase subunit I (EC 1.10.3.-)	7	1	1	1	1	1	1	1	1	1	1	1	1	1	1	1
Cytochrome O ubiquinol oxidase subunit II (EC 1.10.3.-)	8	1	1	1	1	1	1	1	1	1	1	1	1	1	1	1
AmpG permease	9	1	1	1	1	1	1	1	1	1	1	1	1	1	1	1
Hypothetical lipoprotein YajG precursor	10	1	1	1	1	1	1	1	1	1	1	1	1	1	1	1
2-ketogluconate transporter	11	0	0	0	0	0	1	1	1	1	1	1	1	1	1	1
Cell division protein BolA	12	1	1	1	1	1	1	1	1	1	1	1	1	1	1	1
Cell division trigger factor (EC 5.2.1.8)	13	1	1	1	1	1	1	1	1	1	1	1	1	1	1	1
ATP-dependent Clp protease proteolytic subunit ClpP (EC 3.4.21.92)	14	1	1	1	1	1	1	1	1	1	1	1	1	1	1	1
ATP-dependent Clp protease ATP-binding subunit ClpX	15	1	1	1	1	1	1	1	1	1	1	1	1	1	1	1
ATP-dependent protease La (EC 3.4.21.53) Type I	16	1	1	1	1	1	1	1	1	1	1	1	1	1	1	1
DNA-binding protein HU-beta	17	1	1	1	1	1	1	1	1	1	1	1	1	1	1	1
Peptidyl-prolyl cis-trans isomerase PpiD (EC 5.2.1.8)	18	1	1	1	1	1	1	1	1	1	1	1	1	1	1	1
4-hydroxybenzoyl-CoA thioesterase family active site	19	1	1	1	1	1	1	1	1	1	1	1	1	1	1	1
7-cyano-7-deazaguanine synthase (EC 6.3.4.20)	20	1	1	1	1	1	1	1	1	1	1	1	1	1	1	1
Uncharacterized substrate-biding protein YbaE	21	1	1	1	1	1	1	1	1	1	1	1	1	1	1	1
Positive regulator of L-idonate catabolism	22	1	1	1	0	1	1	1	1	1	1	0	0	0	0	0
HMP-PP hydrolase (pyridoxal phosphatase) Cof, detected in genetic screen for thiamin metabolic genes	23	1	1	1	1	1	1	1	1	1	1	1	1	1	1	1
Pyridoxal-5'-phosphate-dependent enzyme beta superfamily (fold type II)	24	0	0	0	0	0	1	1	1	1	1	1	1	1	1	1
DNA-binding transcriptional activator DecR, AsnC family	25	1	1	1	1	1	1	1	1	1	1	1	1	1	1	1
Efflux ABC transporter, permease/ATP-binding protein MdlA	26	1	1	1	1	1	1	1	1	1	1	1	1	1	1	1
Efflux ABC transporter, permease/ATP-binding protein MdlB	27	1	1	1	1	1	1	1	1	1	1	1	1	1	1	1
D-alanyl-D-alanine-carboxypeptidase/endopeptidase AmpH	28	1	1	1	1	1	1	1	1	1	1	1	1	1	1	1
Nitrogen regulatory protein P-II, GlnK	29	1	1	1	1	1	1	1	1	1	1	1	1	1	1	1
Ammonium transporter	30	1	1	1	1	1	1	1	1	1	1	1	1	1	1	1
Acyl-CoA thioesterase II (EC 3.1.2.-)	31	1	1	1	1	1	1	1	1	1	1	1	1	1	1	1
Glycoprotein-polysaccharide metabolism	32	0	0	0	0	0	1	1	1	1	1	1	1	1	1	1
DNA base-flipping protein	33	1	1	1	1	1	1	1	1	1	1	1	1	1	1	1
putative dTDP-glucose pyrophosphorylase	34	0	0	0	0	0	1	1	0	1	1	1	1	1	1	1
Transcriptional regulator, GntR family domain / Aspartate aminotransferase (EC 2.6.1.1)	35	0	1	1	1	0	1	1	1	1	1	1	1	1	1	1
Anti-adapter protein IraP	36	1	1	1	1	1	1	1	1	1	1	1	1	1	1	1
Integral membrane protein	37	0	0	0	0	0	1	1	1	1	1	1	1	1	1	1
Protein of unknown function DUF1428	38	1	1	1	1	1	1	1	1	1	1	0	0	0	0	0
Nickel/cobalt efflux transporter RcnA	39	0	1	1	1	1	1	1	1	1	1	1	1	1	1	1
Transcriptional repressor RcnR	40	0	1	1	1	1	1	1	1	1	1	1	1	1	1	1
Putative cyclic-di-GMP phosphodiesterase YlaB	41	0	0	0	0	0	1	1	1	1	1	0	0	0	0	0
Alkaline phosphatase (EC 3.1.3.1)	42	1	1	1	1	1	1	1	1	1	1	1	1	1	1	1
Maltose/maltodextrin transport ATP-binding protein MalK (EC 3.6.3.19)	43	1	1	1	1	1	1	1	1	1	1	1	1	1	1	1
Maltodextrin ABC transporter, substrate-binding protein MdxE	44	1	1	1	1	1	1	1	1	1	1	1	1	1	1	1
Maltodextrin ABC transporter, permease protein MdxF	45	1	1	1	1	1	1	1	1	1	1	1	1	1	1	1
Maltodextrin ABC transporter, permease protein MdxG	46	1	1	1	1	1	1	1	1	1	1	1	1	1	1	1
Putative galactosidase	47	0	1	0	0	0	1	1	1	1	1	1	1	1	1	1
beta-galactosidase (EC 3.2.1.23)	48	1	1	1	1	1	1	1	1	1	1	1	1	1	1	1
Phosphotransferase system EIIB, cysteine phosphorylation domain	49	0	1	0	0	0	1	1	1	1	1	1	1	1	1	1
Outer membrane porin KPN_00433	50	0	1	0	0	0	1	1	1	1	1	1	1	1	1	1
Transcriptional repressor of the lac operon	51	1	1	1	1	1	1	1	1	1	1	1	1	1	1	1
LSU ribosomal protein L31p @ LSU ribosomal protein L31p, zinc-independent	52	1	1	1	1	1	1	1	1	1	1	1	1	1	1	1
LSU ribosomal protein L36p @ LSU ribosomal protein L36p, zinc-independent	53	1	1	1	1	1	1	1	1	1	1	1	1	1	1	1
GNAT family acetyltransferase PA5433	54	0	0	0	0	0	1	1	1	1	1	1	1	1	1	1
Phosphate starvation-inducible protein PsiF	55	1	1	1	1	1	1	1	1	1	1	1	1	1	1	1
Inner membrane protein YlaC	56	1	1	1	1	1	1	1	1	1	1	1	1	1	1	1
Maltose O-acetyltransferase (EC 2.3.1.79)	57	1	1	1	1	1	1	1	1	1	1	1	1	1	1	1
Haemolysin expression modulating protein	58	1	1	1	1	1	1	1	1	1	1	1	1	1	1	1
Hha toxicity modulator TomB	59	1	1	1	1	1	1	1	1	1	1	1	1	1	1	1
Multidrug efflux system AcrAB-TolC, inner-membrane proton/drug antiporter AcrB (RND type)	60	1	1	1	1	1	1	1	1	1	1	1	1	1	1	1
Pyrroline-5-carboxylate reductase (EC 1.5.1.2)	61	1	1	1	1	1	1	1	1	1	1	1	1	1	1	1
Multidrug efflux system AcrAB-TolC, membrane fusion component AcrA	62	1	1	1	1	1	1	1	1	1	1	1	1	1	1	1
Transcriptional regulator of acrAB operon, AcrR	63	1	1	1	1	1	1	1	1	1	1	1	1	1	1	1
Mechanosensitive channel MscK	64	1	1	1	1	1	1	1	1	1	1	1	1	1	1	1
Uncharacterized protein STM0479	65	0	0	0	0	0	1	1	1	1	1	1	1	1	1	1
Uncharacterized protein YbaM	66	1	1	1	1	1	1	1	1	1	1	1	1	1	1	1
Primosomal replication protein N prime prime	67	1	1	1	1	1	1	1	1	1	1	1	1	1	1	1
Protein YaiI	68	1	1	1	1	1	1	1	1	1	1	1	1	1	1	1
Inner membrane protein YbaN	69	1	1	1	1	1	1	1	1	1	1	1	1	1	1	1
Adenine phosphoribosyltransferase (EC 2.4.2.7)	70	1	1	1	1	1	1	1	1	1	1	1	1	1	1	1
DNA polymerase III subunits gamma and tau (EC 2.7.7.7)	71	1	1	1	1	1	1	1	1	1	1	1	1	1	1	1
Nucleoid-associated protein YaaK	72	1	1	1	1	1	1	1	1	1	1	1	1	1	1	1
Recombination protein RecR	73	1	1	1	1	1	1	1	1	1	1	1	1	1	1	1
Chaperone protein HtpG	74	1	1	1	1	1	1	1	1	1	1	1	1	1	1	1
Adenylate kinase (EC 2.7.4.3)	75	1	1	1	1	1	1	1	1	1	1	1	1	1	1	1
Ferrochelatase, protoheme ferro-lyase (EC 4.99.1.1)	76	1	1	1	1	1	1	1	1	1	1	1	1	1	1	1
Inosine-guanosine kinase (EC 2.7.1.73)	77	1	1	1	1	1	1	1	1	1	1	1	1	1	1	1
Inner membrane protein YbaL, KefB/KefC family	78	1	1	1	1	1	1	1	1	1	1	1	1	1	1	1
Fosmidomycin resistance protein	79	1	1	1	1	1	1	1	1	1	1	1	1	1	1	1
UDP-sugar hydrolase (EC 3.6.1.45); 5'-nucleotidase (EC 3.1.3.5)	80	1	1	1	1	1	1	1	1	1	1	1	1	1	1	1
Shikimate kinase III (EC 2.7.1.71)	81	1	1	1	1	1	1	1	1	1	1	1	1	1	1	1
Cys-tRNA(Pro) deacylase YbaK	82	1	1	1	1	1	1	1	1	1	1	1	1	1	1	1
Uncharacterized protein YbaP	83	1	1	1	1	1	1	1	1	1	1	1	1	1	1	1
Lead, cadmium, zinc and mercury transporting ATPase (EC 3.6.3.3) (EC 3.6.3.5); Copper-translocating P-type ATPase (EC 3.6.3.4)	84	1	1	1	1	1	1	1	1	1	1	1	1	1	1	1
Copper resistance transcriptional regulator CueR (MerR family)	85	1	1	1	1	1	1	1	1	1	1	1	1	1	1	1
Protein YaiA	86	1	1	1	1	1	1	1	1	1	1	1	1	1	1	1
Putative activity regulator of membrane protease YbbK	87	1	1	1	1	1	1	1	1	1	1	1	1	1	1	1
Porphobilinogen synthase (EC 4.2.1.24)	88	1	1	1	1	1	1	1	1	1	1	1	1	1	1	1
Protein QmcA (possibly involved in integral membrane quality control)	89	1	1	1	1	1	1	1	1	1	1	1	1	1	1	1
Probable iron export ATP-binding protein FetA	90	1	1	1	1	1	1	1	1	1	1	1	1	1	1	1
Probable iron export permease protein FetB	91	1	1	1	1	1	1	1	1	1	1	1	1	1	1	1
AroM protein	92	1	1	1	1	1	1	1	1	1	1	1	1	1	1	1
FIG000875: Thioredoxin domain-containing protein EC-YbbN	93	1	1	1	1	1	1	1	1	1	1	1	1	1	1	1
Putative NAD(P)-dependent oxidoreductase EC-YbbO	94	1	1	1	1	1	1	1	1	1	1	1	1	1	1	1
Arylesterase precursor (EC 3.1.1.2)	95	0	0	0	0	0	1	1	1	1	1	0	0	0	0	0
Uncharacterized metabolite ABC transporter in Enterobacteriaceae, ATP-binding protein EC-YbbA	96	1	1	1	1	1	1	1	1	1	1	1	1	1	1	1
Uncharacterized metabolite ABC transporter in Enterobacteriaceae, permease protein EC-YbbP	97	1	1	1	1	1	1	1	1	1	1	1	1	1	1	1
Putative monooxygenase	98	0	0	0	0	0	1	1	1	1	1	0	0	0	0	0
Putative outer membrane protein	99	1	1	1	1	1	1	1	1	1	1	1	1	1	1	1
Selenophosphate-dependent tRNA 2-selenouridine synthase	100	1	1	1	1	1	1	1	1	1	1	1	1	1	1	1
Pyrimidine/purine nucleoside phosphorylase PpnP	101	1	1	1	1	1	1	1	1	1	1	1	1	1	1	1
Transcriptional regulator AllS, LysR family	102	1	1	1	1	1	1	0	1	1	1	0	0	0	0	0
Ureidoglycolate lyase (EC 4.3.2.3)	103	1	1	1	1	1	1	0	1	1	1	0	0	0	0	0
Negative regulator of allantoin and glyoxylate utilization operons	104	0	1	1	1	1	1	0	1	1	1	0	0	0	0	0
DNA recombination-dependent growth factor RdgC	105	1	1	1	1	1	1	1	1	1	1	1	1	1	1	1
Glyoxylate carboligase (EC 4.1.1.47)	106	1	1	1	1	1	1	0	1	1	1	0	0	0	0	0
Hydroxypyruvate isomerase (EC 5.3.1.22)	107	1	1	1	1	1	1	0	1	1	1	0	0	0	0	0
2-hydroxy-3-oxopropionate reductase (EC 1.1.1.60)	108	1	1	1	1	1	1	1	1	1	1	1	1	1	1	1
Probable metabolite transport protein	109	0	0	0	0	0	1	0	1	1	1	0	0	0	0	0
Allantoin permease	110	1	1	1	1	1	1	1	1	1	1	0	0	0	0	0
Allantoinase (EC 3.5.2.5)	111	1	1	1	1	1	1	0	1	1	1	0	0	0	0	0
Putative purine permease YbbY	112	1	1	1	1	1	1	0	1	1	1	0	0	0	0	0
Glycerate kinase (EC 2.7.1.31)	113	1	1	1	1	1	1	1	1	1	1	1	1	1	1	1
Cryptic sugar kinase Mak	114	1	1	1	1	1	1	1	1	1	1	1	1	1	1	1
Ureidoglycine aminohydrolase	115	1	1	1	1	1	1	0	1	1	1	0	0	0	0	0
Allantoate amidohydrolase (EC 3.5.3.9)	116	1	1	1	1	1	1	0	1	1	1	0	0	0	0	0
Ureidoglycolate dehydrogenase (EC 1.1.1.154)	117	1	1	1	1	1	1	0	1	1	1	0	0	0	0	0
Membrane protein FdrA	118	1	1	1	1	1	1	1	1	1	1	0	0	0	0	0
Uncharacterized protein YlbE	119	1	1	1	1	1	1	0	1	1	1	0	0	0	0	0
Uncharacterized protein YlbF	120	1	1	1	1	1	1	0	1	1	1	0	0	0	0	0
Carbamate kinase (EC 2.7.2.2)	121	1	1	1	1	1	1	1	1	1	1	0	0	0	0	0
N5-carboxyaminoimidazole ribonucleotide synthase (EC 6.3.4.18)	122	1	1	1	1	1	1	1	1	1	1	1	1	1	1	1
Nudix hydrolase family protein YffH	123	0	0	0	0	0	1	1	1	1	1	0	0	0	0	1
N5-carboxyaminoimidazole ribonucleotide mutase (EC 5.4.99.18)	124	1	1	1	1	1	1	1	1	1	1	1	1	1	1	1
UDP-2,3-diacylglucosamine diphosphatase (EC 3.6.1.54)	125	1	1	1	1	1	1	1	1	1	1	1	1	1	1	1
Peptidyl-prolyl cis-trans isomerase PpiB (EC 5.2.1.8)	126	1	1	1	1	1	1	1	1	1	1	1	1	1	1	1
Cysteinyl-tRNA synthetase (EC 6.1.1.16)	127	1	1	1	1	1	1	1	1	1	1	1	1	1	1	1
Uncharacterized S4 RNA-binding-domain protein YbcJ	128	1	1	1	1	1	1	1	1	1	1	1	1	1	1	1
Methenyltetrahydrofolate cyclohydrolase (EC 3.5.4.9) / Methylenetetrahydrofolate dehydrogenase (NADP+) (EC 1.5.1.5)	129	1	1	1	1	1	1	1	1	1	1	1	1	1	1	1
FMN-binding negative transcriptional regulator	130	0	0	0	0	0	1	0	0	0	0	0	0	0	0	0
Exonuclease SbcC	131	1	1	1	1	1	1	1	1	1	1	1	1	1	1	1
Uncharacterized MFS-type transporter	132	1	1	1	1	1	1	1	1	1	1	1	1	1	1	1
Exo-poly-alpha-D-galacturonosidase (EC 3.2.1.82)	133	0	0	0	0	0	1	1	1	1	1	0	0	0	0	0
beta-lactamase domain-containing protein	134	0	0	0	0	0	1	1	0	0	1	0	0	0	0	0
Transcriptional regulator, LysR family	135	1	1	1	1	1	1	1	1	1	1	1	1	1	1	1
Acetyltransferase, GNAT family	136	0	0	0	0	0	1	1	1	1	1	1	1	1	1	1
Transcriptional activator of cad operon	137	1	1	1	1	1	1	1	1	1	1	1	1	1	1	1
Lysine/cadaverine antiporter membrane protein CadB	138	1	1	1	1	1	1	1	1	1	1	1	1	1	1	1
Lysine decarboxylase, inducible (EC 4.1.1.18)	139	1	1	1	1	1	1	1	1	1	1	1	1	1	1	1
Di-tripeptide/H+ symporter DtpC	140	1	1	1	1	1	1	1	1	1	1	1	1	1	1	1
Lysyl-tRNA synthetase (class II) (EC 6.1.1.6)	141	1	1	1	1	1	1	1	1	1	1	1	1	1	1	1
Inhibitor of vertebrate g-type lysozyme, periplasmic	142	0	0	0	0	0	1	1	1	1	1	0	0	0	0	0
Class A beta-lactamase (EC 3.5.2.6) => OXY family, extended-spectrum	143	0	0	0	0	0	1	1	1	1	1	0	0	0	0	0
Myo-inositol 2-dehydrogenase (EC 1.1.1.18)	144	0	0	0	0	0	1	1	1	1	1	1	1	1	1	1
Transcriptional regulator, LacI/PurR family	145	0	0	0	0	0	1	1	1	1	1	1	1	1	1	1
Inositol transport system sugar-binding protein	146	0	1	0	0	0	1	1	1	1	1	1	1	1	1	1
Inositol transport system ATP-binding protein	147	0	1	0	0	0	1	1	1	1	1	1	1	1	1	1
Inositol transport system permease protein	148	0	1	0	0	0	1	1	1	1	1	1	1	1	1	1
Beta-ureidopropionase (EC 3.5.1.6)	149	0	0	0	0	0	1	1	1	1	1	0	0	0	1	0
L-2-amino-thiazoline-4-carboxylic acid hydrolase (EC 3.5.2.-)	150	0	0	0	0	0	1	1	1	1	1	0	0	0	0	0
ABC transporter, substrate-binding protein (cluster 4, leucine/isoleucine/valine/benzoate)	151	0	0	0	0	0	1	1	1	1	1	0	0	0	0	0
ABC transporter, ATP-binding protein 2 (cluster 4, leucine/isoleucine/valine/benzoate)	152	0	0	0	0	0	1	1	1	1	1	1	1	1	1	1
ABC transporter, ATP-binding protein 1 (cluster 4, leucine/isoleucine/valine/benzoate)	153	0	0	0	0	0	1	1	1	1	1	1	1	1	1	1
ABC transporter, permease protein 2 (cluster 4, leucine/isoleucine/valine/benzoate)	154	0	0	0	0	0	1	1	1	1	1	1	1	1	1	1
Exonuclease SbcD	155	1	1	1	1	1	1	1	1	1	1	1	1	1	1	1
ABC transporter, permease protein 1 (cluster 4, leucine/isoleucine/valine/benzoate)	156	0	0	0	0	0	1	1	1	1	1	1	1	1	1	1
PTS system, beta-glucoside-specific IIB component / PTS system, beta-glucoside-specific IIC component / PTS system, beta-glucoside-specific IIA component	157	1	0	1	1	1	1	1	1	1	1	1	1	1	1	1
Isochorismatase (EC 3.3.2.1)	158	1	1	1	1	0	1	1	1	1	1	1	1	1	1	1
6-phospho-beta-glucosidase (EC 3.2.1.86)	159	1	1	1	1	1	1	1	1	1	1	1	1	1	1	1
Beta-glucoside bgl operon antiterminator, BglG family	160	1	1	1	1	1	1	1	1	1	1	1	1	1	1	1
Sucrose operon repressor ScrR, LacI family	161	0	1	0	0	0	1	1	1	1	1	1	1	1	1	1
Sucrose-6-phosphate hydrolase (EC 3.2.1.26)	162	0	1	0	0	0	1	1	1	1	1	1	1	1	1	1
PTS system, sucrose-specific IIB component (EC 2.7.1.211) / PTS system, sucrose-specific IIC component	163	0	1	0	0	0	1	1	1	1	1	1	1	1	1	1
Sucrose outer membrane porin	164	0	1	0	0	0	1	1	1	1	1	1	1	1	1	1
Fructokinase (EC 2.7.1.4)	165	0	1	0	0	0	1	1	1	1	1	1	1	1	1	1
ABC transporter, ATP-binding protein (cluster 8, B12/iron complex)	166	0	1	1	1	0	1	1	1	1	1	1	1	1	1	1
ABC transporter, permease protein (cluster 8, B12/iron complex)	167	0	1	1	1	0	1	1	1	1	1	1	1	1	1	1
Phosphate regulon transcriptional regulatory protein PhoB (SphR)	168	1	1	1	1	1	1	1	1	1	1	1	1	1	1	1
ABC transporter, substrate-binding protein (cluster 8, B12/iron complex)	169	0	1	1	1	0	1	1	1	1	1	1	1	1	1	1
Amidohydrolase family protein	170	0	0	1	1	0	1	1	1	1	1	1	1	1	1	1
ABC transporter, substrate-binding protein (cluster 3, basic aa/glutamine/opines)	171	0	0	0	0	0	1	1	1	1	1	1	1	1	1	1
Aldo/keto reductase, SCO4109 family	172	0	0	0	0	0	1	1	1	1	1	1	1	1	1	1
Ferrichrome-iron receptor	173	1	1	1	1	1	1	1	1	1	1	1	1	1	1	1
Phosphate regulon sensor protein PhoR (SphS) (EC 2.7.13.3)	174	1	1	1	1	1	1	1	1	1	1	1	1	1	1	1
Phenylalanine-specific permease	175	1	1	1	1	1	1	1	1	1	1	1	1	1	1	1
Uncharacterized transporter KPN_00538, MFS-type	176	0	0	0	0	0	1	1	1	1	1	1	1	1	1	1
Xylose isomerase-like TIM-barrel protein KPN_00539	177	0	0	0	0	0	1	1	1	1	1	1	1	1	1	1
Oxidoreductase	178	1	0	1	1	0	1	1	1	1	1	1	1	1	1	1
Transcriptional regulator KPN_00542, LacI family	179	0	0	0	0	0	1	1	1	1	1	1	1	1	1	1
Miniconductance mechanosensitive channel YbdG	180	1	1	1	1	1	1	1	1	1	1	1	1	1	1	1
Putative DNA-binding protein	181	0	0	0	0	0	1	1	1	1	1	0	1	0	1	1
Putative inner membrane protein	182	1	1	1	1	1	1	1	1	1	1	1	1	1	1	1
Putative phosphosugar isomerase	183	0	0	0	0	0	1	0	1	1	0	0	1	1	1	1
putative glucosamine-fructose-6-phosphate aminotransferase	184	0	0	0	0	0	1	0	1	1	0	0	1	1	0	1
Na(+)-dependent branched-chain amino acid transporter	185	1	1	1	1	1	1	1	1	1	1	1	1	1	1	1
PTS system, mannose-specific IID component	186	1	1	1	1	1	1	1	1	1	1	1	1	1	1	1
PTS system, mannose-specific IIC component	187	1	1	1	1	1	1	1	1	1	1	1	1	1	1	1
PTS system, mannose-specific IIB component (EC 2.7.1.191)	188	0	0	0	0	0	1	0	1	1	0	0	1	1	0	1
PTS system, mannose-specific IIA component (EC 2.7.1.191)	189	0	0	0	0	0	1	0	1	1	0	0	1	1	0	1
Oxygen-insensitive NAD(P)H nitroreductase (EC 1.-.-.-) / Dihydropteridine reductase (EC 1.5.1.34)	190	1	1	1	1	1	1	1	1	1	1	1	1	1	1	1
Uncharacterized protein YbdF	191	1	1	1	1	1	1	1	1	1	1	1	1	1	1	1
Transcriptional regulator, AcrR family	192	1	1	1	1	0	1	1	1	1	1	1	1	1	1	1
Outer membrane protein romA	193	0	0	0	0	0	1	1	1	1	1	0	0	0	0	1
Transcriptional activator RamA	194	0	0	0	0	0	1	1	1	1	1	1	0	1	1	1
Putative esterase	195	0	0	0	0	0	1	1	1	1	1	1	1	1	1	1
Putative cation-transporting P-type ATPase	196	0	0	0	0	0	1	1	1	1	1	0	0	0	0	0
RND efflux system, membrane fusion protein	197	0	1	1	1	0	1	1	1	1	1	1	1	1	1	1
Proline-specific permease ProY	198	1	1	1	1	1	1	1	1	1	1	1	1	1	1	1
RND efflux system, inner membrane transporter	199	0	1	1	1	0	1	1	1	1	1	1	1	1	1	1
UPF0386 protein YjhX	200	1	1	1	1	1	1	1	1	1	1	1	1	1	1	1
Glutamate--cysteine ligase-like protein YbdK	201	1	1	1	1	1	1	1	1	1	1	1	1	1	1	1
ABC transporter, substrate-binding protein (cluster 5, nickel/peptides/opines)	202	0	0	1	1	0	1	1	1	1	1	1	1	1	1	1
ABC transporter, permease protein 1 (cluster 5, nickel/peptides/opines)	203	0	0	1	1	0	1	1	1	1	1	1	1	1	1	1
ABC transporter, permease protein 2 (cluster 5, nickel/peptides/opines)	204	0	0	1	1	0	1	1	1	1	1	1	1	1	1	1
ABC transporter, ATP-binding protein (cluster 5, nickel/peptides/opines)	205	0	0	1	1	0	1	1	1	1	1	1	1	1	1	1
Amidase	206	1	1	1	1	0	1	1	1	1	1	0	0	0	0	1
SbmA protein	207	1	1	1	1	1	1	1	1	1	1	1	1	1	1	1
Permease of the drug/metabolite transporter (DMT) superfamily	208	1	1	1	1	1	1	1	1	1	1	1	1	1	1	1
Maltodextrin glucosidase (EC 3.2.1.20)	209	1	1	1	1	1	1	1	1	1	1	1	1	1	1	1
ABC transporter, permease protein (cluster 3, basic aa/glutamine/opines)	210	0	0	0	0	0	1	1	1	1	1	1	1	1	1	1
ABC transporter, ATP-binding protein (cluster 3, basic aa/glutamine/opines)	211	0	0	0	0	0	1	1	1	1	1	1	1	1	1	1
PLP-dependent aminotransferase NCgl2355 (class III)	212	0	0	0	0	0	1	1	1	1	1	1	1	1	1	1
Choline dehydrogenase (EC 1.1.99.1)	213	1	1	1	1	1	1	1	1	1	1	1	1	1	1	1
Betaine aldehyde dehydrogenase (EC 1.2.1.8)	214	1	1	1	1	1	1	1	1	1	1	1	1	1	1	1
Transcriptional regulator BetI, TetR family	215	1	1	1	1	1	1	1	1	1	1	1	1	1	1	1
High-affinity choline uptake protein BetT	216	1	1	1	1	1	1	1	1	1	1	1	1	1	1	1
HokE protein	217	0	0	1	1	0	1	1	1	1	1	0	0	0	0	0
LysR-family transcriptional regulator KPN_00345	218	0	0	0	0	0	1	1	1	1	1	1	1	1	1	1
Short-chain dehydrogenase	219	1	0	0	0	0	1	1	1	1	1	1	1	1	1	1
Oxidoreductase KOX_13840	220	0	0	0	0	0	1	1	1	1	1	1	1	1	0	1
ABC transporter, permease protein KOX_13845	221	0	0	0	0	0	1	1	1	1	1	1	1	1	0	1
ABC transporter, ATP-binding protein KOX_13850	222	0	0	0	0	0	1	1	1	1	1	1	1	1	0	1
Lipoprotein KOX_13855	223	0	0	0	0	0	1	1	1	1	1	1	1	1	0	1
ABC transporter, substrate-binding protein KOX_13860	224	0	0	0	0	0	1	1	1	1	1	1	1	1	0	1
Uncharacterized sugar kinase KOX_13865	225	0	0	0	0	0	1	1	1	1	1	1	1	1	0	1
Putative transcriptional regulator of sorbose uptake and utilization genes	226	0	0	0	0	0	1	1	1	1	1	1	1	1	0	1
Transketolase, N-terminal section (EC 2.2.1.1)	227	0	0	0	0	0	1	1	1	1	1	1	1	1	1	1
Transketolase, C-terminal section (EC 2.2.1.1)	228	0	1	0	0	0	1	1	1	1	1	1	1	1	1	1
4'-phosphopantetheinyl transferase (EC 2.7.8.-) [enterobactin] siderophore	229	1	1	1	1	1	1	1	1	1	1	1	1	1	1	1
FIG002283: Isochorismatase family protein	230	0	0	0	0	0	1	1	1	1	1	0	0	0	0	0
TonB-dependent receptor; Outer membrane receptor for ferric enterobactin and colicins B, D	231	1	1	1	1	1	1	1	1	1	1	1	1	1	1	1
Enterobactin esterase	232	1	1	1	1	1	1	1	1	1	1	1	1	1	1	1
MbtH-like NRPS chaperone => YbdZ	233	1	1	1	1	1	1	1	1	1	1	1	1	1	1	1
Enterobactin synthetase component F, serine activating enzyme (EC 2.7.7.-)	234	1	1	1	1	1	1	1	1	1	1	1	1	1	1	1
Antibiotic biosynthesis monooxygenase	235	0	0	1	1	0	1	1	1	1	1	1	1	1	1	1
Ferric enterobactin transport ATP-binding protein FepC (TC 3.A.1.14.2)	236	1	1	1	1	1	1	1	1	1	1	1	1	1	1	1
Ferric enterobactin transport system permease protein FepG (TC 3.A.1.14.2)	237	1	1	1	1	1	1	1	1	1	1	1	1	1	1	1
Ferric enterobactin transport system permease protein FepD (TC 3.A.1.14.2)	238	1	1	1	1	1	1	1	1	1	1	1	1	1	1	1
Enterobactin exporter EntS	239	1	1	1	1	1	1	1	1	1	1	1	1	1	1	1
Ferric enterobactin-binding periplasmic protein FepB (TC 3.A.1.14.2)	240	1	1	1	1	1	1	1	1	1	1	1	1	1	1	1
Exoenzymes regulatory protein AepA precursor	241	0	0	0	0	0	1	1	1	1	1	1	1	1	1	1
Isochorismate synthase (EC 5.4.4.2) @ Isochorismate synthase (EC 5.4.4.2) [enterobactin] siderophore @ Isochorismate synthase (EC 5.4.4.2) of siderophore biosynthesis	242	1	1	1	1	1	1	1	1	1	1	1	1	1	1	1
2,3-dihydroxybenzoate-AMP ligase (EC 2.7.7.58) [enterobactin] siderophore @ 2,3-dihydroxybenzoate-AMP ligase (EC 2.7.7.58) of siderophore biosynthesis	243	1	1	1	1	1	1	1	1	1	1	1	1	1	1	1
Isochorismatase (EC 3.3.2.1) [enterobactin] siderophore / Apo-aryl carrier domain of EntB @ Isochorismatase (EC 3.3.2.1) of siderophore biosynthesis	244	1	1	1	1	1	1	1	1	1	1	1	1	1	1	1
2,3-dihydro-2,3-dihydroxybenzoate dehydrogenase (EC 1.3.1.28) [enterobactin] siderophore @ 2,3-dihydro-2,3-dihydroxybenzoate dehydrogenase (EC 1.3.1.28) of siderophore biosynthesis	245	1	1	1	1	1	1	1	1	1	1	1	1	1	1	1
Proofreading thioesterase in enterobactin biosynthesis EntH	246	1	1	1	1	1	1	1	1	1	1	1	1	1	1	1
Carbon starvation protein A	247	1	1	1	1	1	1	1	1	1	1	1	1	1	1	1
Uncharacterized proteins YbdD and YjiX	248	1	1	1	1	1	1	1	1	1	1	1	1	1	1	1
Transcriptional regulator, Xre family	249	0	0	0	0	0	1	1	1	1	1	1	1	1	1	1
Hydroxycarboxylate dehydrogenase (NADP+) HcxA	250	1	1	1	1	1	1	1	1	1	1	1	1	1	1	1
5-methylthioribose ABC transporter, ATP-binding protein	251	0	0	0	0	0	1	1	1	1	1	1	1	1	1	1
5-methylthioribose ABC transporter, permease protein	252	0	0	0	0	0	1	1	1	1	1	1	1	1	1	1
5-methylthioribose ABC transporter, substrate-binding protein	253	0	0	0	0	0	1	1	1	1	1	1	1	1	1	1
Uncharacterized protein KPN_00625	254	0	0	0	0	0	1	1	1	1	1	1	1	1	1	1
5-methylthioribose kinase (EC 2.7.1.100)	255	0	0	0	1	0	1	1	1	1	1	1	1	1	1	1
S-methyl-5-thioribose-1-phosphate isomerase (EC 5.3.1.23)	256	0	0	0	1	0	1	1	1	1	1	1	1	1	1	1
Phytase	257	0	0	0	0	0	1	1	1	1	1	1	1	1	1	1
Inositol-1-monophosphatase (EC 3.1.3.25)	258	1	1	1	1	1	1	1	1	1	1	1	1	1	1	1
Transcriptional regulator, LacI family	259	1	1	0	1	0	1	1	1	1	1	1	1	1	1	1
Cytosine deaminase (EC 3.5.4.1)	260	1	1	1	1	1	1	1	1	1	1	1	1	1	1	1
Transcriptional regulator	261	1	1	1	1	0	1	1	1	1	1	1	1	1	1	1
Cytosine/purine/uracil/thiamine/allantoin permease family protein	262	1	1	1	1	0	1	1	1	1	1	1	1	1	1	1
Methylthioribulose-1-phosphate dehydratase (EC 4.2.1.109)	263	0	0	0	0	0	1	1	1	1	1	1	1	1	1	1
D-3-phosphoglycerate dehydrogenase (EC 1.1.1.95)	264	1	1	1	1	1	1	1	1	1	1	1	1	1	1	1
Ribokinase-like protein	265	0	0	0	0	0	1	1	1	1	1	1	1	1	1	1
ABC transporter, permease protein 2 KPN_00638	266	0	0	0	0	0	1	1	1	1	1	1	1	1	1	1
ABC transporter, permease protein 1 KPN_00639	267	0	0	0	0	0	1	1	1	1	1	1	1	1	1	1
ABC transporter, dimeric ATP-binding protein KPN_00640	268	0	0	0	0	0	1	1	1	1	1	1	1	1	1	1
ABC transporter, substrate-binding protein KPN_00641	269	0	0	0	0	0	1	1	1	1	1	1	1	1	1	1
Biotin sulfoxide reductase	270	0	0	1	1	0	1	1	1	1	1	1	1	1	1	1
1,2-dihydroxy-3-keto-5-methylthiopentene dioxygenase (EC 1.13.11.54)	271	0	0	0	0	0	1	1	1	1	1	1	1	1	1	1
2,3-diketo-5-methylthiopentyl-1-phosphate enolase-phosphatase (EC 3.1.3.77)	272	0	0	0	0	0	1	1	1	1	1	1	1	1	1	1
Glutamine-dependent 2-keto-4-methylthiobutyrate transaminase	273	1	1	1	1	1	1	1	1	1	1	1	1	1	1	1
Co-activator of prophage gene expression IbrB	274	1	1	1	1	1	1	1	1	1	1	1	1	1	1	1
Co-activator of prophage gene expression IbrA	275	1	1	1	1	1	1	1	1	1	1	1	1	1	1	1
LysR-family transcriptional regulator YbdO	276	0	1	1	1	1	1	1	1	1	1	1	1	1	1	1
Alkyl hydroperoxide reductase protein C (EC 1.11.1.15)	277	1	1	1	1	1	1	1	1	1	1	1	1	1	1	1
Alkyl hydroperoxide reductase protein F	278	1	1	1	1	1	1	1	1	1	1	1	1	1	1	1
Putative transmembrane protein	279	0	0	0	0	0	1	1	1	1	1	1	1	1	1	1
Universal stress protein G	280	1	1	1	1	1	1	1	1	1	1	1	1	1	1	1
Regulator of nucleoside diphosphate kinase	281	1	1	1	1	1	1	1	1	1	1	1	1	1	1	1
Ribonuclease I precursor (EC 3.1.27.6)	282	1	1	1	1	1	1	1	1	1	1	1	1	1	1	1
C4-dicarboxylate transporter DcuC (TC 2.A.61.1.1)	283	1	1	1	1	1	1	1	1	1	1	1	1	1	1	1
Lipid A palmitoyltransferase PagP (EC 2.3.1.251)	284	1	1	1	1	1	1	1	1	1	1	1	1	1	1	1
Cold shock protein of CSP family => CspE (naming convention as in E.coli)	285	1	1	1	1	1	1	1	1	1	1	1	1	1	1	1
Fluoride ion transporter CrcB	286	1	1	1	1	1	1	1	1	1	1	1	1	1	1	1
Putative amidase	287	1	1	1	1	1	1	1	1	1	1	0	0	0	0	1
Twin-arginine translocation protein TatE	288	1	1	1	1	1	1	1	1	1	1	1	1	1	1	1
Lipoyl synthase (EC 2.8.1.8)	289	1	1	1	1	1	1	1	1	1	1	1	1	1	1	1
LysR-family transcriptional regulator YbeF	290	1	1	1	1	1	1	1	1	1	1	1	1	1	1	1
Octanoate-[acyl-carrier-protein]-protein-N-octanoyltransferase (EC 2.3.1.181)	291	1	1	1	1	1	1	1	1	1	1	1	1	1	1	1
Proposed lipoate regulatory protein YbeD	292	1	1	1	1	1	1	1	1	1	1	1	1	1	1	1
D-alanyl-D-alanine carboxypeptidase (EC 3.4.16.4)	293	1	1	1	1	1	1	1	1	1	1	1	1	1	1	1
Septum-associated rare lipoprotein A	294	1	1	1	1	1	1	1	1	1	1	1	1	1	1	1
Rod shape-determining protein RodA	295	1	1	1	1	1	1	1	1	1	1	1	1	1	1	1
Peptidoglycan D,D-transpeptidase MrdA (EC 3.4.16.4)	296	1	1	1	1	1	1	1	1	1	1	1	1	1	1	1
Alkyl hydroperoxide reductase subunit C-like protein	297	0	0	0	0	0	1	1	1	1	1	1	1	1	1	1
23S rRNA (pseudouridine(1915)-N(3))-methyltransferase (EC 2.1.1.177)	298	1	1	1	1	1	1	1	1	1	1	1	1	1	1	1
Ribosomal silencing factor RsfA	299	1	1	1	1	1	1	1	1	1	1	1	1	1	1	1
Alpha-ribazole-5'-phosphate phosphatase (EC 3.1.3.73)	300	1	1	1	1	1	1	1	1	1	1	1	1	1	1	1
Nicotinate-nucleotide adenylyltransferase (EC 2.7.7.18)	301	1	1	1	1	1	1	1	1	1	1	1	1	1	1	1
DNA polymerase III delta subunit (EC 2.7.7.7)	302	1	1	1	1	1	1	1	1	1	1	1	1	1	1	1
LPS-assembly lipoprotein LptE	303	1	1	1	1	1	1	1	1	1	1	1	1	1	1	1
Leucyl-tRNA synthetase (EC 6.1.1.4)	304	1	1	1	1	1	1	1	1	1	1	1	1	1	1	1
Acyl carrier protein phosphodiesterase (EC 3.1.4.14)	305	1	1	1	1	1	1	1	1	1	1	1	1	1	1	1
Uncharacterized protein YbeL	306	1	1	1	1	1	1	1	1	1	1	1	1	1	1	1
Large exoproteins involved in heme utilization or adhesion	307	0	0	0	0	0	1	1	1	1	1	0	0	0	0	0
Channel-forming transporter/cytolysins activator of TpsB family	308	0	0	0	1	0	1	1	1	1	1	1	1	1	1	1
Glutamate/aspartate ABC transporter, ATP-binding protein GltL (TC 3.A.1.3.4)	309	1	1	1	1	1	1	1	1	1	1	1	1	1	1	1
Glutamate/aspartate ABC transporter, permease protein GltK (TC 3.A.1.3.4)	310	1	1	1	1	1	1	1	1	1	1	1	1	1	1	1
Glutamate/aspartate ABC transporter, permease protein GltJ (TC 3.A.1.3.4)	311	1	1	1	1	1	1	1	1	1	1	1	1	1	1	1
S-adenosylmethionine:tRNA ribosyltransferase-isomerase (EC 2.4.99.17)	312	1	1	1	1	1	1	1	1	1	1	1	1	1	1	1
Glutamate/aspartate ABC transporter, substrate-binding protein GltI (TC 3.A.1.3.4)	313	1	1	1	1	1	1	1	1	1	1	1	1	1	1	1
Apolipoprotein N-acyltransferase / Copper homeostasis protein CutE	314	1	1	1	1	1	1	1	1	1	1	1	1	1	1	1
Magnesium and cobalt efflux protein CorC	315	1	1	1	1	1	1	1	1	1	1	1	1	1	1	1
Uncharacterized outer membrane protein YaiW	316	1	1	1	1	1	1	1	1	1	1	1	1	1	1	1
Metal-dependent hydrolase YbeY, involved in rRNA and/or ribosome maturation and assembly	317	1	1	1	1	1	1	1	1	1	1	1	1	1	1	1
Phosphate starvation-inducible protein PhoH, predicted ATPase	318	1	1	1	1	1	1	1	1	1	1	1	1	1	1	1
tRNA-i(6)A37 methylthiotransferase (EC 2.8.4.3)	319	1	1	1	1	1	1	1	1	1	1	1	1	1	1	1
2-polyprenyl-3-methyl-6-methoxy-1,4-benzoquinol hydroxylase	320	1	1	1	1	1	1	1	1	1	1	1	1	1	1	1
Asparagine synthetase [glutamine-hydrolyzing] (EC 6.3.5.4)	321	1	1	1	1	1	1	1	1	1	1	1	1	1	1	1
Queuine tRNA-ribosyltransferase (EC 2.4.2.29)	322	1	1	1	1	1	1	1	1	1	1	1	1	1	1	1
Phosphatase NagD predicted to act in N-acetylglucosamine utilization subsystem	323	1	1	1	1	1	1	1	1	1	1	1	1	1	1	1
N-acetylglucosamine-6P-responsive transcriptional repressor NagC, ROK family	324	1	1	1	1	1	1	1	1	1	1	1	1	1	1	1
N-acetylglucosamine-6-phosphate deacetylase (EC 3.5.1.25)	325	1	1	1	1	1	1	1	1	1	1	1	1	1	1	1
Glucosamine-6-phosphate deaminase (EC 3.5.99.6)	326	1	1	1	1	1	1	1	1	1	1	1	1	1	1	1
PTS system, N-acetylglucosamine-specific IIC component / PTS system, N-acetylglucosamine-specific IIB component (EC 2.7.1.193) / PTS system, N-acetylglucosamine-specific IIA component (EC 2.7.1.193)	327	1	1	1	1	1	1	1	1	1	1	1	1	1	1	1
Glutaminyl-tRNA synthetase (EC 6.1.1.18)	328	1	1	1	1	1	1	1	1	1	1	1	1	1	1	1
Outer membrane porin for chitooligosaccharides ChiP	329	1	1	1	1	1	1	1	1	1	1	1	1	1	1	1
Uncharacterized lipoprotein ChiQ	330	1	1	1	1	1	1	1	1	1	1	1	1	1	1	1
MFS-type transporter => TcuC	331	0	0	0	0	0	1	1	1	1	1	1	0	0	1	0
Protein translocase subunit YajC	332	1	1	1	1	1	1	1	1	1	1	1	1	1	1	1
Tricarballylate utilization protein, TcuB	333	0	0	0	0	0	1	1	1	1	1	0	0	0	0	0
Tricarballylate dehydrogenase, TcuA	334	0	0	0	0	0	1	1	1	1	1	0	0	0	0	0
Transcriptional regulator, LysR family => TcuR	335	0	0	0	0	0	1	1	1	1	1	0	0	0	0	0
Protein translocase subunit SecD	336	1	1	1	1	1	1	1	1	1	1	1	1	1	1	1
Ferric uptake regulation protein FUR	337	1	1	1	1	1	1	1	1	1	1	1	1	1	1	1
Flavodoxin 1	338	1	1	1	1	1	1	1	1	1	1	1	1	1	1	1
Uncharacterized protein YbfE	339	1	1	1	1	1	1	1	1	1	1	1	1	1	1	1
Esterase ybfF (EC 3.1.-.-)	340	1	1	1	1	1	1	1	1	1	1	1	1	1	1	1
SeqA protein, negative modulator of initiation of replication	341	1	1	1	1	1	1	1	1	1	1	1	1	1	1	1
Phosphoglucomutase (EC 5.4.2.2)	342	1	1	1	1	1	1	1	1	1	1	1	1	1	1	1
putative arginine/ornithine antiporter	343	0	0	0	0	0	1	0	1	1	1	0	0	0	0	0
Transcriptional regulator, DeoR family	344	0	0	1	1	0	1	1	1	1	1	1	1	1	1	1
Xylitol dehydrogenase (EC 1.1.1.9)	345	0	0	0	0	0	1	1	1	1	1	0	0	0	0	0
D-xylose ABC transporter, substrate-binding protein XylF	346	1	1	1	1	1	1	1	1	1	1	1	1	1	1	1
D-xylose ABC transporter, ATP-binding protein XylG	347	1	1	1	1	1	1	1	1	1	1	1	1	1	1	1
ABC transporter, permease protein (cluster 2, ribose/xylose/arabinose/galactose)	348	0	0	1	1	0	1	1	1	1	1	1	1	1	1	1
Carbohydrate kinase, FGGY family	349	0	0	0	0	0	1	1	1	1	1	0	0	0	0	0
L-xylulose 5-phosphate 3-epimerase (EC 5.1.3.-)	350	0	0	0	0	0	1	1	1	1	1	0	0	0	0	0
L-ribulose-5-phosphate 4-epimerase (EC 5.1.3.4)	351	1	1	1	1	1	1	1	1	1	1	1	1	1	1	1
DNA-binding response regulator KdpE	352	1	1	1	1	1	1	1	1	1	1	1	1	1	1	1
Osmosensitive K+ channel histidine kinase KdpD	353	1	1	1	1	1	1	1	1	1	1	1	1	1	1	1
Protein translocase subunit SecF	354	1	1	1	1	1	1	1	1	1	1	1	1	1	1	1
Potassium-transporting ATPase C chain (EC 3.6.3.12) (TC 3.A.3.7.1)	355	1	1	1	1	1	1	1	1	1	1	1	1	1	1	1
Potassium-transporting ATPase B chain (EC 3.6.3.12) (TC 3.A.3.7.1)	356	1	1	1	1	1	1	1	1	1	1	1	1	1	1	1
Potassium-transporting ATPase A chain (EC 3.6.3.12) (TC 3.A.3.7.1)	357	1	1	1	1	1	1	1	1	1	1	1	1	1	1	1
Uncharacterized protein YbfA	358	1	1	1	1	1	1	1	1	1	1	1	1	1	1	1
Deoxyribodipyrimidine photolyase (EC 4.1.99.3)	359	1	1	1	1	1	1	1	1	1	1	1	1	1	1	1
Dipeptide/H+ symporter DtpD	360	1	1	1	1	1	1	1	1	1	1	1	1	1	1	1
GTP cyclohydrolase 1 type 2 homolog YbgI	361	1	1	1	1	1	1	1	1	1	1	1	1	1	1	1
Allophanate hydrolase 2 subunit 1 (EC 3.5.1.54)	362	1	1	1	1	1	1	1	1	1	1	1	1	1	1	1
Allophanate hydrolase 2 subunit 2 (EC 3.5.1.54)	363	1	1	1	1	1	1	1	1	1	1	1	1	1	1	1
FIG01221172: hypothetical protein	364	0	0	0	0	0	1	1	1	1	1	0	0	0	0	0
Lactam utilization protein LamB	365	1	1	1	1	1	1	1	1	1	1	1	1	1	1	1
FIG015373: Membrane protein	366	0	0	0	0	0	1	1	1	1	1	1	1	1	1	1
FIG001614: Membrane protein	367	0	0	0	0	0	1	1	1	1	1	1	1	1	1	1
Pyrrolidone-carboxylate peptidase (EC 3.4.19.3)	368	0	0	0	0	0	1	1	1	1	1	1	1	1	1	1
Endonuclease VIII	369	1	1	1	1	1	1	1	1	1	1	1	1	1	1	1
Citrate synthase (si) (EC 2.3.3.1)	370	1	1	1	1	1	1	1	1	1	1	1	1	1	1	1
Succinate dehydrogenase cytochrome b-556 subunit	371	1	1	1	1	1	1	1	1	1	1	1	1	1	1	1
Succinate dehydrogenase hydrophobic membrane anchor protein	372	1	1	1	1	1	1	1	1	1	1	1	1	1	1	1
Succinate dehydrogenase flavoprotein subunit (EC 1.3.5.1)	373	1	1	1	1	1	1	1	1	1	1	1	1	1	1	1
Succinate dehydrogenase iron-sulfur protein (EC 1.3.5.1)	374	1	1	1	1	1	1	1	1	1	1	1	1	1	1	1
2-oxoglutarate dehydrogenase E1 component (EC 1.2.4.2)	375	1	1	1	1	1	1	1	1	1	1	1	1	1	1	1
Dihydrolipoamide succinyltransferase component (E2) of 2-oxoglutarate dehydrogenase complex (EC 2.3.1.61)	376	1	1	1	1	1	1	1	1	1	1	1	1	1	1	1
Succinyl-CoA ligase [ADP-forming] beta chain (EC 6.2.1.5)	377	1	1	1	1	1	1	1	1	1	1	1	1	1	1	1
Glyoxalase family protein	378	0	0	0	0	0	1	1	1	1	1	1	1	1	1	1
Succinyl-CoA ligase [ADP-forming] alpha chain (EC 6.2.1.5)	379	1	1	1	1	1	1	1	1	1	1	1	1	1	1	1
uncharacterized protein SCO0976	380	0	0	0	0	0	1	0	1	1	0	0	0	0	0	0
(Y14336) putative extracellular protein containing predicted 35aa signal peptide	381	0	0	0	0	0	1	0	1	1	0	0	0	0	0	0
Sodium-dependent transporter	382	0	0	0	0	0	1	1	1	1	1	1	1	1	1	1
Transcriptional regulator, YafY family	383	0	0	0	0	0	1	1	1	1	1	1	1	1	1	1
3-keto-5-aminohexanoate cleavage enzyme	384	0	0	0	0	0	1	0	1	1	0	0	0	0	0	0
DeoR family transcriptional regulator probably related to glycerate, glycolaldehyde metabolism	385	0	0	0	0	0	1	0	1	1	0	0	0	0	0	0
3-oxo-tetronate 4-phosphate decarboxylase	386	1	0	1	1	1	1	0	1	1	0	1	1	1	1	1
3-oxo-tetronate kinase	387	1	0	1	1	1	1	0	1	1	0	1	1	1	1	1
Propanediol utilization transcriptional activator	388	0	0	1	0	0	1	1	1	1	1	1	1	1	1	1
Cob(I)alamin adenosyltransferase (EC 2.5.1.17)	389	1	1	1	1	1	1	1	1	1	1	1	1	1	1	1
Nucleoside-specific channel-forming protein Tsx precursor	390	1	1	1	1	1	1	1	1	1	1	1	1	1	1	1
Fumarate hydratase class I (EC 4.2.1.2)	391	0	1	0	0	0	1	1	1	1	1	0	0	0	0	0
Glutaminase (EC 3.5.1.2)	392	1	1	1	1	1	1	1	1	1	1	1	1	1	1	1
Putative symport protein	393	0	1	0	0	0	1	1	1	1	1	0	0	0	0	0
DNA for 3-methylaspartate ammonia-lyase, glutamate mutase	394	0	1	0	0	0	1	1	1	1	1	0	0	0	0	0
Methylaspartate ammonia-lyase (EC 4.3.1.2)	395	0	1	0	0	0	1	1	1	1	1	0	0	0	0	0
Methylaspartate mutase, E subunit (EC 5.4.99.1)	396	0	1	0	0	0	1	1	1	1	1	0	0	0	0	0
Uncharacterized protein GlmL	397	0	1	0	0	0	1	1	1	1	1	0	0	0	0	0
Methylaspartate mutase, S subunit (EC 5.4.99.1)	398	0	1	0	0	0	1	1	1	1	1	0	0	0	0	0
Cytochrome d ubiquinol oxidase subunit I (EC 1.10.3.-)	399	1	1	1	1	1	1	1	1	1	1	1	1	1	1	1
Cytochrome d ubiquinol oxidase subunit II (EC 1.10.3.-)	400	1	1	1	1	1	1	1	1	1	1	1	1	1	1	1
Cytochrome d ubiquinol oxidase subunit X (EC 1.10.3.-)	401	1	1	1	1	1	1	1	1	1	1	1	1	1	1	1
Cyd operon protein YbgE	402	1	1	1	1	1	1	1	1	1	1	1	1	1	1	1
Tol-Pal system-associated acyl-CoA thioesterase	403	1	1	1	1	1	1	1	1	1	1	1	1	1	1	1
Tol-Pal system protein TolQ	404	1	1	1	1	1	1	1	1	1	1	1	1	1	1	1
Tol biopolymer transport system, TolR protein	405	1	1	1	1	1	1	1	1	1	1	1	1	1	1	1
TolA protein	406	1	1	1	1	1	1	1	1	1	1	1	1	1	1	1
Ribonucleotide reductase transcriptional regulator NrdR	407	1	1	1	1	1	1	1	1	1	1	1	1	1	1	1
Tol-Pal system beta propeller repeat protein TolB	408	1	1	1	1	1	1	1	1	1	1	1	1	1	1	1
Tol-Pal system peptidoglycan-associated lipoprotein PAL	409	1	1	1	1	1	1	1	1	1	1	1	1	1	1	1
Cell division coordinator CpoB	410	1	1	1	1	1	1	1	1	1	1	1	1	1	1	1
Quinolinate synthetase (EC 2.5.1.72)	411	1	1	1	1	1	1	1	1	1	1	1	1	1	1	1
Diaminohydroxyphosphoribosylaminopyrimidine deaminase (EC 3.5.4.26) / 5-amino-6-(5-phosphoribosylamino)uracil reductase (EC 1.1.1.193)	412	1	1	1	1	1	1	1	1	1	1	1	1	1	1	1
Ribosyl nicotinamide transporter, PnuC-like	413	1	1	1	1	1	1	1	1	1	1	1	1	1	1	1
Zinc transporter ZitB	414	1	1	1	1	1	1	1	1	1	1	1	1	1	1	1
putative secreted protein	415	1	1	1	1	1	1	1	1	1	1	1	1	1	1	1
2-keto-3-deoxy-D-arabino-heptulosonate-7-phosphate synthase I alpha (EC 2.5.1.54)	416	1	1	1	1	1	1	1	1	1	1	1	1	1	1	1
Phosphoglycerate mutase (EC 5.4.2.11)	417	1	1	1	1	1	1	1	1	1	1	1	1	1	1	1
Aldose 1-epimerase (EC 5.1.3.3)	418	1	1	1	1	1	1	1	1	1	1	1	1	1	1	1
Galactokinase (EC 2.7.1.6)	419	0	1	1	1	1	1	1	1	1	1	1	1	1	1	1
Galactose-1-phosphate uridylyltransferase (EC 2.7.7.10)	420	0	1	1	1	1	1	1	1	1	1	1	1	1	1	1
UDP-glucose 4-epimerase (EC 5.1.3.2)	421	0	1	1	1	1	1	1	1	1	1	1	1	1	1	1
Inner membrane protein YaiY	422	1	1	1	1	1	1	1	1	1	1	1	1	1	1	1
Putative molybdenum transport ATP-binding protein modF	423	0	1	1	1	1	1	1	1	1	1	1	1	1	1	1
DNA-binding domain of ModE / Molybdate-binding domain of ModE	424	0	1	1	1	1	1	1	1	1	1	1	1	1	1	1
6,7-dimethyl-8-ribityllumazine synthase (EC 2.5.1.78)	425	1	1	1	1	1	1	1	1	1	1	1	1	1	1	1
AcrZ membrane protein associated with AcrAB-TolC multidrug efflux pump	426	0	1	1	1	1	1	1	1	1	1	1	1	1	1	1
Molybdenum ABC transporter, substrate-binding protein ModA	427	0	1	1	1	1	1	1	1	1	1	1	1	1	1	1
Molybdenum ABC transporter permease protein ModB	428	0	1	1	1	1	1	1	1	1	1	1	1	1	1	1
Molybdenum ABC transporter ATP-binding protein ModC	429	0	1	1	1	1	1	1	1	1	1	1	1	1	1	1
Putative phosphatase	430	0	1	0	0	0	1	1	1	1	1	1	1	1	1	1
6-phosphogluconolactonase (EC 3.1.1.31)	431	0	1	1	1	1	1	1	1	1	1	1	1	1	1	1
Transcription termination protein NusB	432	1	1	1	1	1	1	1	1	1	1	1	1	1	1	1
Histone acetyltransferase HPA2 and related acetyltransferases	433	0	0	0	0	0	1	1	1	1	1	1	1	1	1	1
Probable two-component-system connector protein AriR	434	1	1	1	1	1	1	1	1	1	1	1	1	1	1	1
Probable two-component-system connector protein YcgZ	435	1	1	1	1	1	1	1	1	1	1	1	1	1	1	1
Blue light- and temperature-regulated antirepressor BluF	436	1	1	1	1	1	1	1	1	1	1	1	1	1	1	1
Thiamine-monophosphate kinase (EC 2.7.4.16)	437	1	1	1	1	1	1	1	1	1	1	1	1	1	1	1
HTH-type transcriptional repressor YcgE	438	1	1	1	1	1	1	1	1	1	1	1	1	1	1	1
Putative response regulator	439	0	0	0	0	0	1	1	1	1	1	1	1	1	1	1
Pectinesterase (EC 3.1.1.11)	440	1	1	1	1	1	1	1	1	1	1	1	1	1	1	1
Imidazolonepropionase (EC 3.5.2.7)	441	0	0	0	0	0	1	1	1	1	1	1	1	1	1	1
Formiminoglutamase (EC 3.5.3.8)	442	0	0	0	0	0	1	0	1	1	1	1	1	1	1	1
Histidine utilization repressor	443	0	0	0	0	0	1	1	1	1	1	1	1	1	1	1
Urocanate hydratase (EC 4.2.1.49)	444	0	0	0	0	0	1	1	1	1	1	1	1	1	1	1
Histidine ammonia-lyase (EC 4.3.1.3)	445	0	0	0	0	0	1	1	1	1	1	1	1	1	1	1
Phosphatidylglycerophosphatase A (EC 3.1.3.27)	446	1	1	1	1	1	1	1	1	1	1	1	1	1	1	1
Histidine transport protein (permease)	447	0	0	0	0	0	1	1	1	1	1	1	1	1	1	1
UPF0098 protein ybhB	448	1	1	1	1	1	1	1	1	1	1	1	1	1	1	1
Adenosylmethionine-8-amino-7-oxononanoate aminotransferase (EC 2.6.1.62)	449	1	1	1	1	1	1	1	1	1	1	1	1	1	1	1
Biotin synthase (EC 2.8.1.6)	450	1	1	1	1	1	1	1	1	1	1	1	1	1	1	1
8-amino-7-oxononanoate synthase (EC 2.3.1.47)	451	1	1	1	1	1	1	1	1	1	1	1	1	1	1	1
NADPH dependent aldo-keto reductase => YajO	452	1	1	1	1	1	1	1	1	1	1	1	1	1	1	1
Malonyl-[acyl-carrier protein] O-methyltransferase (EC 2.1.1.197)	453	1	1	1	1	1	1	1	1	1	1	1	1	1	1	1
Dethiobiotin synthase BioD (EC 6.3.3.3)	454	1	1	1	1	1	1	1	1	1	1	1	1	1	1	1
Excinuclease ABC subunit B	455	1	1	1	1	1	1	1	1	1	1	1	1	1	1	1
Sensor protein BasS/PmrB (activates BasR/PmrA)	456	1	1	1	1	1	1	1	1	1	1	1	1	1	1	1
Two-component transcriptional regulatory protein BasR/PmrA (activated by BasS/PmrB)	457	1	1	1	1	1	1	1	1	1	1	1	1	1	1	1
Lipid A phosphoethanolamine transferase EptA/PmrC (EC 2.7.8.43)	458	1	1	1	1	1	1	1	1	1	1	1	1	1	1	1
FIG002813: LPPG:FO 2-phospho-L-lactate transferase like, CofD-like	459	0	0	0	0	0	1	1	1	1	1	0	0	0	0	0
GTP 3',8-cyclase (EC 4.1.99.22)	460	1	1	1	1	1	1	1	1	1	1	1	1	1	1	1
1-deoxy-D-xylulose 5-phosphate synthase (EC 2.2.1.7)	461	1	1	1	1	1	1	1	1	1	1	1	1	1	1	1
Molybdenum cofactor biosynthesis protein MoaB	462	1	1	1	1	1	1	1	1	1	1	1	1	1	1	1
Cyclic pyranopterin monophosphate synthase (EC 4.6.1.17)	463	1	1	1	1	1	1	1	1	1	1	1	1	1	1	1
Molybdopterin synthase sulfur carrier subunit	464	1	1	1	1	1	1	1	1	1	1	1	1	1	1	1
Molybdopterin synthase catalytic subunit MoaE (EC 2.8.1.12)	465	1	1	1	1	1	1	1	1	1	1	1	1	1	1	1
Inner membrane protein YbhL	466	1	1	1	1	1	1	1	1	1	1	1	1	1	1	1
Inner membrane protein YbhQ	467	1	1	1	1	1	1	1	1	1	1	1	1	1	1	1
Cardiolipin synthase (EC 2.7.8.-) bacterial type ClsB, has minor trans-phosphatidylation activity converting PE to PG	468	1	1	1	1	1	1	1	1	1	1	1	1	1	1	1
Endonuclease/exonuclease/phosphatase family protein	469	1	1	1	1	1	1	1	1	1	1	1	1	1	1	1
ABC-type efflux pump permease component YbhR	470	1	1	1	1	1	1	1	1	1	1	1	1	1	1	1
ABC-type efflux pump permease component YbhS	471	1	1	1	1	1	1	1	1	1	1	1	1	1	1	1
ABC-type efflux pump, duplicated ATPase component YbhF	472	1	1	1	1	1	1	1	1	1	1	1	1	1	1	1
ABC-type efflux pump membrane fusion component YbhG	473	1	1	1	1	1	1	1	1	1	1	1	1	1	1	1
Transcriptional regulator YbiH, TetR family	474	1	1	1	1	1	1	1	1	1	1	1	1	1	1	1
Sugar acid permease	475	0	0	0	0	0	1	1	1	1	1	1	1	1	1	1
Oxidoreductase, short-chain dehydrogenase/reductase family	476	1	1	1	1	1	1	1	1	1	1	1	1	1	1	1
Uncharacterized protein YaiZ	477	1	1	1	1	1	1	1	1	1	1	1	1	1	1	1
ATP-dependent RNA helicase RhlE (EC 3.6.4.13)	478	1	1	1	1	1	1	1	1	1	1	1	1	1	1	1
(2E,6E)-farnesyl diphosphate synthase (EC 2.5.1.10) @ Dimethylallyltransferase (EC 2.5.1.1)	479	1	1	1	1	1	1	1	1	1	1	1	1	1	1	1
ATP-dependent helicase DinG/Rad3	480	1	1	1	1	1	1	1	1	1	1	1	1	1	1	1
Anthranilate phosphoribosyltransferase-like protein	481	1	1	1	1	1	1	1	1	1	1	1	1	1	1	1
Uncharacterized periplasmic protein YbiJ	482	1	1	1	1	1	1	1	1	1	1	1	1	1	1	1
Uncharacterized zinc-finger containing protein YbiI	483	1	1	1	1	1	1	1	1	1	1	1	1	1	1	1
PKHD-type hydroxylase YbiX	484	1	1	1	1	1	1	1	0	0	1	1	1	1	1	1
Nitrilotriacetate monooxygenase component B (EC 1.14.13.-)	485	0	0	0	0	0	1	1	1	1	1	1	1	1	1	1
23S rRNA (adenine(1618)-N(6))-methyltransferase (EC 2.1.1.181)	486	1	1	1	1	1	1	1	1	1	1	1	1	1	1	1
Exodeoxyribonuclease VII small subunit (EC 3.1.11.6)	487	1	1	1	1	1	1	1	1	1	1	1	1	1	1	1
Potassium efflux system KefA protein / Small-conductance mechanosensitive channel	488	1	1	1	1	1	1	1	1	1	1	1	1	1	1	1
AIDA autotransporter-like protein	489	0	0	0	0	0	1	0	0	0	0	0	0	0	0	0
tRNA 4-thiouridine synthase (EC 2.8.1.4) / Rhodanese-like domain required for thiamine synthesis	490	1	1	1	1	1	1	1	1	1	1	1	1	1	1	1
Glutamine ABC transporter, ATP-binding protein GlnQ	491	1	1	1	1	1	1	1	1	1	1	1	1	1	1	1
Glutamine ABC transporter, permease protein GlnP	492	1	1	1	1	1	1	1	1	1	1	1	1	1	1	1
Glutamine ABC transporter, substrate-binding protein GlnH	493	1	1	1	1	1	1	1	1	1	1	1	1	1	1	1
DNA protection during starvation protein	494	1	1	1	1	1	1	1	1	1	1	1	1	1	1	1
Threonine/homoserine exporter RhtA	495	1	1	1	1	1	1	1	1	1	1	1	1	1	1	1
Outer membrane protein X precursor	496	1	1	1	1	1	1	1	1	1	1	1	1	1	1	1
Phosphoethanolamine transferase OpgE	497	1	1	1	1	1	1	1	1	1	1	1	1	1	1	1
Mn-dependent transcriptional regulator MntR	498	1	1	1	1	1	1	1	1	1	1	1	1	1	1	1
Inner membrane protein YbiR, putative anion permease	499	1	1	1	1	1	1	1	1	1	1	1	1	1	1	1
DJ-1/YajL/PfpI superfamily, includes chaperone protein YajL (former ThiJ), parkinsonism-associated protein DJ-1, peptidases PfpI, Hsp31	500	1	1	1	1	1	1	1	1	1	1	1	1	1	1	1
Transcriptional regulator, GntR family	501	0	1	1	1	0	1	1	1	1	1	1	1	1	1	1
L,D-transpeptidase => YbiS	502	1	1	1	1	1	1	1	1	1	1	1	1	1	1	1
Bis-ABC ATPase YbiT	503	1	1	1	1	1	1	1	1	1	1	1	1	1	1	1
Alpha-glucosidase (EC 3.2.1.20)	504	1	1	0	0	0	1	1	1	1	1	1	1	1	1	1
2-dehydropantoate 2-reductase (EC 1.1.1.169)	505	1	1	1	1	1	1	1	1	1	1	1	1	1	1	1
Hexuronate transporter	506	1	1	1	1	1	1	1	1	1	1	1	1	1	1	1
Uncharacterized protein YbiU	507	1	1	0	0	1	1	1	1	1	1	1	1	1	1	1
Sugar phosphatase YbiV	508	1	1	1	1	1	1	1	1	1	1	1	1	1	1	1
D-alanine--D-alanine ligase (EC 6.3.2.4)	509	1	1	1	1	1	1	1	1	1	1	1	1	1	1	1
Pyruvate formate-lyase (EC 2.3.1.54)	510	1	1	1	1	1	1	1	1	1	1	1	1	1	1	1
Pyruvate formate-lyase activating enzyme (EC 1.97.1.4)	511	1	1	1	1	1	1	1	1	1	1	1	1	1	1	1
Molybdopterin-synthase adenylyltransferase (EC 2.7.7.80)	512	1	1	1	1	1	1	1	1	1	1	1	1	1	1	1
UPF0234 protein Yitk	513	1	1	1	1	1	1	1	1	1	1	1	1	1	1	1
Molybdopterin molybdenumtransferase (EC 2.10.1.1)	514	1	1	1	1	1	1	1	1	1	1	1	1	1	1	1
Isoaspartyl aminopeptidase (EC 3.4.19.5) @ Asp-X dipeptidase	515	1	1	1	1	1	1	1	1	1	1	1	1	1	1	1
Oligopeptide transport ATP-binding protein @ Glutathione ABC transporter, ATP-binding protein GsiA	516	1	1	1	1	1	1	1	1	1	1	1	1	1	1	1
Oligopeptide transport substrate-binding protein @ Glutathione ABC transporter, substrate-binding protein GsiB	517	1	1	1	1	1	1	1	1	1	1	1	1	1	1	1
Oligopeptide transport permease protein OppB-like @ Glutathione ABC transporter, permease protein GsiC	518	1	1	1	1	1	1	1	1	1	1	1	1	1	1	1
Oligopeptide transport permease protein OppC-like @ Glutathione ABC transporter, permease protein GsiD	519	1	1	1	1	1	1	1	1	1	1	1	1	1	1	1
Ribosomal protein S12p Asp88 (E. coli) methylthiotransferase (EC 2.8.4.4)	520	1	1	1	1	1	1	1	1	1	1	1	1	1	1	1
Sugar-proton symporter	521	0	0	0	0	0	1	1	1	1	1	1	1	1	1	1
Biofilm regulator BssR	522	1	1	1	1	1	1	1	1	1	1	1	1	1	1	1
Soluble aldose sugar dehydrogenase, PQQ-dependent (EC 1.1.5.-)	523	1	1	1	1	1	1	1	1	1	1	1	1	1	1	1
Uncharacterized glutathione S-transferase-like protein	524	1	1	1	1	1	1	1	1	1	1	1	1	1	1	1
Lambdoid phage Rac integrase	525	0	0	0	0	0	1	1	0	0	0	0	0	0	0	0
SAM-dependent methyltransferase	526	1	0	0	1	1	1	1	1	1	1	1	1	1	1	1
filamentous hemagglutinin family outer membrane protein	527	0	0	0	0	0	1	0	1	1	0	0	0	0	0	0
Phage protein	528	1	1	1	1	1	1	1	1	1	1	1	1	1	1	1
Phage DNA replication protein O	529	1	1	1	1	1	1	0	1	1	1	0	0	1	1	1
putative chromosome partitioning protein	530	0	0	0	0	0	1	0	0	1	0	0	0	0	1	0
FIG00641267: hypothetical protein	531	0	0	0	0	0	1	0	0	0	0	1	1	0	0	0
prophage LambdaSo, DNA modification methyltransferase, putative	532	0	0	0	0	0	1	1	0	0	0	0	0	0	0	0
DNA-cytosine methyltransferase (EC 2.1.1.37)	533	0	1	1	1	1	1	1	1	1	1	1	1	1	1	1
Putative holin (ACLAME 759)	534	0	0	0	0	0	1	0	0	0	0	0	0	0	0	0
Phage secretion activator protein (ACLAME 244)	535	0	0	0	0	0	1	0	0	0	0	0	0	0	0	0
Phage terminase, small subunit	536	0	1	1	1	0	1	1	1	1	1	0	1	1	1	1
Phage terminase, large subunit	537	0	1	1	0	1	1	0	0	0	0	0	1	1	0	1
Phage head, portal protein B	538	1	1	1	1	0	1	1	0	0	0	0	1	1	0	0
Putative bacteriophage protein	539	0	0	0	0	0	1	0	0	0	0	0	1	0	0	0
Chromosome segregation ATPase	540	0	0	0	0	0	1	1	0	0	0	0	0	0	0	0
putative tail fiber protein	541	0	0	0	0	0	1	0	0	0	0	0	0	0	0	0
Phage DNA invertase	542	1	1	1	0	1	1	0	0	0	0	0	0	0	0	0
Deoxyribose operon repressor DeoR	543	1	1	1	1	1	1	1	1	1	1	1	1	1	1	1
Undecaprenyl-diphosphatase BcrC (EC 3.6.1.27), conveys bacitracin resistance	544	1	1	1	1	1	1	1	1	1	1	1	1	1	1	1
Holo-[acyl-carrier-protein] synthase (EC 2.7.8.7)	545	1	1	1	1	1	1	1	1	1	1	1	1	1	1	1
Multidrug efflux pump MdfA/Cmr (of MFS type), broad spectrum	546	1	1	1	1	1	1	1	1	1	1	1	1	1	1	1
5-amino-6-(5-phospho-D-ribitylamino)uracil phosphatase YbjI	547	1	1	1	1	1	1	1	1	1	1	1	1	1	1	1
Inner membrane protein YbjJ	548	1	1	1	1	1	1	1	1	1	1	1	1	1	1	1
HTH-type transcriptional regulator RcdA	549	1	1	1	1	1	1	1	1	1	1	1	1	1	1	1
Phage integrase	550	1	1	1	1	1	1	1	1	1	1	1	1	1	1	1
Phage repressor protein cI	551	1	1	1	1	1	1	1	0	0	0	0	1	1	1	0
Mobile element protein	552	1	1	1	1	1	1	1	1	1	1	1	1	1	1	1
Transposase, IS3/IS911 family	553	0	1	0	1	0	1	0	0	0	1	1	1	1	1	1
Phage tail formation protein GpD	554	1	1	1	0	1	1	1	0	0	0	1	1	1	0	0
Putative transport protein YbjL	555	1	1	1	1	1	1	1	1	1	1	1	1	1	1	1
FIG00946785: hypothetical protein	556	0	0	0	0	0	1	0	1	1	0	0	0	0	0	0
Inner membrane protein YbjM	557	1	1	1	1	1	1	1	1	1	1	1	1	1	1	1
Glutaredoxin 1	558	1	1	1	1	1	1	1	1	1	1	1	1	1	1	1
Uncharacterized protein YbjC	559	1	1	1	1	1	1	1	1	1	1	1	1	1	1	1
Oxygen-insensitive NADPH nitroreductase (EC 1.-.-.-)	560	1	1	1	1	1	1	1	1	1	1	1	1	1	1	1
Ribosomal protein S6--L-glutamate ligase	561	1	1	1	1	1	1	1	1	1	1	1	1	1	1	1
Uncharacterized sensory transduction regulator YbjN	562	1	1	1	1	1	1	1	1	1	1	1	1	1	1	1
Putrescine ABC transporter putrescine-binding protein PotF (TC 3.A.1.11.2)	563	1	1	1	1	1	1	1	1	1	1	1	1	1	1	1
Acyl carrier protein	564	1	1	1	1	1	1	1	1	1	1	1	1	1	1	1
Putrescine transport ATP-binding protein PotG (TC 3.A.1.11.2)	565	1	1	1	1	1	1	1	1	1	1	1	1	1	1	1
Putrescine transport system permease protein PotH (TC 3.A.1.11.2)	566	1	1	1	1	1	1	1	1	1	1	1	1	1	1	1
putative aminomethyltransferase	567	0	0	0	0	0	1	0	1	1	0	0	0	0	0	0
Putrescine transport system permease protein PotI (TC 3.A.1.11.2)	568	1	1	1	1	1	1	1	1	1	1	1	1	1	1	1
Inner membrane protein YbjO	569	1	1	1	1	1	1	1	1	1	1	1	1	1	1	1
23S rRNA (uracil(747)-C(5))-methyltransferase (EC 2.1.1.189)	570	1	1	1	1	1	1	1	1	1	1	1	1	1	1	1
Two-component transcriptional response regulator, OmpR family	571	0	0	0	0	0	1	1	1	1	1	1	1	1	1	1
Two-component system sensor histidine kinase	572	0	0	0	0	0	1	1	1	1	1	1	1	1	1	1
Arginine ABC transporter, substrate-binding protein ArtJ	573	1	1	1	1	1	1	1	1	1	1	1	1	1	1	1
Arginine ABC transporter, permease protein ArtM	574	1	1	1	1	1	1	1	1	1	1	1	1	1	1	1
Arginine ABC transporter, permease protein ArtQ	575	1	1	1	1	1	1	1	1	1	1	1	1	1	1	1
Arginine ABC transporter, substrate-binding protein ArtI	576	1	1	1	1	1	1	1	1	1	1	1	1	1	1	1
Arginine ABC transporter, ATP-binding protein ArtP	577	1	1	1	1	1	1	1	1	1	1	1	1	1	1	1
Uncharacterized lipoprotein YbjP	578	1	1	1	1	1	1	1	1	1	1	1	1	1	1	1
UPF0145 protein YbjQ	579	1	1	1	1	1	1	1	1	1	1	0	0	0	0	0
N-acetylmuramoyl-L-alanine amidase (EC 3.5.1.28) @ 1,6-anhydro-N-acetylmuramyl-L-alanine amidase	580	1	1	1	1	1	1	1	1	1	1	1	1	1	1	1
Uncharacterized NAD(P)-dependent epimerase/dehydratase family protein YbjS	581	1	1	1	1	1	1	1	1	1	1	1	1	1	1	1
Uncharacterized protein YbjT	582	1	1	1	1	1	1	1	1	1	1	1	1	1	1	1
3-oxoacyl-[acyl-carrier-protein] synthase, KASII (EC 2.3.1.179)	583	1	1	1	1	1	1	1	1	1	1	1	1	1	1	1
Low-specificity L-threonine aldolase (EC 4.1.2.48)	584	1	1	1	1	1	1	1	1	1	1	1	1	1	1	1
Oxidoreductase, aldo/keto reductase family	585	0	1	1	1	0	1	1	1	1	0	1	1	1	1	1
PTS system, beta-glucoside-specific, IIC component	586	0	0	0	0	0	1	0	0	0	0	0	0	0	0	0
PTS system, IIB component	587	1	1	1	1	1	1	1	1	1	1	1	1	1	1	1
Pyruvate dehydrogenase (quinone) (EC 1.2.5.1)	588	1	1	1	1	1	1	1	1	1	1	1	1	1	1	1
putative membrane protein	589	1	1	1	1	1	1	1	1	1	1	1	1	1	1	1
NADH oxidoreductase for hydroxylamine reductase	590	1	1	1	1	1	1	1	1	1	1	1	1	1	1	1
Hydroxylamine reductase (EC 1.7.99.1)	591	1	1	1	1	1	1	1	1	1	1	1	1	1	1	1
Lysine exporter LysO	592	1	1	1	1	1	1	1	1	1	1	1	1	1	1	1
Aquaporin Z	593	1	1	1	1	1	1	1	1	1	1	1	1	1	1	1
Predicted ATP-dependent endonuclease of the OLD family, YbjD subgroup	594	1	1	1	1	1	1	1	1	1	1	1	1	1	1	1
Macrolide-specific efflux protein MacA	595	1	1	1	1	1	1	1	1	1	1	1	1	1	1	1
Macrolide export ATP-binding/permease protein MacB	596	1	1	1	1	1	1	1	1	1	1	1	1	1	1	1
Cold shock protein of CSP family => CspD (naming convention as in E.coli)	597	1	1	1	1	1	1	1	1	1	1	1	1	1	1	1
ATP-dependent Clp protease adaptor protein ClpS	598	1	1	1	1	1	1	1	1	1	1	1	1	1	1	1
ATP-dependent Clp protease ATP-binding subunit ClpA	599	1	1	1	1	1	1	1	1	1	1	1	1	1	1	1
Extensin family protein	600	0	0	0	0	0	1	1	1	0	1	0	0	0	1	0
Translation initiation factor 1	601	1	1	1	1	1	1	1	1	1	1	1	1	1	1	1
Leucyl/phenylalanyl-tRNA--protein transferase (EC 2.3.2.6)	602	1	1	1	1	1	1	1	1	1	1	1	1	1	1	1
Efflux ABC transporter for glutathione/L-cysteine, essential for assembly of bd-type respiratory oxidases => CydC subunit	603	1	1	1	1	1	1	1	1	1	1	1	1	1	1	1
Efflux ABC transporter for glutathione/L-cysteine, essential for assembly of bd-type respiratory oxidases => CydD subunit	604	1	1	1	1	1	1	1	1	1	1	1	1	1	1	1
Thioredoxin reductase (EC 1.8.1.9)	605	0	1	1	1	1	1	1	1	1	1	1	1	1	1	1
Leucine-responsive regulatory protein, regulator for leucine (or lrp) regulon and high-affinity branched-chain amino acid transport system	606	1	1	1	1	1	1	1	1	1	1	1	1	1	1	1
DNA translocase FtsK	607	1	1	1	1	1	1	1	1	1	1	1	1	1	1	1
Outer membrane lipoprotein carrier protein LolA	608	1	1	1	1	1	1	1	1	1	1	1	1	1	1	1
Replication-associated recombination protein RarA	609	1	1	1	1	1	1	1	1	1	1	1	1	1	1	1
Seryl-tRNA synthetase (EC 6.1.1.11)	610	1	1	1	1	1	1	1	1	1	1	1	1	1	1	1
Anaerobic dimethyl sulfoxide reductase chain A (EC 1.8.5.3), molybdopterin-binding domain	611	1	1	1	1	1	1	1	1	1	1	1	1	1	1	1
Anaerobic dimethyl sulfoxide reductase chain B (EC 1.8.5.3), iron-sulfur binding subunit	612	1	1	1	1	1	1	1	1	1	1	1	1	1	1	1
Anaerobic dimethyl sulfoxide reductase chain C (EC 1.8.5.3), anchor subunit	613	1	1	1	1	1	1	1	1	1	1	1	1	1	1	1
Hypothetical MFS-type transporter protein YcaD	614	1	1	1	1	1	1	1	1	1	1	1	1	1	1	1
PTS system, ascorbate-specific IIA component	615	1	1	1	1	1	1	1	1	1	1	1	1	1	1	1
PTS system, IIC component, UlaA-type	616	0	0	0	1	0	1	1	1	1	1	1	1	1	1	1
Transcriptional regulator, RpiR family	617	0	1	1	1	0	1	1	1	1	1	1	1	1	1	1
putative ATP binding protein of ABC transporter	618	0	0	0	0	0	1	0	0	0	0	0	0	0	0	0
Formate efflux transporter FocA	619	1	1	1	1	1	1	1	1	1	1	1	1	1	1	1
Ribosomal protein S12p methylthiotransferase accessory factor YcaO	620	1	1	1	1	1	1	1	1	1	1	1	1	1	1	1
Phosphoserine aminotransferase (EC 2.6.1.52)	621	1	1	1	1	1	1	1	1	1	1	1	1	1	1	1
3-phosphoshikimate 1-carboxyvinyltransferase (EC 2.5.1.19)	622	1	1	1	1	1	1	1	1	1	1	1	1	1	1	1
Putative heat shock protein YcaL	623	1	1	1	1	1	1	0	1	1	1	0	0	0	0	0
Cytidylate kinase (EC 2.7.4.25)	624	1	1	1	1	1	1	1	1	1	1	1	1	1	1	1
SSU ribosomal protein S1p	625	1	1	1	1	1	1	1	1	1	1	1	1	1	1	1
LolE-like permease protein	626	0	0	0	0	0	1	0	1	1	0	0	0	0	0	0
Integration host factor beta subunit	627	1	1	1	1	1	1	1	1	1	1	1	1	1	1	1
Predicted hydrolase of the metallo-beta-lactamase superfamily, clustered with KDO2-Lipid A biosynthesis genes	628	0	0	0	0	0	1	1	1	1	1	0	0	0	0	0
Lipid A export permease/ATP-binding protein MsbA	629	1	1	1	1	1	1	1	1	1	1	1	1	1	1	1
Tetraacyldisaccharide 4'-kinase (EC 2.7.1.130)	630	1	1	1	1	1	1	1	1	1	1	1	1	1	1	1
FIG004798: Putative cytoplasmic protein	631	1	1	1	1	1	1	1	1	1	1	1	1	1	1	1
FIG002473: Protein YcaR in KDO2-Lipid A biosynthesis cluster	632	1	1	1	1	1	1	1	1	1	1	1	1	1	1	1
3-deoxy-manno-octulosonate cytidylyltransferase (EC 2.7.7.38)	633	1	1	1	1	1	1	1	1	1	1	1	1	1	1	1
Uncharacterized protein YcbJ	634	1	1	1	1	1	1	1	1	1	1	1	1	1	1	1
Membrane Protein Functionally coupled to the MukBEF Chromosome Partitioning Mechanism	635	1	1	1	1	1	1	1	1	1	1	1	1	1	1	1
tRNA uridine 5-oxyacetic acid(34) methyltransferase (EC 2.1.1.-)	636	1	1	1	1	1	1	1	1	1	1	1	1	1	1	1
Chromosome partition protein MukF	637	1	1	1	1	1	1	1	1	1	1	1	1	1	1	1
Chromosome partition protein MukE	638	1	1	1	1	1	1	1	1	1	1	1	1	1	1	1
Chromosome partition protein MukB	639	1	1	1	1	1	1	1	1	1	1	1	1	1	1	1
L,D-transpeptidase YcbB	640	1	1	1	1	1	1	1	1	1	1	1	1	1	1	1
FIG001587: exported protein	641	1	1	1	1	1	1	1	1	1	1	1	1	1	1	1
Hypothetical metal-binding enzyme, YcbL homolog	642	1	1	1	1	1	1	1	1	1	1	1	1	1	1	1
Aspartate aminotransferase (EC 2.6.1.1)	643	1	1	1	1	1	1	1	1	1	1	1	1	1	1	1
Outer membrane porin OmpF	644	1	1	1	1	1	1	1	1	1	1	1	1	1	1	1
Asparaginyl-tRNA synthetase (EC 6.1.1.22)	645	1	1	1	1	1	1	1	1	1	1	1	1	1	1	1
Nicotinate phosphoribosyltransferase (EC 6.3.4.21)	646	1	1	1	1	1	1	1	1	1	1	1	1	1	1	1
Membrane alanine aminopeptidase N (EC 3.4.11.2)	647	1	1	1	1	1	1	1	1	1	1	1	1	1	1	1
Alkanesulfonate ABC transporter ATP-binding protein SsuB	648	1	1	1	1	1	1	1	1	1	1	1	1	1	1	1
Alkanesulfonate ABC transporter permease protein SsuC	649	1	1	1	1	1	1	1	1	1	1	1	1	1	1	1
FMN reductase (NADPH) (EC 1.5.1.38)	650	1	1	1	1	1	1	1	1	1	1	1	1	1	1	1
Dihydroorotate dehydrogenase (quinone) (EC 1.3.5.2)	651	1	1	1	1	1	1	1	1	1	1	1	1	1	1	1
Cell division protein ZapC	652	1	1	1	1	1	1	1	1	1	1	1	1	1	1	1
Flavodoxin reductases (ferredoxin-NADPH reductases) family 1	653	1	1	1	1	1	1	1	1	1	1	1	1	1	1	1
Malonyl CoA-acyl carrier protein transacylase (EC 2.3.1.39)	654	1	1	1	1	1	1	1	1	1	1	1	1	1	1	1
23S rRNA (guanine(2445)-N(2))-methyltransferase (EC 2.1.1.173) / 23S rRNA (guanine(2069)-N(7))-methyltransferase (EC 2.1.1.264)	655	1	1	1	1	1	1	1	1	1	1	1	1	1	1	1
Bis-ABC ATPase Uup	656	1	1	1	1	1	1	1	1	1	1	1	1	1	1	1
Paraquat-inducible protein A	657	1	1	1	1	1	1	1	1	1	1	1	1	1	1	1
Paraquat-inducible protein B	658	1	1	1	1	1	1	1	1	1	1	1	1	1	1	1
Uncharacterized lipoprotein YmbA	659	1	1	1	1	1	1	1	1	1	1	1	1	1	1	1
3-hydroxyacyl-[acyl-carrier-protein] dehydratase, FabA form (EC 4.2.1.59) @ Trans-2-decenoyl-[acyl-carrier-protein] isomerase (EC 5.3.3.14)	660	1	1	1	1	1	1	1	1	1	1	1	1	1	1	1
Lon protease homolog YcbZ	661	1	1	1	1	1	1	1	1	1	1	1	1	1	1	1
Uncharacterized protein YcdU	662	0	0	0	0	1	1	0	0	0	0	0	0	0	0	0
Putative dehydrogenase	663	1	1	1	1	1	1	1	1	1	1	1	1	1	1	1
Outer membrane protein A precursor	664	1	1	1	1	1	1	1	1	1	1	1	1	1	1	1
Cell division inhibitor SulA	665	1	1	1	1	1	1	1	1	1	1	1	1	1	1	1
DNA transformation protein TfoX	666	1	1	1	1	1	1	1	1	1	1	1	1	1	1	1
Putative efflux (PET) family inner membrane protein YccS	667	1	1	1	1	1	1	1	1	1	1	1	1	1	1	1
Inner membrane protein YccF	668	1	1	1	1	1	1	1	1	1	1	1	1	1	1	1
DNA helicase IV (EC 3.6.4.12)	669	1	1	1	1	1	1	1	1	1	1	1	1	1	1	1
Methylglyoxal synthase (EC 4.2.3.3)	670	1	1	1	1	1	1	1	1	1	1	1	1	1	1	1
Succinyl-CoA synthetase, alpha subunit-related enzymes	671	1	1	1	1	1	1	1	1	1	1	1	1	1	1	1
Inner membrane transport protein YajR	672	1	1	1	1	1	1	1	1	1	1	1	1	1	1	1
Xyloside transporter XynT	673	1	1	0	0	0	1	1	1	1	1	1	1	1	1	1
4-hydroxybenzoate transporter	674	0	0	0	0	0	1	1	1	1	1	1	1	1	1	1
Sugar phosphate isomerases/epimerases	675	0	0	0	0	0	1	1	1	1	1	1	1	1	1	1
Succinate dehydrogenase/fumarate reductase, flavoprotein subunit	676	0	0	0	0	0	1	1	1	1	1	1	1	1	1	1
fumarate reductase/succinate dehydrogenase flavoprotein domain protein	677	0	0	0	0	0	1	1	1	1	1	0	0	0	0	0
Shikimate 5-dehydrogenase I alpha (EC 1.1.1.25)	678	1	1	1	1	1	1	1	1	1	1	1	1	1	1	1
tRNA-Arg-TCT	679	0	1	0	0	1	1	0	0	1	0	1	1	1	0	0
tRNA-Gln-CTG	680	0	1	0	0	1	1	0	0	1	0	1	1	1	0	0
tRNA-Met-CAT	681	0	1	0	0	1	1	0	0	1	0	1	1	1	0	0
tRNA-Gln-TTG	682	0	1	0	0	1	1	0	0	1	0	1	1	1	0	0
tRNA-Leu-TAG	683	0	1	0	0	1	1	0	0	1	0	1	1	1	0	0
tRNA-Lys-TTT	684	0	1	0	0	1	1	0	0	1	0	1	1	1	0	0
tRNA-Val-TAC	685	0	1	0	0	1	1	0	0	1	0	1	1	1	0	0
Serine--pyruvate aminotransferase (EC 2.6.1.51) / L-alanine:glyoxylate aminotransferase (EC 2.6.1.44)	686	0	0	0	0	0	1	1	1	1	1	1	1	1	1	1
N-carbamoyl-L-amino acid hydrolase (EC 3.5.1.87)	687	0	0	0	0	0	1	1	1	1	1	1	1	1	1	1
Exopolygalacturonate lyase (EC 4.2.2.9)	688	0	0	0	1	0	1	1	1	1	1	0	0	0	0	0
Oligogalacturonate-specific porin protein KdgM	689	0	0	0	0	0	1	1	1	1	1	1	1	1	1	1
Response regulator receiver protein	690	0	0	0	0	0	1	1	1	1	1	1	1	1	1	1
Isochorismate pyruvate-lyase (EC 4.2.99.21)	691	0	0	0	0	0	1	1	0	0	1	1	1	0	0	0
Transcriptional regulator, MerR family	692	0	0	0	0	0	1	0	1	1	0	0	0	0	0	0
GGDEF domain protein	693	0	0	0	0	0	1	1	1	1	1	1	1	1	1	1
Uncharacterized transcriptional regulator YijO, AraC family	694	1	1	1	1	1	1	1	1	1	1	1	1	1	1	1
phytanoyl-CoA dioxygenase	695	0	0	0	0	0	1	1	1	1	1	1	0	0	1	1
PTS system, fructose-like IIB component FrwD	696	1	1	1	1	1	1	1	1	1	1	1	0	0	1	0
FIG00731745: hypothetical protein	697	0	0	0	0	0	1	1	1	1	1	0	0	0	0	1
PTS system, fructose-like IIB component FrwB	698	1	1	1	1	1	1	1	1	1	1	1	0	0	1	0
PTS system, fructose-like IIC component FrwC	699	1	1	1	1	1	1	1	1	1	1	1	0	0	1	0
Phosphoenolpyruvate-protein phosphotransferase of PTS system (EC 2.7.3.9)	700	1	1	1	1	1	1	1	1	1	1	1	1	1	1	1
D-malate dehydrogenase [decarboxylating] (EC 1.1.1.83)	701	1	1	1	1	1	1	1	1	1	1	1	1	1	1	1
Transcriptional regulator DmlR, LysR family	702	1	1	1	1	1	1	1	1	1	1	1	1	1	1	1
Gamma-glutamyl-putrescine oxidase (EC1.4.3.-)	703	1	1	0	0	1	1	1	1	1	1	1	1	1	1	1
Gamma-glutamyl-aminobutyraldehyde dehydrogenase (EC 1.2.1.-)	704	1	1	0	0	1	1	1	1	1	1	1	1	1	1	1
Heat shock protein HspQ	705	1	1	1	1	1	1	1	1	1	1	1	1	1	1	1
Putrescine utilization regulator	706	1	1	0	0	1	1	1	1	1	1	1	1	1	1	1
Gamma-glutamyl-GABA hydrolase (EC 3.5.1.94)	707	1	1	0	0	1	1	1	1	1	1	1	1	1	1	1
Gamma-glutamyl-putrescine synthetase (EC 6.3.1.11)	708	1	1	0	0	1	1	1	1	1	1	1	1	1	1	1
23S rRNA (cytosine(1962)-C(5))-methyltransferase (EC 2.1.1.191)	709	1	1	1	1	1	1	1	1	1	1	1	1	1	1	1
Putrescine importer	710	1	1	0	0	1	1	1	1	1	1	1	1	1	1	1
Glucose-1-phosphatase (EC 3.1.3.10)	711	1	1	1	1	1	1	1	1	1	1	1	1	1	1	0
Uncharacterized protein YccJ	712	1	1	1	1	1	1	1	1	1	1	1	1	1	1	0
NAD(P)H dehydrogenase (quinone), Type IV (EC 1.6.5.2)	713	1	1	1	1	1	1	1	1	1	1	1	1	1	1	0
Uncharacterized protein YmdF	714	1	1	1	1	1	1	1	1	1	1	1	1	1	1	1
Pyrimidine permease RutG	715	1	1	1	1	1	1	1	1	1	1	1	1	1	1	1
FMN reductase (NADH) RutF (EC 1.5.1.42)	716	1	1	1	1	1	1	1	1	1	1	1	1	1	1	1
Probable malonic semialdehyde reductase RutE (EC 1.1.1.298)	717	1	1	1	1	1	1	1	1	1	1	1	1	1	1	1
Possible hydrolase or acyltransferase RutD in novel pyrimidine catabolism pathway	718	1	1	1	1	1	1	1	1	1	1	1	1	1	1	1
Putative aminoacrylate peracid reductase RutC @ RidA/YER057c/UK114 superfamily protein	719	1	1	1	1	1	1	1	1	1	1	1	1	1	1	1
Peroxyureidoacrylate/ureidoacrylate amidohydrolase RutB (EC 3.5.1.110)	720	1	1	1	1	1	1	1	1	1	1	1	1	1	1	1
Pyrimidine monooxygenase RutA (EC 1.14.99.46)	721	1	1	1	1	1	1	1	1	1	1	1	1	1	1	1
Transcriptional regulator RutR of pyrimidine catabolism (TetR family)	722	1	1	1	1	1	1	1	1	1	1	1	1	1	1	1
Transcriptional repressor of PutA and PutP / Proline dehydrogenase (EC 1.5.5.2) / Delta-1-pyrroline-5-carboxylate dehydrogenase (EC 1.2.1.88)	723	1	1	1	1	1	1	1	1	1	1	1	1	1	1	1
Phospholipid-binding protein	724	0	0	0	0	0	1	1	1	1	1	1	1	1	1	1
Proline/sodium symporter PutP (TC 2.A.21.2.1) @ Propionate/sodium symporter	725	1	1	1	1	1	1	1	1	1	1	1	1	1	1	1
Uncharacterized protein KPN_01043	726	0	0	0	0	0	1	1	1	1	1	1	1	1	1	1
Na+ dependent nucleoside transporter NupC	727	1	1	1	1	1	1	1	1	1	1	1	1	1	1	1
Uncharacterized transcriptional regulator YbcM, AraC family	728	1	1	1	1	1	1	1	1	1	1	1	1	1	1	1
Ferrous iron transport permease EfeU	729	1	1	1	1	1	1	1	1	1	1	1	1	1	1	1
Ferrous iron transport periplasmic protein EfeO, contains peptidase-M75 domain and (frequently) cupredoxin-like domain	730	1	1	1	1	1	1	1	1	1	1	1	1	1	1	1
Ferrous iron transport peroxidase EfeB	731	1	1	1	1	1	1	1	1	1	1	1	1	1	1	1
Outer membrane protein V	732	0	0	0	0	0	1	1	0	0	1	1	0	0	1	0
Two-component transcriptional response regulator, LuxR family	733	0	0	0	0	0	1	1	0	0	1	1	1	1	1	1
Acylphosphate phosphohydrolase (EC 3.6.1.7)	734	1	1	1	1	1	1	1	1	1	1	1	1	1	1	1
tRNA 2-thiouridine synthesis protein TusE	735	1	1	1	1	1	1	1	1	1	1	1	1	1	1	1
Nicotinamidase family protein YcaC	736	1	1	1	1	1	1	1	1	1	1	1	1	1	1	1
Pirin	737	1	0	0	0	0	1	1	1	1	1	1	1	1	1	1
Putative TEGT family carrier/transport protein	738	1	1	1	1	1	1	1	1	1	1	1	1	1	1	1
Glyoxylate/hydroxypyruvate reductase A (EC 1.1.1.79) (EC 1.1.1.81)	739	1	1	1	1	1	1	1	1	1	1	1	1	1	1	1
Putative hydrolase YcdX (EC 3.1.-.-)	740	1	1	1	1	1	1	1	1	1	1	1	1	1	1	1
Anaerobic respiratory reductase chaperone	741	1	1	1	1	1	1	1	1	1	1	1	1	1	1	1
Inner membrane protein YcdZ	742	1	1	1	1	1	1	1	1	1	1	1	1	1	1	1
Uncharacterized protein YmdA	743	1	1	1	1	1	1	1	1	1	1	0	0	0	0	0
O-acetyl-ADP-ribose deacetylase	744	1	1	1	1	1	1	1	1	1	1	1	1	1	1	1
Glucans biosynthesis protein C (EC 2.1.-.-)	745	1	1	1	1	1	1	1	1	1	1	1	1	1	1	1
Glucans biosynthesis protein G precursor	746	1	1	1	1	1	1	1	1	1	1	1	1	1	1	1
Glucans biosynthesis glucosyltransferase H	747	1	1	1	1	1	1	1	1	1	1	1	1	1	1	1
Putative outer membrane lipoprotein	748	1	1	1	1	1	1	1	1	1	1	1	1	1	1	1
Acidic protein msyB	749	1	1	1	1	1	1	1	1	1	1	1	1	1	1	1
Multidrug resistance protein MdtG	750	1	1	1	1	1	1	1	1	1	1	1	1	1	1	1
Lipid A biosynthesis lauroyl acyltransferase (EC 2.3.1.241)	751	1	1	1	1	1	1	1	1	1	1	1	1	1	1	1
Rhodanese domain protein, Enterobacterial subgroup, YceA homolog	752	1	1	1	1	1	1	1	1	1	1	1	1	1	1	1
Uncharacterized protein YceO	753	1	1	1	1	1	1	1	1	1	1	1	1	1	1	1
N-methyl-L-tryptophan oxidase, SolA	754	1	1	1	1	1	1	1	1	1	1	1	1	1	1	1
Biofilm regulator BssS	755	1	1	1	1	1	1	1	1	1	1	1	1	1	1	1
DNA-damage-inducible protein I	756	1	1	1	1	1	1	1	1	1	1	1	1	1	1	1
Dihydroorotase (EC 3.5.2.3)	757	1	1	1	1	1	1	1	1	1	1	1	1	1	1	1
Putative lipoprotein yceB precursor	758	0	1	1	1	1	1	1	1	1	1	1	1	1	1	1
Glutaredoxin 2	759	1	1	1	1	1	1	1	1	1	1	0	0	0	0	0
Multidrug resistance protein MdtH	760	1	1	1	1	1	1	1	1	1	1	1	1	1	1	1
Ribosomal-protein-S5p-alanine acetyltransferase (EC 2.3.1.128)	761	1	1	1	1	1	1	1	1	1	1	1	1	1	1	1
Protein of unknown function YceH	762	1	1	1	1	1	1	1	1	1	1	1	1	1	1	1
Virulence factor MviM	763	1	1	1	1	1	1	1	1	1	1	1	1	1	1	1
Peptidoglycan lipid II flippase MurJ	764	1	1	1	1	1	1	1	1	1	1	1	1	1	1	1
Ribonuclease E (EC 3.1.26.12)	765	1	1	1	1	1	1	1	1	1	1	1	1	1	1	1
Uncharacterized protein YceQ	766	1	0	0	0	0	1	0	1	1	1	0	0	0	0	0
LSU rRNA pseudouridine(955/2504/2580) synthase (EC 5.4.99.24)	767	1	1	1	1	1	1	1	1	1	1	1	1	1	1	1
FIG00613732: hypothetical protein	768	0	0	0	0	0	1	1	1	1	1	0	0	0	0	0
Maf-like protein YceF	769	1	1	1	1	1	1	1	1	1	1	1	1	1	1	1
FIG01269488: protein, clustered with ribosomal protein L32p	770	1	1	1	1	1	1	1	1	1	1	1	1	1	1	1
LSU ribosomal protein L32p @ LSU ribosomal protein L32p, zinc-independent	771	1	1	1	1	1	1	1	1	1	1	1	1	1	1	1
Phosphate:acyl-ACP acyltransferase PlsX (EC 2.3.1.n2)	772	1	1	1	1	1	1	1	1	1	1	1	1	1	1	1
3-oxoacyl-[acyl-carrier-protein] synthase, KASIII (EC 2.3.1.180)	773	1	1	1	1	1	1	1	1	1	1	1	1	1	1	1
3-oxoacyl-[acyl-carrier protein] reductase (EC 1.1.1.100), FadG	774	1	1	1	1	1	1	1	1	1	1	1	1	1	1	1
CTP synthase (EC 6.3.4.2)	775	1	1	1	1	1	1	1	1	1	1	1	1	1	1	1
Aminodeoxychorismate lyase (EC 4.1.3.38)	776	1	1	1	1	1	1	1	1	1	1	1	1	1	1	1
Murein endolytic transglycosylase MltG	777	1	1	1	1	1	1	1	1	1	1	1	1	1	1	1
Thymidylate kinase (EC 2.7.4.9)	778	1	1	1	1	1	1	1	1	1	1	1	1	1	1	0
DNA polymerase III delta prime subunit (EC 2.7.7.7)	779	1	1	1	1	1	1	1	1	1	1	1	1	1	1	1
Uncharacterized metal-dependent hydrolase YcfH	780	1	1	1	1	1	1	1	1	1	1	1	1	1	1	1
PTS system, glucose-specific IIC component / PTS system, glucose-specific IIB component (EC 2.7.1.199)	781	1	1	1	1	1	1	1	1	1	1	1	1	1	1	1
FhuE receptor precursor	782	1	1	1	1	1	1	1	1	1	1	0	0	0	0	0
YcfF/hinT protein: a purine nucleoside phosphoramidase	783	1	1	1	1	1	1	1	1	1	1	1	1	1	1	1
YcfL protein: an outer membrane lipoprotein that is part of a salvage cluster	784	1	1	1	1	1	1	1	1	1	1	1	1	1	1	1
Lipoprotein YcfM, part of a salvage pathway of unknown substrate	785	1	1	1	1	1	1	1	1	1	1	1	1	1	1	1
Thiamine kinase (EC 2.7.1.89) @ Adenosylcobinamide kinase (EC 2.7.1.156)	786	1	1	1	1	1	1	1	1	1	1	1	1	1	1	1
Dihydrodipicolinate synthase family	787	0	0	0	0	0	1	1	1	1	1	1	1	1	1	1
beta-N-acetylglucosaminidase (EC 3.2.1.52)	788	1	1	1	1	1	1	1	1	1	1	1	1	1	1	1
YcfP protein: probably an esterase that is part of a salvage cluster	789	1	1	1	1	1	1	1	1	1	1	1	1	1	1	1
NADH dehydrogenase (EC 1.6.99.3)	790	1	1	1	1	1	1	1	1	1	1	1	1	1	1	1
Aerobactin siderophore receptor IutA	791	0	0	0	0	0	1	1	1	1	1	1	1	1	1	1
HTH-type transcriptional repressor ComR	792	1	1	1	1	1	1	1	1	1	1	1	1	1	1	1
Multiple stress resistance protein BhsA	793	1	1	1	1	1	1	1	1	1	1	1	1	1	1	1
L,D-transpeptidase => YcfS	794	1	1	1	1	1	1	1	1	1	1	1	1	1	1	1
Peptidase	795	1	0	0	1	0	1	1	1	0	1	0	0	0	0	1
Transcription-repair coupling factor	796	1	1	1	1	1	1	1	1	1	1	1	1	1	1	1
Lipoprotein releasing system transmembrane protein LolC	797	1	1	1	1	1	1	1	1	1	1	1	1	1	1	1
Lipoprotein-releasing system ATP-binding protein LolD	798	1	1	1	1	1	1	1	1	1	1	1	1	1	1	1
Lipoprotein releasing system transmembrane protein LolE	799	1	1	1	1	1	1	1	1	1	1	1	1	1	1	1
N-acetyl-D-glucosamine kinase (EC 2.7.1.59)	800	1	1	1	1	1	1	1	1	1	1	1	1	1	1	1
NAD-dependent protein deacetylase of SIR2 family	801	1	1	1	1	1	1	1	1	1	1	1	1	1	1	1
putative factor	802	1	1	1	1	1	1	0	0	0	0	0	0	0	0	0
Inner membrane protein YmfA	803	1	1	1	1	1	1	0	0	0	0	0	0	0	0	0
Spermidine/putrescine import ABC transporter substrate-binding protein PotD (TC 3.A.1.11.1)	804	1	1	1	1	1	1	1	1	1	1	1	1	1	1	1
Muconate cycloisomerase (EC 5.5.1.1)	805	0	0	0	0	0	1	1	1	1	1	1	1	1	1	1
Spermidine/putrescine import ABC transporter permease protein PotC (TC 3.A.1.11.1)	806	1	1	1	1	1	1	1	1	1	1	1	1	1	1	1
Spermidine/putrescine import ABC transporter permease protein PotB (TC 3.A.1.11.1)	807	1	1	1	1	1	1	1	1	1	1	1	1	1	1	1
Spermidine/putrescine import ABC transporter ATP-binding protein PotA (TC 3.A.1.11.1)	808	1	1	1	1	1	1	1	1	1	1	1	1	1	1	1
Tripeptide aminopeptidase (EC 3.4.11.4)	809	1	1	1	1	1	1	1	1	1	1	1	1	1	1	1
LSU ribosomal protein L16p arginine hydroxylase	810	1	1	1	1	1	1	1	1	1	1	1	1	1	1	1
Sensor histidine kinase PhoQ (EC 2.7.13.3)	811	1	1	1	1	1	1	1	1	1	1	1	1	1	1	1
Transcriptional regulatory protein PhoP	812	1	1	1	1	1	1	1	1	1	1	1	1	1	1	1
Transcriptional regulator, HxlR family	813	0	0	0	0	0	1	1	1	1	1	1	1	1	1	1
Transcriptional regulator, AraC family	814	1	1	1	1	0	1	1	1	1	1	1	1	1	1	1
Cupin 2, conserved barrel	815	0	0	0	0	0	1	1	0	0	1	1	1	1	1	1
Uncharacterized deacetylase	816	0	0	0	0	0	1	1	0	0	1	1	0	1	1	0
Adenylosuccinate lyase (EC 4.3.2.2) @ SAICAR lyase (EC 4.3.2.2)	817	1	1	1	1	1	1	1	1	1	1	1	1	1	1	1
High frequency lysogenization protein HflD	818	1	1	1	1	1	1	1	1	1	1	1	1	1	1	1
tRNA-specific 2-thiouridylase MnmA (EC 2.8.1.13)	819	1	1	1	1	1	1	1	1	1	1	1	1	1	1	1
Nudix-like NDP and NTP phosphohydrolase NudJ	820	1	1	1	1	1	1	1	1	1	1	1	1	1	1	1
LSU rRNA pseudouridine(2457) synthase (EC 5.4.99.20)	821	1	1	1	1	1	1	1	1	1	1	1	1	1	1	1
Isocitrate dehydrogenase [NADP] (EC 1.1.1.42)	822	1	1	1	1	1	1	1	1	1	1	1	1	1	1	1
Aminoglycoside 3'-phosphotransferase (EC 2.7.1.95) => APH(3')-I	823	0	0	0	0	0	1	0	0	0	0	1	1	0	0	0
YusQ-like protein	824	0	0	0	0	0	1	0	0	0	0	0	0	0	0	0
4-carboxymuconolactone decarboxylase (EC 4.1.1.44)	825	0	0	0	0	0	1	1	1	1	1	1	1	1	1	1
Diguanylate cyclase	826	1	0	1	1	0	1	1	1	1	1	1	1	1	1	1
HD-GYP domain	827	0	0	0	0	0	1	1	1	1	1	0	0	0	0	0
L-asparaginase (EC 3.5.1.1)	828	1	1	1	1	1	1	1	1	1	1	1	1	1	1	1
Iron(III) dicitrate transport ATP-binding protein FecE (TC 3.A.1.14.1)	829	1	0	0	1	1	1	1	1	1	1	1	0	0	0	0
Lipid A biosynthesis palmitoleoyltransferase (EC 2.3.1.242)	830	1	1	1	1	1	1	1	1	1	1	1	1	1	1	1
Leucine efflux protein	831	1	1	1	1	1	1	1	1	1	1	1	1	1	1	1
Uncharacterized inner membrane protein YnaJ	832	1	1	1	1	1	1	1	1	1	1	1	1	1	1	1
Probable diguanylate cyclase YeaP	833	0	0	0	0	0	1	1	1	1	1	1	1	1	1	1
Uncharacterized protein YoaF	834	1	1	1	1	1	1	0	1	1	1	1	1	1	1	1
FIG016027: protein of unknown function YeaO	835	1	1	1	1	1	1	0	1	1	1	1	1	1	1	1
Uncharacterized protein YbbK	836	0	0	0	0	0	1	1	1	1	1	1	1	1	1	1
Uncharacterized protein Pfl_4311	837	0	0	0	0	0	1	1	1	1	1	0	0	0	0	0
2-nitroimidazole transporter NimT	838	1	1	1	1	1	1	1	1	1	1	1	1	1	1	1
Lysine-arginine-ornithine-binding ABC transporter, substrate-binding protein ArgT (TC 3.A.1.3.1)	839	1	1	1	1	1	1	1	1	1	1	1	1	1	1	1
Uncharacterized transcriptional regulator YeaM, AraC family	840	1	1	1	1	1	1	1	1	1	1	1	1	1	1	1
UPF0756 membrane protein YeaL	841	1	1	1	1	1	1	1	1	1	1	1	1	1	1	1
Uncharacterized protein YeaK	842	1	1	1	1	1	1	1	1	1	1	1	1	1	1	1
Diguanylate cyclase (EC 2.7.7.65) => DgcJ	843	1	1	1	1	1	1	1	1	1	1	0	0	0	0	0
LOS biosynthesis enzyme LBGB	844	0	0	0	0	0	1	1	1	1	1	1	1	1	1	1
UPF0229 protein YeaH	845	1	1	1	1	1	1	1	1	1	1	1	1	1	1	1
Uncharacterized protein YeaG	846	1	1	1	1	1	1	1	1	1	1	1	1	1	1	1
MltA-interacting protein MipA	847	1	1	1	1	1	1	1	1	1	1	1	1	1	1	1
Putative oxidoreductase YeaE, aldo/keto reductase family	848	1	1	1	1	1	1	1	1	1	1	1	1	1	1	1
Aldose 1-epimerase family protein YeaD	849	1	1	1	1	1	1	1	1	1	1	1	1	1	1	1
NAD-dependent glyceraldehyde-3-phosphate dehydrogenase (EC 1.2.1.12)	850	1	1	1	1	1	1	1	1	1	1	1	1	1	1	1
Peptide-methionine (R)-S-oxide reductase MsrB (EC 1.8.4.12)	851	1	1	1	1	1	1	1	1	1	1	1	1	1	1	1
Uncharacterized protein YeaC	852	1	1	1	1	1	1	1	1	1	1	1	1	1	1	1
Uncharacterized protein YajD	853	1	1	1	1	1	1	1	1	1	1	1	1	1	1	1
Chitinase (EC 3.2.1.14)	854	1	0	1	1	1	1	1	1	1	1	1	1	1	1	1
Putative oxidoreductase YdjL	855	1	1	1	1	1	1	1	1	1	1	0	1	1	0	0
Uncharacterized MFS-type transporter YdjK	856	1	1	1	1	1	1	1	1	1	1	0	1	1	0	0
Hypothetical zinc-type alcohol dehydrogenase-like protein YdjJ	857	1	1	1	1	1	1	1	1	1	1	0	1	1	0	0
Putative aldolase YdjI	858	1	1	1	1	1	1	1	1	1	1	0	1	1	0	0
Uncharacterized sugar kinase YdjH	859	1	1	1	1	1	1	1	1	1	1	0	1	1	0	0
Uncharacterized oxidoreductase YdjG	860	1	1	1	1	1	1	1	1	1	1	0	1	1	0	0
Uncharacterized transcriptional regulator YdjF, DeoR family	861	1	1	1	1	1	1	1	1	1	1	0	1	1	0	0
Uncharacterized MFS-type transporter YdjE	862	1	1	1	1	1	1	1	1	1	1	0	1	1	0	0
Nicotinamidase (EC 3.5.1.19)	863	1	1	1	1	1	1	1	1	1	1	1	1	1	1	1
L-asparaginase I, cytoplasmic (EC 3.5.1.1)	864	1	1	1	1	1	1	1	1	1	1	1	1	1	1	1
Signal peptide peptidase SppA (protease 4)	865	1	1	1	1	1	1	1	1	1	1	1	1	1	1	1
Putative NAD(P)H nitroreductase YdjA	866	1	1	1	1	1	1	1	1	1	1	1	1	1	1	1
Drug resistance transporter EmrB/QacA subfamily	867	0	0	0	0	0	1	1	1	1	1	0	0	0	0	0
Acid phosphatase (EC 3.1.3.2)	868	0	0	0	0	0	1	1	1	1	1	1	1	1	1	1
Selenide,water dikinase (EC 2.7.9.3)	869	1	1	1	1	1	1	1	1	1	1	1	1	1	1	1
DNA topoisomerase III (EC 5.99.1.2)	870	1	1	1	1	1	1	1	1	1	1	1	1	1	1	1
NADP-specific glutamate dehydrogenase (EC 1.4.1.4)	871	1	1	1	1	1	1	1	1	1	1	1	1	1	1	1
5-methyl-dCTP pyrophosphohydrolase (EC 3.6.1.-)	872	1	1	1	1	1	1	1	1	1	1	1	1	1	1	1
CDP-alcohol phosphatidyltransferase family protein	873	1	1	1	1	1	1	1	1	1	1	0	0	0	1	0
Thiosulfate sulfurtransferase, rhodanese (EC 2.8.1.1)	874	1	1	1	1	1	1	0	1	1	1	1	1	1	1	1
ABC transporter, ATP-binding protein YnjD	875	1	1	1	1	1	1	1	1	1	1	1	1	1	1	1
ABC transporter, permease protein YnjC	876	1	1	1	1	1	1	1	1	1	1	1	1	1	1	1
ABC transporter, substrate-binding protein YnjB	877	1	1	1	1	1	1	1	1	1	1	1	1	1	1	1
carboxymuconolactone decarboxylase family protein	878	0	0	1	1	0	1	1	1	1	1	0	0	0	1	1
Alkaline phosphatase like protein	879	0	0	0	0	0	1	1	1	1	1	0	0	0	0	0
DedA family inner membrane protein YdjX	880	1	1	1	1	1	1	1	1	1	1	1	1	1	1	1
Exodeoxyribonuclease III (EC 3.1.11.2)	881	1	1	1	1	1	1	1	1	1	1	1	1	1	1	1
Succinylornithine transaminase (EC 2.6.1.81)	882	1	1	1	1	1	1	1	1	1	1	1	1	1	1	1
Arginine N-succinyltransferase (EC 2.3.1.109)	883	1	1	1	1	1	1	1	1	1	1	1	1	1	1	1
Succinylglutamic semialdehyde dehydrogenase (EC 1.2.1.71)	884	1	1	1	1	1	1	1	1	1	1	1	1	1	1	1
Succinylarginine dihydrolase (EC 3.5.3.23)	885	1	1	1	1	1	1	1	1	1	1	1	1	1	1	1
Succinylglutamate desuccinylase (EC 3.5.1.96)	886	1	1	1	1	1	1	1	1	1	1	1	1	1	1	1
Spheroplast protein Y	887	1	1	1	1	1	1	1	1	1	1	1	1	1	1	1
LemA protein	888	0	1	1	1	0	1	1	1	1	1	0	0	0	0	0
Putative membrane protein precursor	889	0	0	0	0	0	1	1	1	1	1	1	1	1	1	1
Excinuclease cho (excinuclease ABC alternative C subunit)	890	1	1	1	1	1	1	1	1	1	1	1	1	1	1	1
NAD synthetase (EC 6.3.1.5)	891	1	1	1	1	1	1	1	1	1	1	1	1	1	1	1
Osmotically-inducible lipoprotein E	892	1	1	1	1	1	1	1	1	1	1	1	1	1	1	1
PTS system, N,N'-diacetylchitobiose-specific IIB component (EC 2.7.1.196)	893	1	1	1	1	1	1	1	1	1	1	1	1	1	1	1
PTS system, N,N'-diacetylchitobiose-specific IIC component	894	1	1	1	1	1	1	1	1	1	1	1	1	1	1	1
alpha-galactosidase (EC 3.2.1.22)	895	1	1	1	1	1	1	1	1	1	1	1	1	1	1	1
PTS system, N,N'-diacetylchitobiose-specific IIA component (EC 2.7.1.196)	896	1	1	1	1	1	1	1	1	1	1	1	1	1	1	1
N,N'-diacetylchitobiose-specific regulator ChbR, AraC family	897	1	1	1	1	1	1	1	1	1	1	1	1	1	1	1
N,N'-diacetylchitobiose-specific 6-phospho-beta-glucosidase (EC 3.2.1.86)	898	1	1	1	1	1	1	1	1	1	1	1	1	1	1	1
N,N'-diacetylchitobiose utilization operon protein YdjC	899	1	1	1	1	1	1	1	1	1	1	1	1	1	1	1
Catalase KatE-intracellular protease (EC 1.11.1.6)	900	1	1	1	1	1	1	1	1	1	1	1	1	1	1	1
Type I secretion system, outer membrane component LapE	901	0	0	0	0	0	1	1	1	1	1	0	0	0	0	1
Cell division activator CedA	902	1	1	1	1	1	1	1	1	1	1	1	1	1	1	1
L-cystine uptake protein TcyP, sodium:anion symporter family	903	1	1	1	1	1	1	1	1	1	1	1	1	1	1	1
Membrane-bound metal-dependent hydrolase YdjM, induced during SOS response	904	1	1	1	1	1	1	1	1	1	1	1	1	1	1	1
2-dehydro-3-deoxy-D-gluconate 5-dehydrogenase (EC 1.1.1.127) @ 2-deoxy-D-gluconate 3-dehydrogenase (EC 1.1.1.125)	905	1	1	1	1	1	1	1	1	1	1	1	1	1	1	1
2-deoxyglucose-6-phosphate hydrolase (EC 3.1.3.68) @ Mannitol-1-phosphatase (EC 3.1.3.22) @ Sorbitol-6-phosphatase (EC 3.1.3.50)	906	1	1	1	1	1	1	1	1	1	1	1	1	1	1	1
Acyl-CoA thioesterase YciA, involved in membrane biogenesis	907	1	1	1	1	1	1	1	1	1	1	1	1	1	1	1
Outer Membrane Siderophore Receptor IroN	908	0	1	0	1	0	1	1	1	1	1	1	1	1	1	1
Intracellular septation protein IspA	909	1	1	1	1	1	1	1	1	1	1	1	1	1	1	1
MSM (multiple sugar metabolism) operon regulatory protein	910	0	0	0	0	0	1	1	0	0	1	0	0	0	0	0
Membrane protein YciC, linked to IspA	911	1	1	1	1	1	1	1	1	1	1	1	1	1	1	1
Outer membrane protein W precursor	912	1	1	1	1	1	1	1	1	1	1	1	1	1	1	1
Uncharacterized protein YmjA	913	1	1	1	1	1	1	1	1	1	1	1	1	1	1	1
Dehydrogenases with different specificities (related to short-chain alcohol dehydrogenases)	914	0	0	0	0	0	1	1	0	0	1	1	1	1	1	1
Tryptophan synthase alpha chain (EC 4.2.1.20)	915	1	1	1	1	1	1	1	1	1	1	1	1	1	1	1
Tryptophan synthase beta chain (EC 4.2.1.20)	916	1	1	1	1	1	1	1	1	1	1	1	1	1	1	1
Indole-3-glycerol phosphate synthase (EC 4.1.1.48) / Phosphoribosylanthranilate isomerase (EC 5.3.1.24)	917	1	1	1	1	1	1	1	1	1	1	1	1	1	1	1
Anthranilate synthase, amidotransferase component (EC 4.1.3.27) / Anthranilate phosphoribosyltransferase (EC 2.4.2.18)	918	1	1	1	1	1	1	1	1	1	1	1	1	1	1	1
Anthranilate synthase, aminase component (EC 4.1.3.27)	919	1	1	1	1	1	1	1	1	1	1	1	1	1	1	1
Transcriptional regulator KPN_02146, AcrR family	920	0	0	0	0	0	1	1	0	0	1	1	1	1	1	1
FIG00031715: Predicted metal-dependent phosphoesterases (PHP family)	921	1	1	1	1	1	1	1	1	1	1	1	1	1	1	1
YciO protein, TsaC/YrdC paralog	922	1	1	1	1	1	1	1	1	1	1	1	1	1	1	1
LSU rRNA pseudouridine(2605) synthase (EC 5.4.99.22)	923	1	1	1	1	1	1	1	1	1	1	1	1	1	1	1
Sodium:galactoside symporter family protein	924	0	0	0	0	0	1	1	1	1	1	0	0	0	0	0
beta-glucosidase (EC 3.2.1.21)	925	0	0	0	0	0	1	1	1	1	1	1	1	1	1	1
Tryptophan-specific transport protein	926	1	1	1	1	1	1	1	1	1	1	1	1	1	1	1
xylose operon regulator	927	0	0	0	0	0	1	1	1	1	1	0	0	0	0	0
Putative oxidoreductase	928	1	1	1	1	1	1	1	1	1	1	1	1	1	1	1
Possible protease sohB (EC 3.4.21.-)	929	1	1	1	1	1	1	1	1	1	1	1	1	1	1	1
Protein YciN	930	1	1	1	1	1	1	1	1	1	1	1	1	1	1	1
DNA topoisomerase I (EC 5.99.1.2)	931	1	1	1	1	1	1	1	1	1	1	1	1	1	1	1
Cys regulon transcriptional activator CysB	932	1	1	1	1	1	1	1	1	1	1	1	1	1	1	1
Aconitate hydratase (EC 4.2.1.3)	933	0	0	0	0	0	1	1	1	1	1	1	1	1	1	1
GTP cyclohydrolase II (EC 3.5.4.25)	934	1	1	1	1	1	1	1	1	1	1	1	1	1	1	1
Phosphatidylglycerophosphatase B (EC 3.1.3.27)	935	1	1	1	1	1	1	1	1	1	1	1	1	1	1	1
Inner membrane protein yciS	936	1	1	1	1	1	1	1	1	1	1	1	1	1	1	1
Lipopolysaccharide assembly protein LapB	937	1	1	1	1	1	1	1	1	1	1	1	1	1	1	1
Orotidine 5'-phosphate decarboxylase (EC 4.1.1.23)	938	1	1	1	1	1	1	1	1	1	1	1	1	1	1	1
Translation initiation factor SUI1-related protein	939	1	1	1	1	1	1	1	1	1	1	1	1	1	1	1
Osmotically-inducible lipoprotein OsmB	940	1	1	1	1	1	1	1	1	1	1	1	1	1	1	1
Transcriptional regulatory protein YciT	941	1	1	1	1	1	1	1	1	1	1	1	1	1	1	1
UPF0509 protein YciZ	942	1	1	1	1	1	1	1	1	1	1	1	1	1	1	1
Exoribonuclease II (EC 3.1.13.1)	943	1	1	1	1	1	1	1	1	1	1	1	1	1	1	1
Uncharacterized protein YciW	944	1	1	1	1	1	1	1	1	1	1	1	1	1	1	1
Enoyl-[acyl-carrier-protein] reductase [NADH] (EC 1.3.1.9)	945	1	1	1	1	1	1	1	1	1	1	1	1	1	1	1
Stresses-induced protein Ves (HutD)	946	1	1	1	1	1	1	1	1	1	1	1	1	1	1	1
Peptide ABC transporter, ATP-binding protein SapF	947	1	1	1	1	1	1	1	1	1	1	1	1	1	1	1
Peptide ABC transporter, ATP-binding protein SapD	948	1	1	1	1	1	1	1	1	1	1	1	1	1	1	1
Peptide ABC transporter, permease protein SapC	949	1	1	1	1	1	1	1	1	1	1	1	1	1	1	1
Peptide ABC transporter, permease protein SapB	950	1	1	1	1	1	1	1	1	1	1	1	1	1	1	1
Peptide ABC transporter, substrate-binding protein SapA	951	1	1	1	1	1	1	1	1	1	1	1	1	1	1	1
Psp operon transcriptional activator	952	1	1	1	1	1	1	1	1	1	1	1	1	1	1	1
Phage shock protein A @ Suppressor of sigma54-dependent transcription, PspA-like	953	1	1	1	1	1	1	1	1	1	1	1	1	1	1	1
Phage shock protein B	954	1	1	1	1	1	1	1	1	1	1	1	1	1	1	1
Phage shock protein C	955	1	1	1	1	1	1	1	1	1	1	1	1	1	1	1
Phage shock protein D	956	1	1	1	1	1	1	1	1	1	1	1	1	1	1	1
Thiosulfate:cyanide sulfurtransferase PspE (EC 2.8.1.1)	957	1	1	1	1	1	1	1	1	1	1	0	0	1	0	0
Conserved protein YcjX with nucleoside triphosphate hydrolase domain	958	1	1	1	1	1	1	1	1	1	1	1	1	1	1	1
Membrane protein YcjF	959	1	1	1	1	1	1	1	1	1	1	1	1	1	1	1
Transcriptional repressor protein TyrR	960	1	1	1	1	1	1	1	1	1	1	1	1	1	1	1
T1SS secreted agglutinin RTX	961	0	0	0	0	0	1	1	1	1	1	0	0	0	0	1
AbrB protein	962	1	1	1	1	1	1	1	1	1	1	1	1	1	1	1
Thiol peroxidase, Tpx-type (EC 1.11.1.15)	963	1	1	1	1	1	1	1	1	1	1	1	1	1	1	1
L-alanine-DL-glutamate epimerase (EC 5.1.1.n1)	964	1	1	1	1	1	1	1	1	1	1	1	1	1	1	1
Gamma-D-Glutamyl-meso-Diaminopimelate Amidase	965	1	1	1	1	1	1	1	1	1	1	1	1	1	1	1
Murein peptide ABC transporter, substrate-binding protein (requires DppBCDF)	966	1	1	1	1	1	1	1	1	1	1	1	1	1	1	1
Intracellular protease	967	0	0	0	0	0	1	1	0	0	1	1	1	1	1	1
T6SS component TssB (ImpB/VipA)	968	0	0	1	1	0	1	1	1	1	0	1	1	1	1	1
T6SS component TssC (ImpC/VipB)	969	0	0	1	1	0	1	1	1	1	0	1	1	1	1	1
T6SS component TssK (ImpJ/VasE)	970	0	0	1	1	0	1	1	1	1	0	1	1	1	1	1
T6SS outer membrane component TssL (ImpK/VasF)	971	0	0	1	1	0	1	1	1	1	0	1	1	1	1	1
Outer membrane protein	972	0	0	1	1	0	1	1	1	1	1	1	1	1	1	1
T6SS component Hcp	973	0	0	1	1	0	1	1	1	1	0	1	1	1	1	1
T6SS AAA+ chaperone ClpV (TssH)	974	0	0	1	1	0	1	1	1	1	0	1	1	1	1	1
VgrG protein	975	1	0	1	1	0	1	1	1	1	1	1	1	1	1	1
T6SS peptidoglycan binding protein	976	0	0	0	0	0	1	0	0	0	0	0	0	0	0	0
T6SS PAAR-repeat protein	977	0	0	1	1	0	1	1	1	1	0	1	1	1	1	1
T6SS component TssM (IcmF/VasK)	978	0	0	1	1	0	1	1	1	1	0	1	1	1	1	1
Branched-chain amino acid aminotransferase (EC 2.6.1.42)	979	1	1	1	1	1	1	1	1	1	1	1	1	1	1	1
T6SS component TssA (ImpA)	980	0	0	1	1	0	1	1	1	1	1	1	1	1	1	1
T6SS component TssF (ImpG/VasA)	981	0	0	1	1	0	1	1	1	1	0	1	1	1	1	1
T6SS component TssG (ImpH/VasB)	982	0	0	1	1	0	1	1	1	1	0	1	1	1	1	1
T6SS secretion lipoprotein TssJ (VasD)	983	0	0	1	1	0	1	1	1	1	0	1	1	1	1	1
Transcriptional regulator YbhD, LysR family	984	0	1	1	1	1	1	1	1	1	1	0	0	0	0	0
Probable lipoprotein	985	0	0	0	0	0	1	0	0	0	0	0	0	0	0	0
T6SS lysozyme-like component TssE	986	0	0	1	1	0	1	1	1	1	0	1	1	1	1	1
Xylan 1,4-beta-xylosidase (EC 3.2.1.37)	987	0	0	0	0	1	1	1	1	1	1	1	1	1	1	1
Outer membrane porin KPN_04057/KPN_04724	988	0	0	0	0	0	1	1	1	1	1	1	1	1	1	1
Uncharacterized MFS-type transporter STM0328.s	989	0	0	0	0	0	1	1	0	0	0	0	0	0	0	0
Type I secretion system ATPase, LssB family LapB	990	0	0	0	0	0	1	1	1	1	1	0	0	0	0	1
Fumarylacetoacetate hydrolase family protein	991	0	0	1	1	0	1	1	1	1	1	0	0	0	1	0
[Citrate [pro-3S]-lyase] ligase (EC 6.2.1.22)	992	1	1	1	1	1	1	1	1	1	1	0	1	1	1	1
Citrate lyase gamma chain, acyl carrier protein	993	1	1	1	1	1	1	1	1	1	1	0	1	1	1	1
Citrate lyase beta chain (EC 4.1.3.6)	994	1	1	1	1	1	1	1	1	1	1	0	1	1	1	1
Citrate lyase alpha chain (EC 4.1.3.6)	995	1	1	1	1	1	1	1	1	1	1	0	1	1	1	1
Citrate lyase holo-[acyl-carrier-protein] synthase (EC 2.7.7.61)	996	1	1	1	1	1	1	1	1	1	1	1	1	1	1	1
Triphosphoribosyl-dephospho-CoA synthase (EC 2.4.2.52)	997	1	1	1	1	1	1	1	1	1	1	1	1	1	1	1
Aconitate hydratase 2 (EC 4.2.1.3)	998	0	0	0	0	0	1	1	0	0	0	0	0	0	0	0
Citrate Succinate antiporter (TC 2.A.47.3.2)	999	1	1	1	1	1	1	1	0	0	0	0	0	0	0	0
Cold shock protein of CSP family => CspB/CspG/CspI (naming convention as in E.coli)	1000	1	1	1	1	1	1	1	1	1	1	0	0	1	0	0
RND multidrug efflux transporter; Acriflavin resistance protein	1001	0	0	0	0	0	1	1	0	0	0	0	0	0	0	0
Two-component system sensor histidine kinase/response regulator hybrid	1002	0	0	0	0	0	1	0	0	0	1	0	0	1	0	1
Glycosyltransferase	1003	0	1	1	1	0	1	1	1	1	1	1	1	1	1	1
RidA/YER057c/UK114 superfamily protein	1004	0	1	0	0	0	1	1	1	1	1	1	1	1	1	1
Alkanal monooxygenase alpha chain (EC 1.14.14.3)	1005	0	0	0	0	0	1	1	1	1	1	1	1	1	1	1
Type I secretion membrane fusion protein, HlyD family @ Type I secretion system, membrane fusion protein LapC	1006	0	0	0	0	0	1	1	1	1	1	0	0	0	0	1
Thiol:disulfide interchange protein DsbG precursor	1007	1	1	1	1	1	1	1	1	1	1	1	1	1	1	1
Secreted protein, suppressor for copper-sensitivity ScsC	1008	0	0	0	0	0	1	1	1	1	1	1	1	1	1	1
Membrane protein, suppressor for copper-sensitivity ScsB	1009	0	0	0	0	0	1	1	1	1	1	1	1	1	1	1
Suppression of copper sensitivity: putative copper binding protein ScsA	1010	0	0	0	0	0	1	1	1	1	1	1	1	1	1	1
LysR family transcriptional activator LeuO	1011	1	1	1	1	1	1	1	1	1	1	1	1	1	1	1
Ferric iron ABC transporter, iron-binding protein	1012	0	0	0	0	0	1	1	0	0	1	1	0	0	1	0
Ferric iron ABC transporter, permease protein	1013	0	1	0	0	0	1	1	1	1	1	1	1	1	1	1
Ferric iron ABC transporter, ATP-binding protein	1014	0	0	0	0	0	1	1	0	0	1	1	0	0	1	1
Flavodoxin reductases (ferredoxin-NADPH reductases) family 1; Vanillate O-demethylase oxidoreductase (EC 1.14.13.-)	1015	0	0	0	0	0	1	1	1	1	1	1	1	1	1	1
Vanillate O-demethylase oxygenase subunit (EC 1.14.13.82)	1016	0	0	0	0	0	1	1	1	1	1	1	1	1	1	1
FIG00732904: hypothetical protein	1017	0	0	0	0	0	1	1	1	1	1	0	0	0	0	1
Uncharacterized oxidoreductase	1018	0	0	0	0	0	1	1	1	1	1	1	1	1	1	1
Xanthine-uracil permease	1019	0	0	0	0	0	1	1	1	1	1	1	1	1	1	1
2-oxo-4-hydroxy-4-carboxy-5-ureidoimidazoline (OHCU) decarboxylase (EC 4.1.1.97)	1020	0	0	0	0	0	1	1	1	1	1	1	1	1	1	1
5-hydroxyisourate hydrolase (EC 3.5.2.17)	1021	1	1	1	1	1	1	1	1	1	1	1	1	1	1	1
Guanine deaminase (EC 3.5.4.3)	1022	1	1	1	1	1	1	1	1	1	1	1	1	1	1	1
Allantoin racemase (EC 5.1.99.3)	1023	0	0	0	0	0	1	1	1	1	1	1	1	1	1	1
Uricase (urate oxidase) (EC 1.7.3.3)	1024	0	0	0	0	0	1	1	1	1	1	1	1	1	1	1
Oxamate carbamoyltransferase (EC 2.1.3.5)	1025	0	0	0	0	0	1	1	1	1	1	1	1	1	1	1
Gamma-glutamyltranspeptidase (EC 2.3.2.2) @ Glutathione hydrolase (EC 3.4.19.13)	1026	1	1	1	1	1	1	1	1	1	1	1	1	1	1	1
Putative rpiR-family transcriptional regulatory protein	1027	0	0	0	0	0	1	1	1	1	1	1	1	1	1	1
tRNA-Ser-GGA	1028	0	1	0	0	1	1	0	0	1	0	1	1	1	0	0
tRNA-Ser-TGA	1029	0	1	0	0	1	1	0	0	1	0	1	1	1	0	0
tRNA-Tyr-ATA	1030	0	0	0	0	0	1	0	0	0	0	0	0	0	0	0
Aldehyde dehydrogenase (EC 1.2.1.3)	1031	0	0	0	0	0	1	1	1	1	1	1	1	1	1	1
Aspartate dehydrogenase homolog	1032	0	0	0	0	0	1	0	1	1	0	0	1	1	1	1
Short-chain dehydrogenase/reductase SDR?	1033	0	0	0	0	0	1	0	1	1	0	1	1	1	1	1
Hydrolase, alpha/beta fold family	1034	0	1	0	0	0	1	1	1	1	1	1	1	1	1	1
Cupin 2 protein	1035	0	0	0	0	0	1	0	1	1	0	0	1	1	1	1
Probable glucarate transporter	1036	0	0	0	0	0	1	0	1	1	0	0	0	0	0	0
Ferredoxin reductase	1037	0	0	0	0	0	1	0	1	1	0	0	1	1	1	1
Rieske (2Fe-2S) protein	1038	0	0	0	0	0	1	0	1	1	0	0	1	0	1	1
D-galactonate transporter	1039	1	1	1	1	1	1	1	1	1	1	1	1	1	1	1
Agmatinase (EC 3.5.3.11)	1040	1	1	1	1	1	1	1	1	1	1	1	1	1	1	1
Biosynthetic arginine decarboxylase (EC 4.1.1.19)	1041	1	1	1	1	1	1	1	1	1	1	1	1	1	1	1
FIG00731809: hypothetical protein	1042	0	0	0	0	0	1	0	0	0	0	1	1	0	0	1
S-adenosylmethionine synthetase (EC 2.5.1.6)	1043	1	1	1	1	1	1	1	1	1	1	1	1	1	1	1
Galactose-proton symport	1044	1	1	1	1	1	1	1	1	1	1	1	1	1	1	1
Protein SprT	1045	1	1	1	1	1	1	1	1	1	1	1	1	1	1	1
Extracellular deoxyribonuclease Dns (EC 3.1.21.-)	1046	0	0	0	0	0	1	1	0	0	1	0	0	0	0	0
16S rRNA (uracil(1498)-N(3))-methyltransferase (EC 2.1.1.193)	1047	1	1	1	1	1	1	1	1	1	1	1	1	1	1	1
Glutathione synthetase (EC 6.3.2.3)	1048	1	1	1	1	1	1	1	1	1	1	1	1	1	1	1
UPF0301 protein YqgE	1049	1	1	1	1	1	1	1	1	1	1	1	1	1	1	1
Putative pre-16S rRNA nuclease YqgF	1050	1	1	1	1	1	1	1	1	1	1	1	1	1	1	1
Transcriptional regulator CsgD for 2nd curli operon	1051	1	1	1	1	1	1	1	1	1	1	0	0	0	0	0
Twitching motility protein PilT	1052	1	1	1	1	1	1	1	1	1	1	1	1	1	1	1
Pyridoxal phosphate-containing protein YggS	1053	1	1	1	1	1	1	1	1	1	1	1	1	1	1	1
Cell division integral membrane protein, YggT and half-length relatives	1054	1	1	1	1	1	1	1	1	1	1	1	1	1	1	1
UPF0235 protein VC0458	1055	1	1	1	1	1	1	1	1	1	1	1	1	1	1	1
Nucleoside 5-triphosphatase RdgB (dHAPTP, dITP, XTP-specific) (EC 3.6.1.66)	1056	1	1	1	1	1	1	1	1	1	1	1	1	1	1	1
Oxygen-independent coproporphyrinogen-III oxidase-like protein YggW	1057	1	1	1	1	1	1	1	1	1	1	1	1	1	1	1
TRAP-type C4-dicarboxylate transport system, periplasmic component	1058	0	1	1	1	0	1	1	1	1	1	0	0	0	0	1
TRAP-type transport system, small permease component, predicted N-acetylneuraminate transporter	1059	0	1	0	0	0	1	1	1	1	1	0	0	0	0	1
TRAP-type C4-dicarboxylate transport system, large permease component	1060	0	1	1	1	0	1	1	1	1	1	0	0	0	0	1
FIG004016: Uncharacterized protein YggN	1061	1	1	1	1	1	1	1	1	1	1	1	1	1	1	1
FIG002060: uncharacterized protein YggL	1062	1	1	1	1	1	1	1	1	1	1	1	1	1	1	1
tRNA (guanine(46)-N(7))-methyltransferase (EC 2.1.1.33)	1063	1	1	1	1	1	1	1	1	1	1	1	1	1	1	1
A/G-specific adenine glycosylase (EC 3.2.2.-)	1064	1	1	1	1	1	1	1	1	1	1	1	1	1	1	1
FIG001341: Probable Fe(2+)-trafficking protein YggX	1065	1	1	1	1	1	1	1	1	1	1	1	1	1	1	1
Membrane-bound lytic murein transglycosylase C (EC 3.2.1.n1)	1066	1	1	1	1	1	1	1	1	1	1	1	1	1	1	1
2,3-butanediol dehydrogenase, S-alcohol forming, (S)-acetoin-specific (EC 1.1.1.76)	1067	0	0	0	0	0	1	1	0	0	1	0	0	0	0	0
Nucleoside permease NupG	1068	1	1	1	1	1	1	1	1	1	1	1	1	1	1	1
Ornithine decarboxylase (EC 4.1.1.17)	1069	1	1	1	1	1	1	1	1	1	1	1	1	1	1	1
Uncharacterized DUF554 membrane protein	1070	0	0	0	0	0	1	1	1	1	1	1	1	1	1	1
Transposase InsN for insertion sequence element IS911	1071	1	1	0	1	1	1	1	1	1	1	0	0	0	0	1
Di-tripeptide/cation symporter	1072	0	0	0	0	0	1	1	1	1	1	1	1	1	1	1
FIG005429: hypothetical protein	1073	0	0	0	0	0	1	0	0	0	1	0	0	0	0	0
FIG007317: Chromosome segregation protein SMC-like	1074	0	0	0	0	0	1	0	0	0	1	0	0	0	0	0
FIG039767: hypothetical protein	1075	0	0	0	0	0	1	0	0	0	1	0	0	0	0	0
FIG149030: hypothetical protein	1076	0	0	0	0	0	1	0	0	0	1	0	0	0	0	0
Di-and tricarboxylate transporter	1077	0	0	0	0	0	1	1	1	1	1	0	0	0	0	0
Cystathionine beta-synthase (EC 4.2.1.22)	1078	0	0	0	0	0	1	1	1	1	1	1	1	1	1	0
Cystathionine gamma-lyase (EC 4.4.1.1)	1079	0	0	0	0	0	1	1	1	1	1	1	1	1	1	0
Protein tyrosine/serine phosphatase	1080	0	0	0	0	0	1	1	0	0	1	0	0	0	0	0
Glutathionylspermidine synthase (EC 6.3.1.8) / Glutathionylspermidine amidohydrolase (EC 3.5.1.78)	1081	1	1	1	1	1	1	1	1	1	1	1	1	1	1	1
Glutathione S-transferase (EC 2.5.1.18)	1082	1	1	1	1	1	1	1	1	1	1	1	1	1	1	1
Dienelactone hydrolase family protein	1083	1	1	1	1	1	1	1	1	1	1	1	1	1	1	1
Glycoside hydrolase, family 43	1084	0	0	0	0	0	1	0	1	1	0	1	1	1	1	1
Possible GPH family transporter (TC 2.A.2) for arabinosides	1085	0	0	0	0	0	1	1	1	1	1	1	1	1	1	1
Protein FimF (regulates length and adhesion of type 1 fimbriae)	1086	1	1	1	1	1	1	1	1	1	1	1	1	1	1	0
TonB-ExbBD energy transducing system, ExbD subunit	1087	1	1	1	1	1	1	1	1	1	1	1	1	1	1	1
TonB-ExbBD energy transducing system, ExbB subunit	1088	1	1	1	1	1	1	1	1	1	1	1	1	1	1	1
Cystathionine beta-lyase (EC 4.4.1.8)	1089	1	1	1	1	1	1	1	1	1	1	1	1	1	1	1
DedA family inner membrane protein YghB	1090	1	1	1	1	1	1	1	1	1	1	1	1	1	1	1
Transcriptional regulator YqhC, positively regulates YqhD and DkgA	1091	1	1	1	1	1	1	1	1	1	1	1	1	1	1	1
Transcriptional repressor of the fructose operon, DeoR family	1092	0	0	0	0	0	1	1	1	1	1	0	1	1	0	1
NADPH-dependent broad range aldehyde dehydrogenase YqhD	1093	1	1	1	1	1	1	1	1	1	1	1	1	1	1	1
Methylglyoxal reductase, dihydroxyacetone producing @ 2,5-didehydrogluconate reductase (2-dehydro-D-gluconate-forming) (EC 1.1.1.274)	1094	1	1	1	1	1	1	1	1	1	1	1	1	1	1	1
UPF0313 [4Fe-4S] protein YgiQ	1095	1	1	1	1	1	1	1	1	1	1	1	1	1	1	1
Cell division protein FtsP	1096	1	1	1	1	1	1	1	1	1	1	1	1	1	1	1
Acyl-CoA:1-acyl-sn-glycerol-3-phosphate acyltransferase (EC 2.3.1.51) @ Acyl-ACP:1-acyl-sn-glycerol-3-phosphate acyltransferase (EC 2.3.1.n4)	1097	1	1	1	1	1	1	1	1	1	1	1	1	1	1	1
DNA topoisomerase IV subunit A (EC 5.99.1.3)	1098	1	1	1	1	1	1	1	1	1	1	1	1	1	1	1
Xylulose kinase (EC 2.7.1.17)	1099	1	1	1	1	1	1	1	1	1	1	1	1	1	1	1
Putative transcriptional regulator STM3175	1100	0	0	0	0	0	1	1	0	0	0	1	1	1	1	1
Protein ygiW precursor	1101	1	1	1	1	1	1	1	1	1	1	1	1	1	1	1
Two-component system response regulator QseB	1102	1	1	1	1	1	1	1	1	1	1	1	1	1	1	1
Sensory histidine kinase QseC	1103	1	1	1	1	1	1	1	1	1	1	1	1	1	1	1
Modulator of drug activity B	1104	1	1	1	1	1	1	1	1	1	1	1	1	1	1	1
Uncharacterized protein YgiN	1105	1	1	1	1	1	1	1	1	1	1	1	1	1	1	1
DNA topoisomerase IV subunit B (EC 5.99.1.3)	1106	1	1	1	1	1	1	1	1	1	1	1	1	1	1	1
Esterase YqiA	1107	1	1	1	1	1	1	1	1	1	1	1	1	1	1	1
3',5'-cyclic-nucleotide phosphodiesterase (EC 3.1.4.17)	1108	1	1	1	1	1	1	1	1	1	1	1	1	1	1	1
Uncharacterized protein YqiB	1109	1	1	1	1	1	1	1	1	1	1	1	1	1	1	1
ADP-ribose pyrophosphatase (EC 3.6.1.13)	1110	1	1	1	1	1	1	1	1	1	1	1	1	1	1	1
Outer membrane channel TolC (OpmH)	1111	1	1	1	1	1	1	1	1	1	1	1	1	1	1	1
UPF0441 protein YgiB	1112	0	1	1	1	1	1	1	1	1	1	1	1	1	1	1
Putative acid--amine ligase YgiC	1113	1	1	1	1	1	1	1	1	1	1	1	1	1	1	1
4,5-DOPA dioxygenase extradiol (EC 1.13.11.29), but not physiological substrate	1114	1	1	1	1	1	1	1	1	1	1	1	1	1	1	1
Deoxyribose-phosphate aldolase (EC 4.1.2.4)	1115	1	1	1	1	1	1	1	1	1	1	1	1	1	1	1
Zinc transporter ZupT	1116	1	1	1	1	1	1	1	1	1	0	1	1	1	1	1
Outer membrane usher protein FimD	1117	1	1	1	1	1	1	1	1	1	1	1	1	1	1	0
3,4-dihydroxy-2-butanone 4-phosphate synthase (EC 4.1.99.12)	1118	1	1	1	1	1	1	1	1	1	1	1	1	1	1	1
Uncharacterized protein YqiC	1119	1	1	1	1	1	1	1	1	1	1	1	1	1	1	1
Glycogen synthesis protein GlgS	1120	1	1	1	1	1	1	1	1	1	1	1	1	1	1	1
D-glycero-beta-D-manno-heptose 1-phosphate adenylyltransferase (EC 2.7.7.70) / D-glycero-beta-D-manno-heptose-7-phosphate kinase (EC 2.7.1.167)	1121	1	1	1	1	1	1	1	1	1	1	1	1	1	1	1
Glutamine synthetase adenylyl-L-tyrosine phosphorylase (EC 2.7.7.89) / Glutamate-ammonia-ligase adenylyltransferase (EC 2.7.7.42)	1122	1	1	1	1	1	1	1	1	1	1	1	1	1	1	1
Inorganic triphosphatase (EC 3.6.1.25)	1123	1	1	1	1	1	1	1	1	1	1	1	1	1	1	1
Arylsulfatase (EC 3.1.6.1)	1124	1	1	1	1	1	1	1	1	1	1	1	1	1	1	1
CCA tRNA nucleotidyltransferase (EC 2.7.7.72)	1125	1	1	1	1	1	1	1	1	1	1	1	1	1	1	1
Undecaprenyl-diphosphatase (EC 3.6.1.27)	1126	1	1	1	1	1	1	1	1	1	1	1	1	1	1	1
Dihydroneopterin aldolase (EC 4.1.2.25)	1127	1	1	1	1	1	1	1	1	1	1	1	1	1	1	1
Acyl-ACP:glycerol-3-phosphate O-acyltransferase (EC 2.3.1.n5)	1128	1	1	1	1	1	1	1	1	1	1	1	1	1	1	1
Urease accessory protein UreD	1129	0	0	0	0	0	1	1	1	1	1	1	1	1	1	1
Urease gamma subunit (EC 3.5.1.5)	1130	0	0	0	0	0	1	1	1	1	1	1	1	1	1	1
Urease beta subunit (EC 3.5.1.5)	1131	0	0	0	0	0	1	1	1	1	1	1	1	1	1	1
Urease alpha subunit (EC 3.5.1.5)	1132	0	0	0	0	0	1	1	1	1	1	1	1	1	1	1
Urease accessory protein UreE	1133	0	0	0	0	0	1	1	1	1	1	1	1	1	1	1
Urease accessory protein UreF	1134	0	0	0	0	0	1	1	1	1	1	1	1	1	1	1
Urease accessory protein UreG	1135	0	0	0	0	0	1	1	1	1	1	1	1	1	1	1
N(6)-L-threonylcarbamoyladenine synthase (EC 2.3.1.234)	1136	1	1	1	1	1	1	1	1	1	1	1	1	1	1	1
Ribulose-phosphate 3-epimerase (EC 5.1.3.1)	1137	1	1	1	1	1	1	1	1	1	1	1	1	1	1	1
SSU ribosomal protein S21p	1138	1	1	1	1	1	1	1	1	1	1	1	1	1	1	1
DNA primase DnaG	1139	1	1	1	1	1	1	1	1	1	1	1	1	1	1	1
RNA polymerase sigma factor RpoD	1140	1	1	1	1	1	1	1	1	1	1	1	1	1	1	1
Protein FimG (regulates length and adhesion of type 1 fimbriae)	1141	1	1	1	1	1	1	1	1	1	1	1	1	1	1	0
G/U mismatch-specific uracil DNA glycosylase (EC 3.2.2.28)	1142	1	1	1	1	1	1	1	1	1	1	1	1	1	1	1
Uncharacterized sugar kinase KPN_01699	1143	0	0	0	0	0	1	1	1	1	1	0	1	1	0	1
Phage protein Ogr	1144	1	1	1	0	1	1	1	0	0	0	0	1	1	1	0
Phage tail protein GpU	1145	0	1	1	0	0	1	1	0	0	0	1	1	1	0	0
Phage tail length tape-measure protein GpT	1146	0	1	1	0	0	1	1	0	0	0	1	1	1	1	0
Phage P2 GpE family protein	1147	0	1	1	0	0	1	1	0	0	0	1	1	1	0	0
Phage tail protein GpE	1148	0	1	1	0	0	1	1	0	0	0	1	1	1	0	0
Phage major tail tube protein GpFII	1149	0	1	1	0	0	1	1	0	0	0	1	1	1	0	0
Phage tail sheath monomer GpFI	1150	0	1	1	0	0	1	1	0	0	0	1	1	1	0	0
tail fiber protein	1151	0	0	0	1	0	1	0	0	1	0	0	1	1	1	0
Homolog of fucose/glucose/galactose permeases	1152	0	0	0	1	0	1	1	1	1	1	0	1	1	0	0
Phage tail formation protein GpI	1153	1	1	1	0	0	1	1	0	0	0	1	1	1	1	0
Phage baseplate assembly protein GpJ	1154	1	1	1	0	0	1	1	0	0	0	1	1	1	0	0
Phage baseplate assembly protein GpW	1155	1	1	1	0	0	1	1	0	0	0	1	1	1	0	0
Phage baseplate assembly protein GpV	1156	1	1	1	0	0	1	1	0	0	0	1	1	1	0	0
Phage tail completion protein GpS	1157	1	1	1	0	0	1	1	0	0	0	1	1	1	1	0
Phage tail completion protein GpR	1158	1	1	1	0	0	1	1	0	0	0	1	1	1	0	0
Phage lysis regulatory protein, LysC	1159	0	1	0	0	0	1	0	0	0	0	0	1	1	0	0
Phage lysis regulatory protein, LysB	1160	1	1	1	0	0	1	1	0	0	0	1	1	1	0	0
Phage lysozyme R (EC 3.2.1.17)	1161	1	1	1	1	1	1	1	1	1	1	1	1	1	0	0
Phage holin	1162	1	1	1	1	1	1	1	1	1	1	1	1	1	1	1
Phage tail protein GpX	1163	0	1	1	0	0	1	1	0	0	0	1	1	1	0	0
Phage head completion-stabilization protein GpL	1164	0	1	1	0	0	1	1	0	0	0	1	1	1	1	0
Phage terminase, endonuclease subunit GpM	1165	0	1	1	0	0	1	1	0	0	0	1	1	1	1	0
Phage major capsid protein GpN	1166	0	1	1	0	0	1	1	0	0	0	1	1	1	1	0
Phage capsid scaffolding protein GpO	1167	1	1	1	0	0	1	1	0	0	0	1	1	1	0	0
Glyoxalase/bleomycin resistance protein/dioxygenase	1168	0	0	0	0	0	1	1	1	1	1	1	1	1	1	1
Phage terminase, ATPase subunit GpP	1169	1	1	1	0	0	1	1	0	0	0	1	1	1	1	0
Phage portal vertex protein GpQ	1170	1	1	1	0	0	1	1	0	0	0	1	1	1	1	0
inhibits CI DNA binding	1171	0	0	0	0	0	1	0	0	0	0	0	0	0	0	0
Long-chain-fatty-acid--CoA ligase (EC 6.2.1.3)	1172	1	1	1	1	1	1	1	1	1	1	1	1	1	1	1
Phage replication protein GpA, endonuclease	1173	1	1	1	0	0	1	1	0	0	0	1	1	1	1	0
Phage TraR/YbiI family protein	1174	1	1	1	0	0	1	1	1	1	1	1	1	1	0	0
Phage Orf80 protein	1175	0	1	1	0	0	1	1	0	0	0	1	1	1	0	0
Phage replication protein GpB	1176	0	1	1	0	0	1	1	0	0	0	1	1	1	0	0
FIL protein	1177	0	0	1	0	0	1	1	0	0	0	1	1	1	0	0
Phage activator protein cII	1178	1	1	1	1	1	1	1	1	1	1	1	1	1	0	1
Phage Cox (control of excision) protein	1179	1	1	1	0	0	1	1	0	0	0	1	1	1	1	0
Uncharacterized protein YoaC	1180	1	1	1	1	1	1	1	1	1	1	1	1	1	1	1
Phosphoenolpyruvate-dihydroxyacetone phosphotransferase operon regulatory protein DhaR	1181	1	1	1	1	1	1	1	1	1	1	1	1	1	1	1
Glycerol dehydrogenase (EC 1.1.1.6)	1182	1	1	1	1	1	1	1	1	1	1	1	1	1	1	1
Phosphoenolpyruvate-dihydroxyacetone phosphotransferase (EC 2.7.1.121), dihydroxyacetone binding subunit DhaK	1183	1	1	1	1	1	1	1	1	1	1	1	1	1	1	1
Phosphoenolpyruvate-dihydroxyacetone phosphotransferase (EC 2.7.1.121), ADP-binding subunit DhaL	1184	1	1	1	1	1	1	1	1	1	1	1	1	1	1	1
Phosphoenolpyruvate-dihydroxyacetone phosphotransferase (EC 2.7.1.121), subunit DhaM; DHA-specific IIA component / DHA-specific phosphocarrier protein HPr / DHA-specific EI component	1185	1	1	1	1	1	1	1	1	1	1	1	1	1	1	1
Dihydroxyacetone kinase, ATP-dependent (EC 2.7.1.29)	1186	0	0	0	0	0	1	1	1	1	1	1	1	1	1	1
Acyl-CoA:acetate CoA-transferase, alpha subunit (EC 2.8.3.8)	1187	1	1	1	1	1	1	0	1	1	1	0	0	0	1	0
Iron-chelator utilization protein	1188	1	1	1	1	1	1	1	1	1	1	1	1	1	1	1
Transcriptional regulator YqjI, PadR family	1189	1	1	1	1	1	1	1	1	1	1	1	1	1	1	1
Putrescine aminotransferase (EC 2.6.1.82)	1190	1	1	1	1	1	1	1	1	1	1	1	1	1	1	1
Protein FimH (regulates length and adhesion of type 1 fimbriae, and mediates mannose binding)	1191	1	1	1	1	1	1	1	1	1	1	1	1	1	1	0
tRNA-binding protein YgjH	1192	1	1	1	1	1	1	1	1	1	0	0	0	0	0	0
Evolved beta-D-galactosidase transcriptional repressor	1193	1	1	1	1	1	1	1	1	1	0	0	0	0	0	0
Evolved beta-D-galactosidase, alpha subunit	1194	1	1	1	1	1	1	1	1	1	0	0	0	0	0	0
Evolved beta-D-galactosidase, beta subunit	1195	1	1	1	1	1	1	1	1	1	0	0	0	0	0	0
Inner membrane permease YgjI, clustered with evolved beta-galactosidase	1196	1	1	1	1	1	1	1	1	1	0	0	0	0	0	0
Uncharacterized protein YgjJ	1197	1	1	1	1	1	1	1	1	1	0	0	0	0	0	0
Glucosidase YgjK	1198	1	1	1	1	1	1	1	1	1	0	0	0	0	0	0
(4S)-4-hydroxy-5-phosphonooxypentane-2,3-dione isomerase (EC 5.3.1.32)	1199	1	1	0	0	1	1	1	1	1	1	1	1	1	1	1
3-hydroxy-5-phosphonooxypentane-2,4-dione thiolase (EC 2.3.1.245)	1200	1	1	0	0	1	1	1	1	1	1	1	1	1	1	1
Autoinducer 2 (AI-2) ABC transporter, substrate-binding protein	1201	1	1	0	0	1	1	1	1	1	1	1	1	1	1	1
Autoinducer 2 (AI-2) ABC transporter, permease protein LsrD	1202	1	1	0	0	1	1	1	1	1	1	1	1	1	1	1
Autoinducer 2 (AI-2) ABC transporter, permease protein LsrC	1203	0	1	0	0	1	1	1	1	1	1	1	1	1	1	1
Autoinducer 2 (AI-2) ABC transporter, dimeric ATP-binding protein	1204	0	1	0	0	1	1	1	1	1	1	1	1	1	1	1
LsrR, transcriptional repressor of lsr operon	1205	0	1	0	0	1	1	1	1	1	1	1	1	1	1	1
3-ketoacyl-CoA thiolase (EC 2.3.1.16) @ Acetyl-CoA acetyltransferase (EC 2.3.1.9)	1206	0	0	0	0	0	1	0	1	1	1	1	1	1	1	1
Autoinducer 2 (AI-2) kinase LsrK (EC 2.7.1.-)	1207	0	1	0	0	1	1	1	1	1	1	1	1	1	1	1
2,4-dienoyl-CoA reductase [NADPH] (EC 1.3.1.34)	1208	1	1	1	1	1	1	1	1	1	1	1	1	1	1	1
23S rRNA (guanine(1835)-N(2))-methyltransferase (EC 2.1.1.174)	1209	1	1	1	1	1	1	1	1	1	1	1	1	1	1	1
UTP pyrophosphatase (EC 3.6.1.9)	1210	1	1	1	1	1	1	1	1	1	1	1	1	1	1	1
Uncharacterized oxidoreductase YgjR	1211	1	1	1	1	1	1	1	1	1	1	1	1	1	1	1
Alkaline induced inner membrane protein Alx	1212	1	1	1	1	1	1	1	1	1	1	1	1	1	1	1
Serine/threonine:Na+ symporter SstT	1213	1	1	1	1	1	1	1	1	1	1	1	1	1	1	1
Inner membrane protein ygjV	1214	1	1	1	1	1	1	1	1	1	1	0	0	0	0	1
Altronate dehydratase (EC 4.2.1.7)	1215	1	1	1	1	1	1	1	1	1	1	1	1	1	1	1
Uronate isomerase (EC 5.3.1.12)	1216	1	1	1	1	1	1	1	1	1	1	1	1	1	1	1
Hexuronate utilization operon transcriptional repressor ExuR	1217	1	1	1	1	1	1	1	1	1	1	1	1	1	1	1
DedA family inner membrane protein YqjA	1218	1	1	1	1	1	1	1	1	1	1	1	1	1	1	1
Uncharacterized protein YqjB	1219	1	1	1	1	1	1	1	1	1	1	1	1	1	1	1
Periplasmic protein YqjC	1220	1	1	1	1	1	1	1	1	1	1	1	1	1	1	1
ElaB protein	1221	1	1	1	1	1	1	1	1	1	1	1	1	1	1	1
Inner membrane protein YqjK	1222	1	1	1	1	1	1	1	1	1	1	1	1	1	1	1
Inner membrane protein YqjF	1223	1	1	1	1	1	1	1	1	1	1	1	1	1	1	1
Glutathione S-transferase, omega (EC 2.5.1.18)	1224	1	1	1	1	1	1	1	1	1	1	1	1	1	1	1
Inner membrane protein YhaH	1225	1	1	1	1	1	1	1	1	1	1	1	1	1	1	1
gluconolactonase family protein	1226	0	0	0	0	0	1	0	1	1	1	1	1	1	1	1
Quercetin 2,3-dioxygenase (EC 1.13.11.24) => YhhW	1227	1	1	1	1	1	1	1	1	1	1	1	1	1	1	1
Uncharacterized protein YhaL	1228	1	1	1	1	1	1	1	1	1	1	1	1	1	1	1
putative lipoprotein	1229	1	1	1	1	1	1	1	1	1	1	1	1	1	1	1
2-dehydro-3-deoxyglucarate aldolase (EC 4.1.2.20)	1230	1	1	1	1	1	1	1	1	1	1	1	1	1	1	1
D-galactarate transporter @ D-glucarate transporter	1231	1	1	1	1	1	1	1	1	1	1	1	1	1	1	1
D-galactarate dehydratase (EC 4.2.1.42)	1232	1	1	1	1	1	1	1	1	1	1	1	1	1	1	1
Transcriptional repressor of aga operon	1233	1	1	1	1	1	1	1	0	0	0	0	0	0	0	0
D-tagatose-1,6-bisphosphate aldolase subunit KbaZ	1234	1	1	1	1	1	1	1	0	0	0	0	0	0	0	0
PTS system, N-acetylgalactosamine-specific IIB component	1235	1	1	1	1	1	1	1	0	0	0	0	0	0	0	0
PTS system, N-acetylgalactosamine-specific IIC component	1236	1	1	1	1	1	1	1	0	0	0	0	0	0	0	0
PTS system, N-acetylgalactosamine-specific IID component	1237	1	1	1	1	0	1	1	0	0	0	0	0	0	0	0
PTS system, N-acetylgalactosamine-specific IIA component @ PTS system, galactosamine-specific IIA component	1238	1	1	1	1	0	1	1	0	0	0	0	0	0	0	0
N-acetylgalactosamine-6-phosphate deacetylase	1239	1	1	1	1	1	1	1	0	0	0	0	0	0	0	0
Galactosamine-6-phosphate isomerase AgaS	1240	1	1	1	1	1	1	1	0	0	0	0	0	0	0	0
D-tagatose-1,6-bisphosphate aldolase subunit KbaY (EC 4.1.2.40)	1241	1	1	1	1	1	1	1	0	0	0	0	0	0	0	0
Predicted exported alpha-N-acetylgalactosaminidase (EC 3.2.1.49)	1242	0	0	0	1	0	1	1	0	0	0	0	0	0	0	0
16S rRNA (cytidine(1402)-2'-O)-methyltransferase (EC 2.1.1.198)	1243	1	1	1	1	1	1	1	1	1	1	1	1	1	1	1
Penicillin-binding protein activator LpoA	1244	1	1	1	1	1	1	1	1	1	1	1	1	1	1	1
UPF0102 protein YraN	1245	1	1	1	1	1	1	1	1	1	1	1	1	1	1	1
DnaA initiator-associating protein DiaA	1246	1	1	1	1	1	1	1	1	1	1	1	1	1	1	1
Uncharacterized protein YraP	1247	1	1	1	1	1	1	1	1	1	1	1	1	1	1	1
Uncharacterized membrane protein, YraQ family	1248	1	1	1	1	1	1	1	1	1	1	1	1	1	1	1
Uncharacterized protein YraR	1249	1	1	1	1	1	1	1	1	1	1	1	1	1	1	1
ThiJ/PfpI family protein YhbO	1250	1	1	0	0	1	1	1	1	1	1	1	1	1	1	1
UPF0306 protein YhbP	1251	1	1	1	1	1	1	1	1	1	1	1	1	1	1	1
UPF0213 protein YhbQ	1252	1	1	1	1	1	1	1	1	1	1	1	1	1	1	1
Uncharacterized N-acetyltransferase YhbS	1253	1	1	1	1	1	1	1	1	1	1	1	1	1	1	1
Uncharacterized protein YhbT	1254	1	1	1	1	1	1	1	1	1	1	1	1	1	1	1
Uncharacterized protease YhbU	1255	1	1	1	1	1	1	1	1	1	1	1	1	1	1	1
Uncharacterized peptidase U32 family member YhbV	1256	1	1	1	1	1	1	1	1	1	1	1	1	1	1	1
Luciferase-like monooxygenase YhbW	1257	1	1	1	1	1	1	1	1	1	1	1	1	1	1	1
Oxaloacetate decarboxylase beta chain (EC 4.1.1.3) @ Methylmalonyl-CoA decarboxylase, beta chain (EC 4.1.1.41)	1258	0	0	0	0	0	1	0	0	1	1	0	0	0	0	0
Malonate decarboxylase alpha subunit	1259	0	0	0	0	0	1	1	1	1	1	1	1	1	1	1
Sugar diacid utilization regulator SdaR	1260	1	1	1	1	1	1	1	1	1	1	1	1	1	1	1
Malonate decarboxylase delta subunit	1261	0	0	0	0	0	1	1	1	1	1	1	1	1	1	1
Malonate decarboxylase beta subunit	1262	0	0	0	0	0	1	1	1	1	1	1	1	1	1	1
Malonate decarboxylase gamma subunit	1263	0	0	0	0	0	1	1	1	1	1	1	1	1	1	1
COG0318: Acyl-CoA synthetases (AMP-forming)/AMP-acid ligases II	1264	0	0	0	0	0	1	0	0	1	1	0	0	0	0	0
biotin protein	1265	0	0	0	0	0	1	0	0	1	0	0	0	0	0	0
Malonate transporter, MadL subunit	1266	0	0	0	0	0	1	0	0	1	1	0	0	0	0	0
Malonate transporter, MadM subunit	1267	0	0	0	0	0	1	0	0	1	1	0	0	0	0	0
Malonate utilization transcriptional regulator	1268	0	0	0	0	0	1	1	1	1	1	1	1	1	1	1
DEAD-box ATP-dependent RNA helicase DeaD (= CshA) (EC 3.6.4.13)	1269	1	1	1	1	1	1	1	1	1	1	1	1	1	1	1
Lipoprotein NlpI	1270	1	1	1	1	1	1	1	1	1	1	1	1	1	1	1
Polyribonucleotide nucleotidyltransferase (EC 2.7.7.8)	1271	1	1	1	1	1	1	1	1	1	1	1	1	1	1	1
SSU ribosomal protein S15p (S13e)	1272	1	1	1	1	1	1	1	1	1	1	1	1	1	1	1
tRNA pseudouridine(55) synthase (EC 5.4.99.25)	1273	1	1	1	1	1	1	1	1	1	1	1	1	1	1	1
Oxalate/formate antiporter	1274	0	0	0	0	0	1	1	1	1	1	0	0	0	0	0
Ribosome-binding factor A	1275	1	1	1	1	1	1	1	1	1	1	1	1	1	1	1
Translation initiation factor 2	1276	1	1	1	1	1	1	1	1	1	1	1	1	1	1	1
Transcription termination protein NusA	1277	1	1	1	1	1	1	1	1	1	1	1	1	1	1	1
Bacterial ribosome SSU maturation protein RimP	1278	1	1	1	1	1	1	1	1	1	1	1	1	1	1	1
Argininosuccinate synthase (EC 6.3.4.5)	1279	1	1	1	1	1	1	1	1	1	1	1	1	1	1	1
Uncharacterized outer membrane protein YfaZ	1280	1	1	1	1	1	1	1	1	1	1	1	1	1	1	1
Protein translocase membrane subunit SecG	1281	1	1	1	1	1	1	1	1	1	1	1	1	1	1	1
Phosphoglucosamine mutase (EC 5.4.2.10)	1282	1	1	1	1	1	1	1	1	1	1	1	1	1	1	1
Dihydropteroate synthase (EC 2.5.1.15)	1283	1	1	1	1	1	1	1	1	1	1	1	1	1	1	1
Cell division-associated, ATP-dependent zinc metalloprotease FtsH	1284	1	1	1	1	1	1	1	1	1	1	1	1	1	1	1
23S rRNA (uridine(2552)-2'-O)-methyltransferase (EC 2.1.1.166)	1285	1	1	1	1	1	1	1	1	1	1	1	1	1	1	1
RNA-binding protein YhbY	1286	1	1	1	1	1	1	1	1	1	1	1	1	1	1	1
Transcription elongation factor GreA	1287	1	1	1	1	1	1	1	1	1	1	1	1	1	1	1
putative kinase	1288	0	0	0	0	0	1	1	1	1	1	1	0	0	0	1
GTP-binding protein Obg	1289	1	1	1	1	1	1	1	1	1	1	1	1	1	1	1
Uncharacterized inner membrane transporter YhbE	1290	1	1	1	1	1	1	1	1	1	1	1	1	1	1	1
LSU ribosomal protein L27p	1291	1	1	1	1	1	1	1	1	1	1	1	1	1	1	1
LSU ribosomal protein L21p	1292	1	1	1	1	1	1	1	1	1	1	1	1	1	1	1
Octaprenyl diphosphate synthase (EC 2.5.1.90)	1293	1	1	1	1	1	1	1	1	1	1	1	1	1	1	1
Sugar fermentation stimulation protein B	1294	1	1	1	1	1	1	1	1	1	1	1	1	1	1	1
UDP-N-acetylglucosamine 1-carboxyvinyltransferase (EC 2.5.1.7)	1295	1	1	1	1	1	1	1	1	1	1	1	1	1	1	1
Arsenate reductase (EC 1.20.4.1) glutaredoxin-coupled, glutaredoxin-like family	1296	1	1	1	1	1	1	1	1	1	1	1	1	1	1	1
Acid stress protein IbaG	1297	1	1	1	1	1	1	1	1	1	1	1	1	1	1	1
Phospholipid ABC transporter-binding protein MlaB	1298	1	1	1	1	1	1	1	1	1	1	1	1	1	1	1
Phospholipid ABC transporter shuttle protein MlaC	1299	1	1	1	1	1	1	1	1	1	1	1	1	1	1	1
Phospholipid ABC transporter substrate-binding protein MlaD	1300	1	1	1	1	1	1	1	1	1	1	1	1	1	1	1
Phospholipid ABC transporter permease protein MlaE	1301	1	1	1	1	1	1	1	1	1	1	1	1	1	1	1
Phospholipid ABC transporter ATP-binding protein MlaF	1302	1	1	1	1	1	1	1	1	1	1	1	1	1	1	1
Inner membrane protein YrbG, predicted calcium/sodium:proton antiporter	1303	1	1	1	1	1	1	1	1	1	1	1	1	1	1	1
Arsenite/antimonite:H+ antiporter ArsB	1304	1	1	0	0	1	1	1	1	1	1	1	1	1	1	1
D-arabinose-5-phosphate isomerase (EC 5.3.1.13)	1305	1	1	1	1	1	1	1	1	1	1	1	1	1	1	1
3-deoxy-D-manno-octulosonate 8-phosphate phosphatase (EC 3.1.3.45)	1306	1	1	1	1	1	1	1	1	1	1	1	1	1	1	1
Lipopolysaccharide export system protein LptC	1307	1	1	1	1	1	1	1	1	1	1	1	1	1	1	1
Lipopolysaccharide export system protein LptA	1308	1	1	1	1	1	1	1	1	1	1	1	1	1	1	1
Lipopolysaccharide ABC transporter, ATP-binding protein LptB	1309	1	1	1	1	1	1	1	1	1	1	1	1	1	1	1
RNA polymerase sigma-54 factor RpoN	1310	1	1	1	1	1	1	1	1	1	1	1	1	1	1	1
Ribosome hibernation promoting factor Hpf	1311	1	1	1	1	1	1	1	1	1	1	1	1	1	1	1
PTS IIA-like nitrogen-regulatory protein PtsN	1312	1	1	1	1	1	1	1	1	1	1	1	1	1	1	1
RNase adapter protein RapZ	1313	1	1	1	1	1	1	1	1	1	1	1	1	1	1	1
Phosphocarrier protein, nitrogen regulation associated	1314	1	1	1	1	1	1	1	1	1	1	1	1	1	1	1
Monofunctional biosynthetic peptidoglycan transglycosylase	1315	1	1	1	1	1	1	1	1	1	1	1	1	1	1	1
Enhancing lycopene biosynthesis protein 2	1316	1	1	1	1	1	1	1	1	1	1	1	1	1	1	1
Aerobic respiration control sensor protein ArcB (EC 2.7.13.3)	1317	1	1	1	1	1	1	1	1	1	1	1	1	1	1	1
[4Fe-4S]-AdoMet protein YhcC	1318	1	1	1	1	1	1	1	1	1	1	1	1	1	1	1
Glutamate synthase [NADPH] large chain (EC 1.4.1.13)	1319	1	1	1	1	1	1	1	1	1	1	1	1	1	1	1
Arsenical resistance operon repressor	1320	1	1	0	0	1	1	1	1	1	1	1	1	1	1	1
Glutamate synthase [NADPH] small chain (EC 1.4.1.13)	1321	1	1	1	1	1	1	1	1	1	1	1	1	1	1	1
Beta-fimbriae probable major subunit	1322	0	0	0	0	0	1	0	1	1	0	0	0	0	0	0
Uncharacterized lipoprotein YgeR	1323	1	1	1	1	1	1	1	1	1	1	1	1	1	1	1
Uncharacterized fimbrial chaperone YhcA	1324	0	0	0	0	1	1	1	1	1	0	0	0	0	0	0
ClpXP protease specificity-enhancing factor SspB	1325	1	1	1	1	1	1	1	1	1	1	1	1	1	1	1
Stringent starvation protein A	1326	1	1	1	1	1	1	1	1	1	1	1	1	1	1	1
SSU ribosomal protein S9p (S16e)	1327	1	1	1	1	1	1	1	1	1	1	1	1	1	1	1
LSU ribosomal protein L13p (L13Ae)	1328	1	1	1	1	1	1	1	1	1	1	1	1	1	1	1
Cell division protein ZapE	1329	1	1	1	1	1	1	1	1	1	1	1	1	1	1	1
Putative cytochrome d ubiquinol oxidase subunit III (EC 1.10.3.-) (Cytochrome bd-I oxidase subunit III)	1330	1	1	1	1	1	1	1	1	1	1	1	1	1	1	1
Outer membrane stress sensor protease DegQ, serine protease	1331	1	1	1	1	1	1	1	1	1	1	1	1	1	1	1
Outer membrane stress sensor protease DegS	1332	1	1	1	1	1	1	1	1	1	1	1	1	1	1	1
Isopentenyl-diphosphate Delta-isomerase (EC 5.3.3.2)	1333	1	1	1	1	1	1	1	1	1	1	1	1	1	1	1
Oxaloacetate decarboxylase Na(+) pump, beta chain (EC 4.1.1.3)	1334	0	0	0	0	0	1	1	1	1	1	1	1	1	1	1
Peptide chain release factor 2 @ programmed frameshift-containing	1335	1	1	1	1	1	1	1	1	1	1	1	1	1	1	1
Single-stranded-DNA-specific exonuclease RecJ	1336	1	1	1	1	1	1	1	1	1	1	1	1	1	1	1
Thiol:disulfide interchange protein DsbC	1337	1	1	1	1	1	1	1	1	1	1	1	1	1	1	1
Site-specific tyrosine recombinase XerD	1338	1	1	1	1	1	1	1	1	1	1	1	1	1	1	1
Flavodoxin 2	1339	1	1	1	1	1	1	1	1	1	1	1	1	1	1	1
Succinate dehydrogenase flavin-adding protein, antitoxin of CptAB toxin-antitoxin	1340	1	1	1	1	1	1	1	1	1	1	1	1	1	1	1
tRNA-modifying protein YgfZ	1341	1	1	1	1	1	1	1	1	1	1	1	1	1	1	1
RpoN-dependent transcriptional activator of D-glucosaminate utilization operon, NtrC family	1342	0	0	0	0	0	1	1	0	0	0	0	0	0	0	0
Uncharacterized protein YjdJ, possible GNAT acetyltransferase	1343	1	1	1	1	1	1	1	1	1	1	1	1	1	1	1
PTS system, D-glucosaminate-specific IIA component (EC 2.7.1.203)	1344	0	0	0	0	0	1	1	0	0	0	0	0	0	0	0
Uncharacterized protein YjdI	1345	1	1	1	1	1	1	1	1	1	1	1	1	1	1	1
PTS system, D-glucosaminate-specific IIB component (EC 2.7.1.203)	1346	0	0	0	0	0	1	1	0	0	0	0	0	0	0	0
PTS system, D-glucosaminate-specific IIC component	1347	0	0	0	0	0	1	1	0	0	0	0	0	0	0	0
PTS system, D-glucosaminate-specific IID component	1348	0	0	0	0	0	1	1	0	0	0	0	0	0	0	0
D-glucosaminate-6-phosphate ammonia-lyase	1349	0	0	0	0	0	1	1	0	0	0	0	0	0	0	0
2-dehydro-3-deoxyphosphogluconate aldolase (EC 4.1.2.14)	1350	0	0	0	0	0	1	1	0	0	0	0	0	0	0	0
FIG01964566: Predicted membrane protein, hemolysin III homolog	1351	1	1	1	1	1	1	1	1	1	1	1	1	1	1	1
Uncharacterized protein YtcA	1352	1	1	1	1	1	1	1	1	1	1	1	1	1	1	1
RNA-binding domain protein	1353	1	1	1	1	1	1	1	1	1	1	1	1	1	1	1
Inner membrane component MdtN of tripartite multidrug resistance system	1354	1	1	1	1	1	1	1	1	1	1	1	1	1	1	1
Membrane protein, suppressor for copper-sensitivity ScsD	1355	0	0	0	0	0	1	1	1	1	1	1	1	1	1	1
Glycine dehydrogenase [decarboxylating] (glycine cleavage system P protein) (EC 1.4.4.2)	1356	1	1	1	1	1	1	1	1	1	1	1	1	1	1	1
Glycine cleavage system H protein	1357	1	1	1	1	1	1	1	1	1	1	1	1	1	1	1
Aminomethyltransferase (glycine cleavage system T protein) (EC 2.1.2.10)	1358	1	1	1	1	1	1	1	1	1	1	1	1	1	1	1
2-polyprenylphenol hydroxylase	1359	1	1	1	1	1	1	1	1	1	1	1	1	1	1	1
2-polyprenyl-6-methoxyphenol hydroxylase	1360	1	1	1	1	1	1	1	1	1	1	1	1	1	1	1
Xaa-Pro aminopeptidase (EC 3.4.11.9)	1361	1	1	1	1	1	1	1	1	1	1	1	1	1	1	1
Membrane fusion component MdtO of tripartite multidrug resistance system	1362	1	1	1	1	1	1	1	1	1	1	1	1	1	1	1
UPF0149 exported protein YgfB	1363	1	1	1	1	1	1	1	1	1	1	1	1	1	1	1
Z-ring-associated protein ZapA	1364	1	1	1	1	1	1	1	1	1	1	1	1	1	1	1
5-formyltetrahydrofolate cyclo-ligase (EC 6.3.3.2)	1365	1	1	1	1	1	1	1	1	1	1	1	1	1	1	1
Ribose-5-phosphate isomerase A (EC 5.3.1.6)	1366	1	1	1	1	1	1	1	1	1	1	1	1	1	1	1
Transcriptional regulator ArgP, LysR family	1367	1	1	1	1	1	1	1	1	1	1	1	1	1	1	1
Methylmalonyl-CoA mutase (EC 5.4.99.2)	1368	1	1	0	1	1	1	1	1	1	1	0	0	0	0	0
YgfD: protein that forms a complex with the methylmalonyl-CoA mutase in a pathway for conversion of succinyl-CoA to propionyl-CoA	1369	1	1	0	0	1	1	1	1	1	1	0	0	0	0	0
Methylmalonyl-CoA decarboxylase (EC 4.1.1.41)	1370	1	1	0	0	1	1	1	1	1	1	0	0	0	0	0
Propionyl-CoA:succinyl-CoA transferase	1371	1	1	0	0	1	1	1	1	1	1	0	0	0	0	0
LysR family transcriptional regulator YgfI	1372	1	1	1	1	1	1	1	1	1	1	0	0	0	0	0
Protein of unknown function DUF541	1373	1	1	1	1	1	1	1	1	1	1	1	1	1	1	1
Arginine exporter protein ArgO	1374	1	1	1	1	1	1	1	1	1	1	1	1	1	1	1
Protein involved in stability of MscS mechanosensitive channel	1375	1	1	1	1	1	1	1	1	1	1	1	1	1	1	1
Fructose-bisphosphate aldolase class II (EC 4.1.2.13)	1376	1	1	1	1	1	1	1	1	1	1	1	1	1	1	1
Phosphoglycerate kinase (EC 2.7.2.3)	1377	1	1	1	1	1	1	1	1	1	1	1	1	1	1	1
D-erythrose-4-phosphate dehydrogenase (EC 1.2.1.72)	1378	1	1	1	1	1	1	1	1	1	1	1	1	1	1	1
Predicted regulator of STY3230 transporter operon	1379	0	1	1	1	0	1	1	1	1	1	0	0	0	0	0
Substrate-specific component STY3230 of queuosine-regulated ECF transporter	1380	0	1	1	1	0	1	1	1	1	1	0	0	0	0	0
Multidrug resistance outer membrane protein MdtP	1381	1	1	1	1	1	1	1	1	1	1	1	1	1	1	1
Transmembrane component STY3231 of energizing module of queuosine-regulated ECF transporter	1382	0	1	1	1	0	1	1	1	1	1	0	0	0	0	0
ATPase component STY3232 of energizing module of queuosine-regulated ECF transporter	1383	0	1	1	1	0	1	1	1	1	1	0	0	0	0	0
ATPase component STY3233 of energizing module of queuosine-regulated ECF transporter	1384	0	1	1	1	0	1	1	1	1	1	0	0	0	0	0
Transketolase (EC 2.2.1.1)	1385	1	1	1	1	1	1	1	1	1	1	1	1	1	1	1
Putative metalloprotease yggG (EC 3.4.24.-)	1386	1	1	1	1	1	1	1	1	1	1	1	1	1	1	1
Thiamine pyrophosphate-requiring enzymes	1387	0	0	0	0	0	1	0	1	1	0	0	1	1	1	1
tRNA-Phe-GAA	1388	0	1	0	0	1	1	0	0	1	0	1	1	1	0	0
tRNA-Leu-GAG	1389	0	1	0	0	1	1	0	0	1	0	1	1	1	0	0
tRNA-Gly-CCC	1390	0	1	0	0	1	1	0	0	1	0	1	1	1	0	0
Glutamine amidotransferase, class I	1391	0	0	0	0	0	1	1	1	1	1	1	1	1	1	1
L-2,4-diaminobutyrate decarboxylase (EC 4.1.1.86)	1392	0	0	0	0	0	1	1	1	1	1	1	1	1	1	1
Diaminobutyrate--2-oxoglutarate aminotransferase (EC 2.6.1.76)	1393	0	0	0	0	0	1	1	1	1	1	1	1	1	1	1
Hydroxymethylpyrimidine ABC transporter, substrate-binding component	1394	0	0	0	0	0	1	1	1	1	1	1	1	1	1	1
Hydroxymethylpyrimidine ABC transporter, transmembrane component	1395	0	0	0	0	0	1	1	1	1	1	1	1	1	1	1
Hydroxymethylpyrimidine ABC transporter, ATPase component	1396	0	0	0	0	0	1	1	1	1	1	1	1	1	1	1
Thiaminase II (EC 3.5.99.2) involved in salvage of thiamin pyrimidine moiety, TenA subgroup with Cys in active site	1397	0	0	0	0	0	1	1	1	1	1	1	1	1	1	1
Inosose dehydratase (EC 4.2.1.44)	1398	0	1	0	0	0	1	1	1	1	1	1	1	1	1	1
putative exported lipase	1399	0	0	0	0	0	1	1	1	1	1	0	0	0	1	1
RNA polymerase sigma factor RpoE	1400	1	1	1	1	1	1	1	1	1	1	1	1	1	1	1
COG1649 predicted glycoside hydrolase	1401	1	1	1	1	1	1	1	1	1	1	1	1	1	1	1
diguanylate cyclase/phosphodiesterase (GGDEF & EAL domains) with PAS/PAC sensor(s)	1402	0	0	0	0	0	1	1	1	1	1	1	1	1	1	1
Na(+)-translocating NADH-quinone reductase subunit E (EC 1.6.5.8)	1403	0	0	0	0	0	1	1	1	1	1	1	1	1	1	1
Inhibitor of vertebrate c-type lysozyme, periplasmic => Ivy	1404	1	1	1	1	1	1	1	1	1	1	1	1	1	1	1
UPF0057 membrane protein YqaE	1405	1	1	1	1	1	1	1	1	1	1	1	1	1	1	1
Uncharacterized GST-like protein yncG	1406	1	1	1	1	1	1	1	1	1	1	0	0	0	0	0
Malto-oligosyltrehalose trehalohydrolase (EC 3.2.1.141)	1407	0	0	0	0	0	1	1	1	1	1	0	0	0	0	0
Malto-oligosyltrehalose synthase (EC 5.4.99.15)	1408	0	0	0	0	0	1	1	1	1	1	0	0	0	0	0
Limit dextrin alpha-1,6-maltotetraose-hydrolase (EC 3.2.1.196)	1409	1	1	1	1	1	1	1	1	1	1	1	1	1	1	1
Tautomerase PptA	1410	1	1	0	0	1	1	1	1	1	1	1	1	1	1	1
Dihydrolipoamide dehydrogenase of acetoin dehydrogenase (EC 1.8.1.4)	1411	0	0	0	0	0	1	1	0	0	1	1	1	1	1	1
Dihydrolipoamide acetyltransferase component (E2) of acetoin dehydrogenase complex (EC 2.3.1.12)	1412	0	0	0	0	0	1	1	0	0	1	1	1	1	1	1
Acetoin dehydrogenase E1 component beta-subunit (EC 2.3.1.190)	1413	0	0	0	0	0	1	1	0	0	1	1	1	1	1	1
RelE-like translational repressor toxin	1414	0	1	1	1	0	1	1	1	1	1	1	1	1	1	1
Acetoin dehydrogenase E1 component alpha-subunit (EC 2.3.1.190)	1415	0	0	0	0	0	1	1	0	0	1	1	1	1	1	1
Antitoxin to RelE-like translational repressor toxin	1416	1	1	1	1	1	1	1	1	1	1	1	1	1	1	1
N-acetyl-L,L-diaminopimelate deacetylase homolog	1417	0	0	0	0	0	1	1	1	1	1	1	1	1	1	1
Dienelactone hydrolase and related enzymes	1418	1	1	1	1	1	1	1	0	0	0	1	1	1	1	1
probable phosphoglycerate mutase	1419	0	0	0	0	0	1	1	0	0	0	0	0	0	0	0
Predicted cobalt transporter CbtA	1420	0	0	0	0	0	1	1	0	0	0	0	0	0	0	0
COG0523: Putative GTPases (G3E family)	1421	0	0	0	0	0	1	1	0	0	0	0	0	0	0	0
Cobalt-containing nitrile hydratase subunit beta (EC 4.2.1.84)	1422	0	0	0	0	0	1	1	0	0	0	0	0	0	0	0
Cobalt-containing nitrile hydratase subunit alpha (EC 4.2.1.84)	1423	0	0	0	0	0	1	1	0	0	0	0	0	0	0	0
Amidase clustered with urea ABC transporter and nitrile hydratase functions	1424	0	0	0	0	0	1	1	0	0	0	0	0	0	0	0
Cyanoglobin; Hemoglobin-like protein HbN	1425	0	0	0	0	0	1	1	0	0	0	0	0	0	0	0
hypothetical protein; putative signal peptide	1426	0	0	0	0	0	1	1	0	0	0	0	0	0	0	0
FIG00961517: hypothetical protein	1427	0	0	0	0	0	1	0	0	0	0	0	0	0	0	0
unknown	1428	0	0	1	1	0	1	0	1	1	0	0	0	0	0	0
L-serine dehydratase, beta subunit (EC 4.3.1.17) / L-serine dehydratase, alpha subunit (EC 4.3.1.17)	1429	1	1	1	1	1	1	1	1	1	1	1	1	1	1	1
Serine transporter	1430	1	1	1	1	1	1	1	1	1	1	1	1	1	1	1
Resolvase/integrase Bin	1431	0	0	0	0	0	1	0	0	0	0	0	0	0	0	0
Salicylate synthetase (EC 5.4.4.2)(EC 4.2.99.21) @ Salicylate synthetase (EC 5.4.4.2)(EC 4.2.99.21) of siderophore biosynthesis	1432	0	0	1	1	0	1	1	1	1	0	0	0	0	1	1
Putative signal transducer	1433	0	0	1	1	0	1	1	1	1	0	0	0	0	1	1
Iron siderophore ABC transporter, permease/ATP-binding protein YbtQ	1434	0	0	1	1	0	1	1	1	1	0	0	0	0	1	1
Iron siderophore ABC transporter, permease/ATP-binding protein YbtP	1435	0	0	1	1	0	1	1	1	1	0	0	0	0	1	1
iron aquisition regulator (YbtA,AraC-like,required for transcription of FyuA/psn,Irp2)	1436	0	0	1	1	0	1	1	1	1	0	0	0	0	1	1
iron aquisition yersiniabactin synthesis enzyme (Irp2) @ Siderophore biosynthesis non-ribosomal peptide synthetase modules	1437	0	0	1	1	0	1	1	1	1	0	0	0	0	1	1
alpha-L-rhamnosidase (EC 3.2.1.40)	1438	0	0	0	0	0	1	1	1	1	1	1	0	1	1	1
iron aquisition yersiniabactin synthesis enzyme (Irp1,polyketide synthetase) @ Siderophore biosynthesis non-ribosomal peptide synthetase modules	1439	0	0	1	1	0	1	1	1	1	0	0	0	0	1	1
Yersiniabactin synthetase, thiazolinyl reductase component Irp3 @ Thiazolinyl imide reductase in siderophore biosynthesis gene cluster	1440	0	0	1	1	0	1	1	1	1	0	0	0	0	1	1
Iron aquisition yersiniabactin synthesis enzyme YbtT @ Thioesterase in siderophore biosynthesis gene cluster	1441	0	0	1	1	0	1	1	1	1	0	0	0	0	1	1
iron aquisition 2,3-dihydroxybenzoate-AMP ligase (EC 2.7.7.58,Irp5)	1442	0	0	0	0	0	1	1	0	0	0	0	0	0	0	0
iron aquisition outermembrane yersiniabactin receptor (FyuA,Psn,pesticin receptor) @ Outer membrane receptor for ferric siderophore	1443	0	0	1	1	0	1	1	1	1	0	0	0	0	1	1
Uncharacterized LysM domain protein YgaU	1444	1	1	1	1	1	1	1	1	1	1	1	1	1	0	0
Transcriptional regulator RhaS-like protein	1445	0	0	0	0	0	1	1	1	1	1	1	0	1	1	1
Thiaminase II (EC 3.5.99.2) involved in salvage of thiamin pyrimidine moiety, TenA subgroup with conserved Glu in active site	1446	0	0	0	0	0	1	1	0	0	1	1	0	1	0	0
Ribokinase (EC 2.7.1.15)	1447	1	1	1	1	1	1	1	1	1	1	1	1	1	1	1
Ribose ABC transporter, substrate-binding protein RbsB (TC 3.A.1.2.1)	1448	1	1	1	1	1	1	1	1	1	1	1	1	1	1	1
Ribose operon repressor	1449	1	1	1	1	1	1	1	1	1	1	1	1	1	1	1
Ribose ABC transporter, ATP-binding protein RbsA (TC 3.A.1.2.1)	1450	1	1	1	1	1	1	1	1	1	1	1	1	1	1	1
Ribose ABC transporter, permease protein RbsC (TC 3.A.1.2.1)	1451	1	1	1	1	1	1	1	1	1	1	1	1	1	1	1
resiniferatoxin-binding, phosphotriesterase-related protein	1452	0	0	0	0	0	1	1	0	0	1	0	0	0	0	0
TonB-dependent receptor; Outer membrane receptor for ferrienterochelin and colicins	1453	0	0	0	0	0	1	1	0	0	1	0	0	0	0	0
Transcriptional regulator, MarR family	1454	0	1	0	0	0	1	1	1	1	1	1	1	1	1	1
Tetrathionate reductase two-component response regulator	1455	0	0	0	0	0	1	1	0	0	1	0	0	0	0	0
Tetrathionate reductase sensory transduction histidine kinase	1456	0	0	0	0	0	1	1	0	0	1	0	0	0	0	0
Tetrathionate reductase subunit B	1457	0	0	0	0	0	1	1	0	0	0	0	0	0	0	0
Tetrathionate reductase subunit C	1458	0	0	0	0	0	1	1	0	0	0	0	0	0	0	0
Tetrathionate reductase subunit A	1459	0	0	0	0	0	1	1	0	0	0	0	0	0	0	0
NAD(P)H-flavin oxidoreductase	1460	1	1	1	1	1	1	1	1	1	1	1	1	1	1	1
Putative deaminase YahJ	1461	1	1	1	1	1	1	0	0	0	0	0	0	0	0	0
N-ethylammeline chlorohydrolase	1462	0	0	0	0	0	1	0	0	0	0	0	0	0	0	0
Oligopeptide ABC transporter, ATP-binding protein OppF (TC 3.A.1.5.1)	1463	1	1	1	1	1	1	1	1	1	1	1	1	1	1	1
ABC transporter, ATP-binding protein	1464	0	1	0	0	0	1	1	1	1	1	1	1	1	1	1
Inner membrane protein STM4057	1465	0	0	0	0	0	1	0	0	0	0	0	0	0	0	0
polysaccharide deacetylase	1466	0	0	0	0	0	1	0	0	0	0	0	0	0	0	1
Methionine aminopeptidase (EC 3.4.11.18)	1467	1	1	1	1	1	1	1	1	1	1	1	1	1	1	1
ABC transporter, substrate-binding protein (cluster 1, maltose/g3p/polyamine/iron)	1468	0	0	0	0	0	1	1	1	1	1	1	1	1	1	1
Uncharacterized protein KOX_20805	1469	0	0	0	0	0	1	1	0	0	1	0	0	0	0	0
Methyltransferase type 11	1470	0	0	0	0	0	1	1	1	1	1	1	1	1	0	1
Nucleoside-diphosphate-sugar epimerases	1471	0	1	0	0	0	1	1	1	1	1	1	1	1	1	1
Uncharacterized transcriptional regulator YozG, Cro/CI family	1472	0	0	0	0	0	1	1	0	0	0	0	0	0	0	0
Predicted transcriptional regulator of N-Acetylglucosamine utilization, GntR family	1473	0	0	0	0	0	1	1	1	1	1	0	0	0	0	0
PTS system, lactose/cellobiose specific IIB subunit	1474	0	0	0	0	0	1	1	1	1	1	0	0	0	0	0
Creatinine amidohydrolase (EC 3.5.2.10)	1475	0	0	0	0	0	1	1	1	1	1	1	1	1	1	0
ABC transporter, permease protein 1 (cluster 1, maltose/g3p/polyamine/iron) / ABC transporter, permease protein 2 (cluster 1, maltose/g3p/polyamine/iron)	1476	0	0	0	0	1	1	1	1	1	1	0	0	0	0	0
Uncharacterized protein YdcH	1477	1	1	1	1	1	1	1	1	1	1	0	0	0	0	0
Non-heme chloroperoxidase (EC 1.11.1.10)	1478	0	0	0	0	0	1	1	1	1	1	1	1	1	1	1
NAD(P)H oxidoreductase YrkL @ Putative NADPH-quinone reductase (modulator of drug activity B) @ Flavodoxin 2	1479	0	0	0	0	0	1	1	1	1	1	1	1	1	1	1
Lactoylglutathione lyase and related lyases	1480	0	0	0	0	0	1	1	1	1	1	1	1	1	1	1
Uncharacterized protein STM4502	1481	0	0	0	0	0	1	1	1	1	1	1	1	1	1	1
ABC transporter, substrate-binding protein (cluster 2, ribose/xylose/arabinose/galactose)	1482	0	0	1	1	0	1	1	1	1	1	1	1	1	1	1
ABC transporter, ATP-binding protein (cluster 2, ribose/xylose/arabinose/galactose) / ABC transporter, ATP-binding protein (cluster 2, ribose/xylose/arabinose/galactose)	1483	1	0	0	0	0	1	1	1	1	1	1	1	1	1	1
Nitrilotriacetate monooxygenase component A (EC 1.14.13.-)	1484	0	0	0	0	0	1	1	1	1	1	1	1	1	1	1
N-hydroxyarylamine O-acetyltransferase (EC 2.3.1.118)	1485	1	1	1	1	1	1	1	1	1	1	1	1	1	1	1
2-amino-3,7-dideoxy-D-threo-hept-6-ulosonate synthase (EC 2.2.1.10)	1486	0	0	0	0	0	1	1	1	1	1	1	1	1	1	1
Glycerol uptake operon antiterminator regulatory protein	1487	0	1	1	1	1	1	1	1	1	1	1	1	1	1	1
L-xylulokinase (EC 2.7.1.53) @ 3-keto-L-gulonate kinase	1488	0	0	0	0	0	1	1	1	1	1	1	1	1	1	1
PTS system, galactitol-specific IIC component	1489	1	1	1	1	1	1	1	1	1	1	1	1	1	1	1
Outer membrane porin OmpD	1490	1	1	1	1	1	1	1	1	1	1	0	0	0	0	0
Tryptophan synthase (indole-salvaging) (EC 4.2.1.122)	1491	0	1	0	0	0	1	1	0	0	0	0	0	1	0	0
Respiratory nitrate reductase gamma chain (EC 1.7.99.4)	1492	1	1	1	1	1	1	1	1	1	1	1	1	1	1	1
NIPSNAP family containing protein	1493	0	0	0	0	0	1	1	1	1	1	0	0	0	0	1
putative transcriptional regulator, Fis family	1494	0	0	0	0	0	1	1	1	1	1	0	0	0	0	0
PTS system, cellobiose-specific IIC component	1495	0	1	1	1	0	1	1	1	1	1	1	1	1	1	1
glycosylasparaginase	1496	0	0	0	0	0	1	1	1	1	1	0	0	0	0	0
Cytosol aminopeptidase PepA (EC 3.4.11.1)	1497	1	1	1	1	1	1	1	1	1	1	1	1	1	1	1
Respiratory nitrate reductase delta chain (EC 1.7.99.4)	1498	1	1	1	1	1	1	1	1	1	1	1	1	1	1	1
FIG00731439: hypothetical protein	1499	0	0	0	0	0	1	0	1	1	0	0	0	0	0	0
Respiratory nitrate reductase beta chain (EC 1.7.99.4)	1500	1	1	1	1	1	1	1	1	1	1	1	1	1	1	1
2-Oxobutyrate oxidase, putative	1501	0	0	0	0	0	1	1	1	1	1	1	1	1	1	1
Methionine ABC transporter substrate-binding protein	1502	1	1	1	1	1	1	1	1	1	1	1	1	1	1	1
Methionine ABC transporter ATP-binding protein	1503	1	1	1	1	1	1	1	1	1	1	1	1	1	1	1
Methionine ABC transporter permease protein	1504	1	1	1	1	1	1	1	1	1	1	1	1	1	1	1
Nitronate monooxygenase (EC 1.13.12.16)	1505	0	0	0	0	0	1	1	1	1	1	1	1	1	1	1
Transporter, LysE family	1506	0	0	0	0	0	1	1	1	1	1	1	1	1	1	0
Prolyl endopeptidase (EC 3.4.21.26)	1507	0	0	0	0	0	1	1	1	1	0	1	1	1	1	1
Polyketide synthase modules and related proteins	1508	0	1	0	1	0	1	0	0	1	1	0	0	0	0	1
Respiratory nitrate reductase alpha chain (EC 1.7.99.4)	1509	1	1	1	1	1	1	1	1	1	1	1	1	1	1	1
2-keto-3-deoxy-D-arabino-heptulosonate-7-phosphate synthase II (EC 2.5.1.54)	1510	0	0	0	0	0	1	0	0	1	1	0	0	0	0	0
Isochorismatase (EC 3.3.2.1) of siderophore biosynthesis	1511	0	0	0	0	0	1	0	0	1	1	0	0	0	0	0
2-Amino-2-deoxy-isochorismate synthase (EC 2.6.1.86) PhzE	1512	0	0	0	0	0	1	0	0	1	1	0	0	0	0	0
4-hydroxyphenylacetate 3-monooxygenase (EC 1.14.14.9)	1513	0	0	0	0	0	1	1	1	1	1	1	1	1	1	1
Excinuclease ABC subunit A paralog of unknown function	1514	0	0	0	0	0	1	0	1	1	1	1	0	0	0	0
Multidrug resistance transporter, Bcr/CflA family	1515	1	1	1	1	0	1	1	1	1	1	1	1	1	1	1
FIG01223733: hypothetical protein	1516	0	0	0	0	0	1	0	1	1	0	0	0	0	0	0
Copper/silver efflux RND transporter, transmembrane protein CusA	1517	1	1	1	1	1	1	1	1	1	1	1	1	1	1	1
Copper/silver efflux RND transporter, membrane fusion protein CusB	1518	1	1	1	1	1	1	1	1	1	1	1	1	1	1	1
Copper/silver efflux RND transporter, outer membrane protein CusC	1519	1	1	1	1	1	1	1	1	1	1	1	1	1	1	1
STY3078 protein	1520	0	0	0	0	0	1	1	1	1	1	0	0	0	0	0
Trans-aconitate 2-methyltransferase (EC 2.1.1.144)	1521	1	1	1	1	1	1	1	1	1	1	1	1	1	1	1
Altronate oxidoreductase (EC 1.1.1.58)	1522	1	1	1	1	1	1	1	1	1	1	1	1	1	1	1
Uncharacterized GGDEF domain protein YneF	1523	1	1	1	1	1	1	1	1	1	1	1	1	1	1	1
Uncharacterized protein YneG	1524	1	1	1	1	1	1	1	1	1	1	1	1	1	1	1
Succinate-semialdehyde dehydrogenase [NAD] (EC 1.2.1.24); Succinate-semialdehyde dehydrogenase [NADP+] (EC 1.2.1.79)	1525	1	1	1	1	1	1	1	1	1	1	1	1	1	1	1
LysR family transcriptional regulator YneJ	1526	1	1	1	1	1	1	1	1	1	1	1	1	1	1	1
L-lactate dehydrogenase (EC 1.1.1.27)	1527	0	0	0	0	0	1	1	1	1	1	1	1	1	1	1
D-threonate utilization transcriptional regulator, LysR family	1528	0	0	1	1	0	1	1	1	1	1	1	1	1	1	0
D-threonate 4-phosphate dehydrogenase [decarboxylating]	1529	0	0	1	1	0	1	1	1	1	1	1	1	1	1	0
D-threonate kinase	1530	0	0	1	1	0	1	1	1	1	1	1	1	1	1	0
Nitrate/nitrite transporter NarU	1531	1	1	1	1	1	1	1	1	1	1	1	1	1	1	1
Alcohol dehydrogenase (EC 1.1.1.1)	1532	1	1	1	1	1	1	1	1	1	1	1	1	1	1	1
Dihydrodipicolinate synthase family protein APECO1_1389	1533	0	0	1	1	0	1	0	1	1	1	1	1	1	1	0
UPF0053 inner membrane protein YgdQ	1534	1	1	1	1	1	1	1	1	1	1	1	1	1	1	1
Sodium-dependent anion transporter family	1535	0	0	1	1	0	1	0	1	1	1	1	0	0	1	0
Phenazine biosynthesis protein PhzF like	1536	1	1	1	1	1	1	1	1	1	1	1	1	1	1	1
Probable sugar efflux transporter	1537	1	1	1	1	1	1	1	1	1	1	1	1	1	1	1
UPF0056 inner membrane protein MarC	1538	1	1	1	1	1	1	1	1	1	1	1	1	1	1	1
Multiple antibiotic resistance protein MarR	1539	1	1	1	1	1	1	1	1	1	1	1	1	1	1	1
Multiple antibiotic resistance protein MarA	1540	1	1	1	1	1	1	1	1	1	1	1	1	1	1	1
Multiple antibiotic resistance protein MarB	1541	1	1	1	1	1	1	1	1	1	1	1	1	1	1	1
Putative transport protein	1542	1	1	1	1	1	1	1	1	1	1	1	1	1	1	1
Urea ABC transporter, ATPase protein UrtE	1543	0	0	0	0	0	1	1	1	1	1	1	1	1	1	1
Urea ABC transporter, ATPase protein UrtD	1544	0	0	0	0	0	1	1	1	1	1	1	1	1	1	1
Urea ABC transporter, permease protein UrtC	1545	0	0	0	0	0	1	1	1	1	1	1	1	1	1	1
Urea ABC transporter, permease protein UrtB	1546	0	0	0	0	0	1	1	1	1	1	1	1	1	1	1
Urea ABC transporter, substrate-binding protein UrtA	1547	0	0	0	0	0	1	1	1	1	1	1	1	1	1	1
Methionine synthase II (cobalamin-independent)	1548	0	0	0	0	0	1	1	1	1	1	1	1	1	1	1
Rhodanese-related sulfurtransferase	1549	0	0	1	1	0	1	1	1	1	1	0	0	0	1	1
Methyl viologen resistance protein SmvA	1550	0	0	0	0	0	1	1	1	1	1	1	1	1	1	1
5-methyltetrahydropteroyltriglutamate--homocysteine methyltransferase (EC 2.1.1.14)	1551	1	1	1	1	1	1	1	1	1	1	1	1	1	1	1
IraP-like protein	1552	0	0	0	0	0	1	1	1	1	1	0	0	0	0	0
Lactose permease	1553	1	1	1	1	1	1	1	1	1	1	1	1	1	1	1
Split AAA-ATPase protein PA0787	1554	0	0	0	0	0	1	1	1	1	1	1	1	1	1	1
FIG00732096: hypothetical protein	1555	0	0	0	0	0	1	0	1	1	0	1	1	0	1	1
Nucleoprotein/polynucleotide-associated enzyme	1556	1	1	1	1	1	1	1	1	1	1	1	1	1	1	1
Putative cold-shock protein	1557	0	0	0	0	0	1	1	1	1	1	1	1	1	1	1
Dipeptidyl carboxypeptidase Dcp (EC 3.4.15.5)	1558	1	1	1	1	1	1	1	1	1	1	1	1	1	1	1
Putative SOS response-associated peptidase YedK	1559	0	1	1	1	1	1	0	1	1	0	1	1	1	1	1
Error-prone, lesion bypass DNA polymerase V (UmuC)	1560	1	1	1	1	1	1	1	1	1	1	1	1	1	1	1
Formate dehydrogenase N alpha subunit (EC 1.2.1.2) @ selenocysteine-containing	1561	1	1	1	1	1	1	1	1	1	1	1	1	1	1	1
Error-prone repair protein UmuD	1562	1	1	1	1	1	1	1	1	1	1	1	1	1	1	1
Bacterial luciferase family protein YtmO, in cluster with L-cystine ABC transporter	1563	0	0	0	0	0	1	1	1	1	1	0	0	0	0	0
Formate dehydrogenase N beta subunit (EC 1.2.1.2)	1564	1	1	1	1	1	1	1	1	1	1	1	1	1	1	1
Formate dehydrogenase N gamma subunit (EC 1.2.1.2)	1565	1	1	1	1	1	1	1	1	1	1	1	1	1	1	1
Protein AraJ precursor	1566	1	1	1	1	1	1	1	1	1	1	1	1	1	1	1
Alkylhydroperoxidase AhpD domain protein	1567	0	0	0	0	0	1	1	1	1	1	0	0	0	0	0
ABC transporter, ATP-binding protein (cluster 5, nickel/peptides/opines) / ABC transporter, ATP-binding protein (cluster 5, nickel/peptides/opines)	1568	0	0	0	0	0	1	1	1	1	1	1	1	1	1	1
Inorganic pyrophosphatase (EC 3.6.1.1)	1569	1	1	1	1	1	1	1	1	1	1	1	1	1	1	1
Glutathione-regulated potassium-efflux system ATP-binding protein	1570	0	0	0	0	0	1	1	1	1	1	0	0	0	0	1
NAD-dependent malic enzyme (EC 1.1.1.38)	1571	1	1	1	1	1	1	1	1	1	1	1	1	1	1	1
Stationary-phase-induced ribosome-associated protein	1572	1	1	1	1	1	1	1	1	1	1	1	1	1	1	1
Metallo-beta-lactamase superfamily protein PA0057	1573	0	0	0	0	0	1	1	1	1	1	1	1	1	1	1
Transcriptional regulator clustered with PA0057, LysR family	1574	0	0	0	0	0	1	1	1	1	1	1	1	1	1	1
Peroxiredoxin OsmC (EC 1.11.1.15)	1575	1	1	1	1	1	1	1	1	1	1	1	1	1	1	1
FIG00731482: hypothetical protein	1576	0	0	0	0	0	1	1	1	1	1	0	0	0	0	0
Cobalt-zinc-cadmium resistance protein	1577	0	0	0	0	0	1	1	1	1	1	1	1	1	1	1
UPF0187 protein YneE	1578	1	1	1	1	1	1	1	1	1	1	1	1	1	1	1
Putative formate dehydrogenase oxidoreductase protein	1579	1	1	1	1	1	1	1	1	1	1	1	1	1	1	1
Lysine exporter protein LysE/YggA	1580	0	0	0	0	0	1	1	1	1	1	0	0	0	0	0
LysR-family transcriptional regulator PA5179	1581	0	0	0	0	0	1	1	1	1	1	1	1	1	1	1
Mg(2+)-transport-ATPase-associated protein MgtC	1582	0	0	0	0	0	1	1	1	1	1	1	1	1	1	1
Mg(2+) transport ATPase, P-type (EC 3.6.3.2)	1583	1	1	1	1	1	1	1	1	1	1	1	1	1	1	1
Catalase-peroxidase KatG (EC 1.11.1.21)	1584	1	1	1	1	1	1	1	1	1	1	1	1	1	1	1
FIG032225: Transcriptional regulator, LysR family	1585	0	0	0	0	0	1	1	1	1	1	0	1	1	0	1
FIG073159: hypothetical protein	1586	0	0	0	0	0	1	1	1	1	1	0	1	1	0	1
FIG123062: hypothetical protein	1587	0	0	0	0	0	1	1	1	1	1	1	1	1	1	1
Uncharacterized protein with tRNA-binding domain STM1665	1588	0	0	0	0	0	1	1	1	1	1	1	1	1	1	1
Transcriptional regulator STM1664, Xre family	1589	0	0	0	0	0	1	1	1	1	1	1	1	1	1	1
Urea carboxylase-related ABC transporter, substrate-binding protein	1590	0	0	0	0	0	1	1	0	0	1	0	0	0	0	0
Urea carboxylase-related ABC transporter, permease protein	1591	0	0	0	0	0	1	1	0	0	1	0	0	0	0	0
Urea carboxylase-related ABC transporter, ATP-binding protein	1592	0	0	0	0	0	1	1	0	0	1	0	0	0	0	0
Urea carboxylase-related aminomethyltransferase	1593	0	0	0	0	0	1	1	0	0	1	0	0	0	0	0
Urea carboxylase (EC 6.3.4.6)	1594	0	0	0	0	0	1	1	0	0	1	0	0	0	0	0
L-talarate dehydratase @ Galactarate dehydratase (EC 4.2.1.42)	1595	0	0	0	0	0	1	1	1	1	1	0	0	0	0	0
Allophanate hydrolase (EC 3.5.1.54)	1596	0	0	0	0	0	1	1	0	0	1	0	0	0	0	0
Cobyrinic acid a,c-diamide synthetase (EC 6.3.5.11)	1597	0	0	0	0	0	1	1	1	1	1	1	1	1	1	1
Adenosylcobinamide-phosphate synthase (EC 6.3.1.10)	1598	0	0	0	0	0	1	1	1	1	1	1	1	1	1	1
putative fimbrial-like protein	1599	0	0	0	0	0	1	1	1	1	1	1	1	1	1	1
Cobalt-precorrin-8 methylmutase (EC 5.4.99.60)	1600	0	0	0	0	0	1	1	1	1	1	1	1	1	1	1
Cobalt-precorrin-5B (C1)-methyltransferase (EC 2.1.1.195)	1601	0	0	0	0	0	1	1	1	1	1	1	1	1	1	1
Cobalt-precorrin-7 (C5)-methyltransferase (EC 2.1.1.289)	1602	0	0	0	0	0	1	1	1	1	1	1	1	1	1	1
Cobalt-precorrin-6B C15-methyltransferase [decarboxylating] (EC 2.1.1.196)	1603	0	0	0	0	0	1	1	1	1	1	1	1	1	1	1
Cobalt-precorrin-4 C(11)-methyltransferase (EC 2.1.1.271)	1604	0	0	0	0	0	1	1	1	1	1	1	1	1	1	1
Cobalt-precorrin 5A hydrolase (EC 3.7.1.12)	1605	0	0	0	0	0	1	1	1	1	1	1	1	1	1	1
Cobalt-precorrin-3 C(17)-methyltransferase (EC 2.1.1.272)	1606	0	0	0	0	0	1	1	1	1	1	1	1	1	1	1
Cobalt-precorrin-6A reductase (EC 1.3.1.106)	1607	0	0	0	0	0	1	1	1	1	1	1	1	1	1	1
Sirohydrochlorin cobaltochelatase CbiK (EC 4.99.1.3) @ Sirohydrochlorin ferrochelatase activity of CbiK (EC 4.99.1.4)	1608	0	0	0	0	0	1	1	1	1	1	1	1	1	1	1
FIG00731973: hypothetical protein	1609	0	0	0	0	0	1	0	1	1	0	1	1	0	1	1
Cobalt-precorrin-2 C(20)-methyltransferase (EC 2.1.1.151)	1610	0	0	0	0	0	1	1	1	1	1	1	1	1	1	1
Cobalt ECF transporter, substrate-binding protein CbiM	1611	0	0	0	0	0	1	1	1	1	1	1	1	1	1	1
Cobalt ECF transporter, additional substrate-binding protein CbiN	1612	0	0	0	0	0	1	1	1	1	1	1	1	1	1	1
Cobalt ECF transporter, transmembrane component of energizing module CbiQ	1613	0	0	0	0	0	1	1	1	1	1	1	1	1	1	1
Cobalt ECF transporter, ATPase component of energizing module CbiO	1614	0	0	0	0	0	1	1	1	1	1	1	1	1	1	1
Cobyric acid synthase (EC 6.3.5.10)	1615	0	0	0	0	0	1	1	1	1	1	1	1	1	1	1
Adenosylcobinamide kinase (EC 2.7.1.156) / Adenosylcobinamide-phosphate guanylyltransferase (EC 2.7.7.62)	1616	1	1	1	1	1	1	1	1	1	1	1	1	1	1	1
Nicotinate-nucleotide--dimethylbenzimidazole phosphoribosyltransferase (EC 2.4.2.21)	1617	1	1	1	1	1	1	1	1	1	1	1	1	1	1	1
fimbrial biogenesis outer membrane usher protein	1618	0	0	1	1	0	1	1	1	1	1	1	1	1	1	1
Membrane-bound lytic murein transglycosylase A	1619	1	1	1	1	1	1	1	1	1	1	1	1	1	1	1
HesA/MoeB/ThiF family protein => sulfur transfer pathway protein CsdL	1620	1	1	1	1	1	1	1	1	1	1	1	1	1	1	1
Sulfur acceptor protein => sulfur transfer pathway protein CsdE	1621	1	1	1	1	1	1	1	1	1	1	1	1	1	1	1
Cysteine desulfurase (EC 2.8.1.7) => sulfur transfer pathway protein CsdA	1622	1	1	1	1	1	1	1	1	1	1	1	1	1	1	1
Uncharacterized lipoprotein YgdI	1623	1	1	1	1	1	1	1	1	1	1	1	1	1	1	1
Glycine cleavage system transcriptional activator GcvA	1624	1	1	1	1	1	1	1	1	1	1	1	1	1	1	1
FIG00018398: hypothetical regulator	1625	1	1	1	1	1	1	1	1	1	1	1	1	1	1	1
23S rRNA (cytidine(2498)-2'-O)-methyltransferase (EC 2.1.1.186)	1626	1	1	1	1	1	1	1	1	1	1	1	1	1	1	1
L-fucose operon activator	1627	1	1	1	1	1	1	1	1	1	1	1	1	1	1	1
L-fucose mutarotase (EC 5.1.3.29)	1628	1	1	1	1	1	1	1	1	1	1	1	1	1	1	1
L-fuculokinase (EC 2.7.1.51)	1629	1	1	1	1	1	1	1	1	1	1	1	1	1	1	1
L-fucose isomerase (EC 5.3.1.25) @ D-Arabinose ketol-isomerase (EC 5.3.1.3)	1630	1	1	1	1	1	1	1	1	1	1	1	1	1	1	1
Fucose permease	1631	0	1	1	1	1	1	1	1	1	1	1	1	1	1	1
L-fuculose phosphate aldolase (EC 4.1.2.17)	1632	1	1	1	1	1	1	1	1	1	1	1	1	1	1	1
DNA polymerase I (EC 2.7.7.7)	1633	1	1	1	1	1	1	1	1	1	1	1	1	1	1	1
Alkanesulfonates-binding protein	1634	0	0	0	0	0	1	1	1	1	1	0	0	0	0	1
FMNH2-dependent alkanesulfonate monooxygenase (EC 1.14.14.5)	1635	1	1	1	1	1	1	1	1	1	1	1	1	1	1	1
Coenzyme F420-dependent N5,N10-methylene tetrahydromethanopterin reductase and related flavin-dependent oxidoreductases	1636	0	0	0	0	0	1	1	1	1	1	1	1	1	1	1
Alkanesulfonate ABC transporter substrate-binding protein SsuA	1637	1	1	1	1	1	1	1	1	1	1	1	1	1	1	1
Fimbrin-like protein FimI	1638	1	1	1	1	1	1	1	1	1	1	1	1	1	1	1
Pyrimidine/purine nucleotide 5'-monophosphate nucleosidase PpnN (EC 3.2.2.4) (EC 3.2.2.10)	1639	1	1	1	1	1	1	1	1	1	1	1	1	1	1	1
NADPH-dependent 7-cyano-7-deazaguanine reductase (EC 1.7.1.13)	1640	1	1	1	1	1	1	1	1	1	1	1	1	1	1	1
Syd protein	1641	1	1	1	1	1	1	1	1	1	1	1	1	1	1	1
Uncharacterized protein YqcC	1642	1	1	1	1	1	1	1	1	1	1	1	1	1	1	1
tRNA pseudouridine(65) synthase (EC 5.4.99.26)	1643	1	1	1	1	1	1	1	1	1	1	1	1	1	1	1
Hypothetical flavoprotein YqcA (clustered with tRNA pseudouridine synthase C)	1644	1	1	1	1	1	1	1	1	1	1	1	1	1	1	1
D-glucarate transporter	1645	1	1	1	1	1	1	1	1	1	1	1	1	1	1	1
Glucarate dehydratase related protein YgcY	1646	1	1	1	1	1	1	1	1	1	1	1	1	1	1	1
Glucarate dehydratase (EC 4.2.1.40)	1647	1	1	1	1	1	1	1	1	1	1	1	1	1	1	1
Signal transduction histidine-protein kinase BarA (EC 2.7.13.3)	1648	1	1	1	1	1	1	1	1	1	1	1	1	1	1	1
23S rRNA (uracil(1939)-C(5))-methyltransferase (EC 2.1.1.190)	1649	1	1	1	1	1	1	1	1	1	1	1	1	1	1	1
Inactive (p)ppGpp 3'-pyrophosphohydrolase domain / GTP pyrophosphokinase (EC 2.7.6.5), (p)ppGpp synthetase I	1650	1	1	1	1	1	1	1	1	1	1	1	1	1	1	1
Nucleoside triphosphate pyrophosphohydrolase MazG (EC 3.6.1.8)	1651	1	1	1	1	1	1	1	1	1	1	1	1	1	1	1
Enolase (EC 4.2.1.11)	1652	1	1	1	1	1	1	1	1	1	1	1	1	1	1	1
7-carboxy-7-deazaguanine synthase (EC 4.3.99.3)	1653	1	1	1	1	1	1	1	1	1	1	1	1	1	1	1
Uncharacterized oxidoreductase YgcW	1654	1	1	1	1	1	1	0	1	1	0	0	0	0	0	0
Uncharacterized sugar kinase YgcE (EC 2.7.1.-)	1655	1	1	1	1	1	1	0	0	0	0	0	0	0	0	0
6-carboxy-5,6,7,8-tetrahydropterin synthase (EC 4.1.2.50)	1656	1	1	1	1	1	1	1	1	1	1	1	1	1	1	1
Sulfite reductase [NADPH] flavoprotein alpha-component (EC 1.8.1.2)	1657	1	1	1	1	1	1	1	1	1	1	1	1	1	1	1
Sulfite reductase [NADPH] hemoprotein beta-component (EC 1.8.1.2)	1658	1	1	1	1	1	1	1	1	1	1	1	1	1	1	1
Phosphoadenylyl-sulfate reductase [thioredoxin] (EC 1.8.4.8)	1659	1	1	1	1	1	1	1	1	1	1	1	1	1	1	1
Alkaline phosphatase isozyme conversion protein	1660	1	1	1	1	1	1	1	1	1	1	1	1	1	1	1
Precorrin-2 oxidase (EC 1.3.1.76) @ Sirohydrochlorin ferrochelatase activity of CysG (EC 4.99.1.4) / Uroporphyrinogen-III methyltransferase (EC 2.1.1.107)	1661	1	1	1	1	1	1	1	1	1	1	1	1	1	1	1
Sulfate adenylyltransferase subunit 2 (EC 2.7.7.4)	1662	1	1	1	1	1	1	1	1	1	1	1	1	1	1	1
Sulfate adenylyltransferase subunit 1 (EC 2.7.7.4)	1663	1	1	1	1	1	1	1	1	1	1	1	1	1	1	1
Adenylylsulfate kinase (EC 2.7.1.25)	1664	1	1	1	1	1	1	1	1	1	1	1	1	1	1	1
Inner membrane protein YgbE	1665	1	1	1	1	1	1	1	1	1	1	1	1	1	1	1
Cell division protein DivIC (FtsB), stabilizes FtsL against RasP cleavage	1666	1	1	1	1	1	1	1	1	1	1	1	1	1	1	1
2-C-methyl-D-erythritol 4-phosphate cytidylyltransferase (EC 2.7.7.60)	1667	1	1	1	1	1	1	1	1	1	1	1	1	1	1	1
2-C-methyl-D-erythritol 2,4-cyclodiphosphate synthase (EC 4.6.1.12)	1668	1	1	1	1	1	1	1	1	1	1	1	1	1	1	1
tRNA pseudouridine(13) synthase (EC 5.4.99.27)	1669	1	1	1	1	1	1	1	1	1	1	1	1	1	1	1
5'-nucleotidase SurE (EC 3.1.3.5) @ Exopolyphosphatase (EC 3.6.1.11)	1670	1	1	1	1	1	1	1	1	1	1	1	1	1	1	1
Protein-L-isoaspartate O-methyltransferase (EC 2.1.1.77)	1671	1	1	1	1	1	1	1	1	1	1	1	1	1	1	1
Pyridoxine 4-dehydrogenase PhxI (EC 1.1.1.65)	1672	1	1	1	1	1	1	1	1	1	1	1	1	1	1	1
Murein hydrolase activator NlpD	1673	1	1	1	1	1	1	1	1	1	1	1	1	1	1	1
RNA polymerase sigma factor RpoS	1674	1	1	1	1	1	1	1	1	1	1	1	1	1	1	1
Putative membrane transport protein	1675	0	0	0	0	0	1	1	1	1	1	1	1	1	1	1
Transcriptional regulator STM2912, LysR family	1676	0	0	0	0	0	1	1	1	1	1	1	1	1	1	1
Hydroxyaromatic non-oxidative decarboxylase protein B (EC 4.1.1.-)	1677	0	1	0	0	0	1	1	1	1	1	1	1	1	1	1
Hydroxyaromatic non-oxidative decarboxylase protein C (EC 4.1.1.-)	1678	0	1	0	0	0	1	1	1	1	1	1	1	1	1	1
Hydroxyaromatic non-oxidative decarboxylase protein D (EC 4.1.1.-)	1679	0	1	0	0	0	1	1	1	1	1	1	1	1	1	1
DNA mismatch repair protein MutS	1680	1	1	1	1	1	1	1	1	1	1	1	1	1	1	1
Inner membrane transport protein YqeG	1681	1	1	1	1	1	1	1	1	1	1	1	1	1	1	1
Fimbriae-like adhesin SfmA	1682	0	0	0	0	0	1	0	1	1	0	0	0	0	0	0
MrfB	1683	0	0	0	0	0	1	0	0	0	0	0	0	0	0	1
Outer membrane fimbrial usher porin precursor	1684	0	0	0	0	0	1	1	1	1	1	0	0	0	0	0
Pi-fimbriae chaperone protein	1685	0	0	0	0	0	1	1	1	1	1	0	0	0	0	0
Fimbrial protein	1686	1	0	1	1	0	1	1	1	1	1	1	1	1	1	1
FIG00511031: hypothetical protein	1687	0	0	0	0	0	1	0	0	0	0	0	0	0	0	0
Type-1 fimbrial protein, A chain	1688	1	1	1	1	1	1	1	1	1	1	1	1	1	1	1
FIG00510011: hypothetical protein	1689	0	0	0	0	0	1	0	0	0	0	0	0	0	0	0
putative thiol:disulfide interchange protein	1690	0	0	0	0	0	1	0	0	0	0	0	0	0	0	0
Bacteriocin/lantibiotic efflux ABC transporter, permease/ATP-binding protein	1691	0	0	0	1	0	1	1	1	1	1	1	1	1	1	1
Efflux transport system, outer membrane factor (OMF) lipoprotein	1692	0	1	1	1	0	1	1	1	1	1	1	1	1	1	1
DNA binding protein HpkR	1693	0	0	0	0	0	1	1	1	1	1	0	0	0	0	0
regulator	1694	1	0	0	0	0	1	1	1	1	1	0	0	0	1	1
Lactaldehyde reductase (EC 1.1.1.77)	1695	1	1	1	1	1	1	1	1	1	1	1	1	1	1	1
ABC-type hemin transport system, ATPase component	1696	0	1	1	1	0	1	1	1	1	1	1	1	1	1	1
Hemin ABC transporter, permease protein	1697	0	1	1	1	0	1	1	1	1	1	1	1	1	1	1
Periplasmic hemin-binding protein	1698	0	1	1	1	0	1	1	1	1	1	1	1	1	1	1
Hemin transport protein HmuS	1699	0	1	1	1	0	1	1	1	1	1	1	1	1	1	1
Acetyl-CoA acetyltransferase (EC 2.3.1.9)	1700	1	1	1	1	1	1	1	1	1	1	1	1	1	1	1
TonB-dependent hemin, ferrichrome receptor	1701	0	1	1	1	0	1	1	1	1	1	1	1	1	1	1
NOHBY218; no homolog in Saccharomyces cerevisiae	1702	0	0	0	0	0	1	1	1	1	1	1	1	1	1	1
Uncharacterized protein YgbA	1703	1	1	1	1	1	1	1	1	1	1	1	1	1	1	1
Manganese ABC transporter, inner membrane permease protein SitD	1704	0	1	1	1	0	1	1	1	1	1	1	1	1	1	1
Manganese ABC transporter, inner membrane permease protein SitC	1705	0	1	1	1	0	1	1	1	1	1	1	1	1	1	1
Manganese ABC transporter, ATP-binding protein SitB	1706	0	1	1	1	0	1	1	1	1	1	1	1	1	1	1
Manganese ABC transporter, periplasmic-binding protein SitA	1707	0	1	1	1	0	1	1	1	1	1	1	1	1	1	1
AscBF operon repressor	1708	1	1	1	0	1	1	1	1	1	1	1	1	1	1	1
ROK family Glucokinase with ambiguous substrate specificity	1709	0	0	0	0	0	1	1	1	1	1	0	0	0	0	1
PTS system, cellobiose-specific IIA component (EC 2.7.1.205)	1710	0	1	1	1	0	1	1	1	1	1	1	1	1	1	1
PTS system, cellobiose-specific IIB component (EC 2.7.1.205)	1711	0	1	1	1	0	1	1	1	1	1	1	1	1	1	1
Outer membrane porin KPN_03071	1712	0	0	0	0	0	1	1	1	1	1	1	1	1	1	1
N-acetylneuraminic acid outer membrane channel protein NanC	1713	1	1	1	1	1	1	1	1	1	1	0	0	0	0	0
Endo-b1,4-mannanase 5C	1714	0	0	0	0	0	1	1	1	1	1	1	1	1	1	1
Endo-1,4-beta-xylanase (EC 3.2.1.8)	1715	0	0	0	0	0	1	1	1	1	1	0	0	0	0	0
Formate hydrogenlyase transcriptional activator	1716	1	1	1	1	1	1	1	1	1	1	1	1	1	1	1
[NiFe] hydrogenase metallocenter assembly protein HypE	1717	1	1	1	1	1	1	1	1	1	1	1	1	1	1	1
Oligogalacturonate lyase (EC 4.2.2.6)	1718	0	1	0	1	0	1	1	1	1	1	1	1	1	1	1
[NiFe] hydrogenase metallocenter assembly protein HypD	1719	1	1	1	1	1	1	1	1	1	1	1	1	1	1	1
[NiFe] hydrogenase metallocenter assembly protein HypC	1720	1	1	1	1	1	1	0	1	1	1	1	1	1	1	1
[NiFe] hydrogenase nickel incorporation-associated protein HypB	1721	1	1	1	1	1	1	1	1	1	1	1	1	1	1	1
[NiFe] hydrogenase nickel incorporation protein HypA	1722	1	1	1	1	1	1	1	1	1	1	1	1	1	1	1
Formate hydrogenlyase regulatory protein HycA	1723	1	1	1	1	1	1	1	1	1	1	1	1	1	1	1
Formate hydrogenlyase subunit 2	1724	1	1	1	1	1	1	1	1	1	1	1	1	1	1	1
Formate hydrogenlyase subunit 3	1725	1	1	1	1	1	1	1	1	1	1	1	1	1	1	1
Formate hydrogenlyase subunit 4	1726	1	1	1	1	1	1	1	1	1	1	1	1	1	1	1
Formate hydrogenlyase subunit 5	1727	1	1	1	1	1	1	1	1	1	1	1	1	1	1	1
Formate hydrogenlyase subunit 6	1728	1	1	1	1	1	1	1	1	1	1	1	1	1	1	1
Formate hydrogenlyase subunit 7	1729	1	1	1	1	1	1	1	1	1	1	1	1	1	1	1
Formate hydrogenlyase maturation protein HycH	1730	1	1	1	1	1	1	1	1	1	1	1	1	1	1	1
Formate hydrogenlyase maturation protease (EC 3.4.23.51)	1731	1	1	1	1	1	1	1	1	1	1	1	1	1	1	1
PTS system, arbutin-, cellobiose-, and salicin-specific IIB component / PTS system, arbutin-, cellobiose-, and salicin-specific IIC component	1732	1	1	1	0	1	1	1	1	1	1	1	1	1	1	1
Electron transport protein HydN	1733	1	1	1	1	1	1	1	1	1	1	1	1	1	1	1
[NiFe] hydrogenase metallocenter assembly protein HypF	1734	0	0	0	0	0	1	1	1	1	1	1	1	1	1	1
HoxN/HupN/NixA family nickel/cobalt transporter	1735	0	0	0	0	0	1	1	1	1	1	1	1	1	1	1
Nitric oxide reductase FlRd-NAD(+) reductase	1736	1	1	1	1	1	1	1	1	1	1	1	1	1	1	1
Anaerobic nitric oxide reductase flavorubredoxin	1737	1	1	1	1	1	1	1	1	1	1	1	1	1	1	1
Anaerobic nitric oxide reductase transcription regulator NorR	1738	1	1	1	1	1	1	1	1	1	1	1	1	1	1	1
Glucitol operon repressor	1739	1	1	1	1	1	1	1	1	1	1	1	1	1	1	1
Glucitol operon activator protein	1740	1	1	1	1	1	1	1	1	1	1	1	1	1	1	1
Sorbitol-6-phosphate 2-dehydrogenase (EC 1.1.1.140)	1741	1	1	1	1	1	1	1	1	1	1	1	1	1	1	1
PTS system, glucitol/sorbitol-specific IIA component (EC 2.7.1.198)	1742	1	1	1	1	1	1	1	1	1	1	1	1	1	1	1
PTS system, glucitol/sorbitol-specific IIB component (EC 2.7.1.198) / PTS system, glucitol/sorbitol-specific IIC component 2	1743	1	1	1	1	1	1	1	1	1	1	1	1	1	1	1
PTS system, glucitol/sorbitol-specific IIC component	1744	1	1	1	1	1	1	1	1	1	1	1	1	1	1	1
low-affinity L-arabinose transport system proton symport protein	1745	1	1	1	1	1	1	1	1	1	1	1	1	1	1	1
Membrane-bound lytic murein transglycosylase B	1746	1	1	1	1	1	1	1	1	1	1	1	1	1	1	1
Zinc ABC transporter, ATP-binding protein ZnuC	1747	1	1	1	1	1	1	1	1	1	1	1	1	1	1	1
Zinc ABC transporter, permease protein ZnuB	1748	1	1	1	1	1	1	1	1	1	1	1	1	1	1	1
Zinc ABC transporter, substrate-binding protein ZnuA	1749	1	1	1	1	1	1	1	1	1	1	1	1	1	1	1
Nicotinamide-nucleotide amidase (EC 3.5.1.42)	1750	1	1	1	1	1	1	1	1	1	1	1	1	1	1	1
RecA protein	1751	1	1	1	1	1	1	1	1	1	1	1	1	1	1	1
Regulatory protein RecX	1752	1	1	1	1	1	1	1	1	1	1	1	1	1	1	1
Alanyl-tRNA synthetase (EC 6.1.1.7)	1753	1	1	1	1	1	1	1	1	1	1	1	1	1	1	1
Carbon storage regulator	1754	1	1	1	1	1	1	1	1	1	1	1	1	1	1	1
transport-associated	1755	0	0	0	0	0	1	1	1	1	1	1	1	1	1	1
Fructose-1-phosphate phosphatase YqaB (EC 3.1.3.-)	1756	1	1	1	1	1	1	1	1	1	1	1	1	1	1	1
Glutamate--cysteine ligase (EC 6.3.2.2)	1757	1	1	1	1	1	1	1	1	1	1	1	1	1	1	1
Sucrose specific transcriptional regulator CscR, LacI family	1758	0	1	0	0	0	1	1	1	1	1	1	1	1	1	1
S-ribosylhomocysteine lyase (EC 4.4.1.21) @ Autoinducer-2 production protein LuxS	1759	1	1	1	1	1	1	1	1	1	1	1	1	1	1	1
2-isopropylmalate synthase (EC 2.3.3.13)	1760	1	1	1	1	1	1	1	1	1	1	1	1	1	1	1
Multidrug efflux system EmrAB-OMF, inner-membrane proton/drug antiporter EmrB (MFS type)	1761	1	1	1	1	1	1	1	1	1	1	1	1	1	1	1
Multidrug efflux system EmrAB-OMF, membrane fusion component EmrA	1762	1	1	1	1	1	1	1	1	1	1	1	1	1	1	1
Multidrug resistance regulator EmrR (MprA)	1763	1	1	1	1	1	1	1	1	1	1	1	1	1	1	1
Uncharacterized protein YgaH	1764	1	1	1	1	1	1	1	1	1	1	1	1	1	1	1
Inner membrane protein YgaZ	1765	1	1	1	1	1	1	1	1	1	1	1	1	1	1	1
Glycine betaine/L-proline transport substrate-binding protein ProX (TC 3.A.1.12.1)	1766	1	1	1	1	1	1	1	1	1	1	1	1	1	1	1
Glycine betaine/L-proline transport system permease protein ProW (TC 3.A.1.12.1)	1767	1	1	1	1	1	1	1	1	1	1	1	1	1	1	1
Glycine betaine/L-proline transport ATP-binding protein ProV (TC 3.A.1.12.1)	1768	1	1	1	1	1	1	1	1	1	1	1	1	1	1	1
Sucrose permease, major facilitator superfamily	1769	0	1	0	0	0	1	1	1	1	1	1	1	1	1	1
Ribonucleotide reductase of class Ib (aerobic), beta subunit (EC 1.17.4.1)	1770	1	1	1	1	1	1	1	1	1	1	1	1	1	1	1
Ribonucleotide reductase of class Ib (aerobic), alpha subunit (EC 1.17.4.1)	1771	1	1	1	1	1	1	1	1	1	1	1	1	1	1	1
Type 1 fimbriae regulatory protein FimE	1772	1	1	1	1	1	1	1	1	1	1	1	1	1	1	1
Ribonucleotide reduction protein NrdI	1773	1	1	1	1	1	1	1	1	1	1	1	1	1	1	1
Glutaredoxin-like protein NrdH, required for reduction of Ribonucleotide reductase class Ib	1774	1	1	1	1	1	1	1	1	1	1	1	1	1	1	1
4-carboxymuconolactone decarboxylase domain/alkylhydroperoxidase AhpD family core domain protein	1775	0	0	0	0	0	1	1	1	1	1	1	1	1	1	1
Uncharacterized protein YgaC	1776	1	1	1	1	1	1	1	1	1	1	1	1	1	1	1
L-alanine exporter AlaE	1777	1	1	1	1	1	1	1	1	1	1	1	1	1	1	1
DNA-binding protein StpA	1778	1	1	1	1	1	1	1	1	1	1	1	1	1	1	1
Uncharacterized protein KOX_00395	1779	0	0	0	0	0	1	1	1	1	1	1	1	1	1	1
Rhodanese-domain-containing inner membrane protein YgaP	1780	1	1	1	1	1	1	1	1	1	1	1	1	1	1	1
Transcriptional regulator YgaV, ArsR family	1781	1	1	1	1	1	1	1	1	1	1	1	1	1	1	1
beta-fructofuranosidase (EC 3.2.1.26)	1782	0	1	0	0	0	1	1	1	1	1	1	1	1	1	1
Type-1 fimbrial protein, A chain precursor	1783	0	0	1	1	0	1	1	1	1	1	1	1	1	1	1
Chaperone protein fimC precursor	1784	0	0	1	1	0	1	1	1	1	1	0	0	0	0	0
type 1 fimbriae anchoring protein FimD	1785	0	0	0	0	0	1	1	1	1	1	1	1	1	1	1
transferase	1786	1	0	0	0	0	1	1	1	1	1	0	0	0	0	1
Prephenate dehydratase (EC 4.2.1.51) @ Arogenate dehydratase (EC 4.2.1.91)	1787	0	0	0	0	0	1	1	1	1	1	1	1	1	1	1
Cytochrome c551 peroxidase (EC 1.11.1.5)	1788	1	1	1	1	1	1	1	0	0	0	0	0	0	0	0
ABC transporter involved in cytochrome c biogenesis, ATPase component CcmA	1789	1	1	1	1	1	1	1	0	0	0	1	1	1	1	1
ABC transporter involved in cytochrome c biogenesis, CcmB subunit	1790	1	1	1	1	1	1	1	0	0	0	1	1	1	1	1
Cytochrome c-type biogenesis protein CcmC, putative heme lyase for CcmE	1791	1	1	1	1	1	1	1	0	0	0	1	1	1	1	1
Cytochrome c-type biogenesis protein CcmD, interacts with CcmCE	1792	1	1	1	1	1	1	1	0	0	0	1	1	1	1	1
Cytochrome c-type biogenesis protein CcmE, heme chaperone	1793	1	1	1	1	1	1	1	0	0	0	1	1	1	1	1
Putative glycoporin	1794	1	1	1	1	0	1	1	1	1	1	1	1	1	1	1
Cytochrome c heme lyase subunit CcmF	1795	1	1	1	1	1	1	1	0	0	0	1	1	1	1	1
Cytochrome c-type biogenesis protein CcmG/DsbE, thiol:disulfide oxidoreductase	1796	1	1	1	1	1	1	1	0	0	0	1	1	1	1	1
Cytochrome c heme lyase subunit CcmL / Cytochrome c heme lyase subunit CcmH	1797	1	1	1	1	1	1	1	0	0	0	0	0	0	0	0
Ribulose-5-phosphate 4-epimerase and related epimerases and aldolases	1798	0	0	0	0	0	1	1	1	1	1	1	1	1	1	1
ABC transporter, permease protein (cluster 3, basic aa/glutamine/opines) / ABC transporter, ATP-binding protein (cluster 3, basic aa/glutamine/opines)	1799	0	0	0	0	0	1	1	1	1	1	1	1	1	1	1
Guanidinobutyrase (EC 3.5.3.7)	1800	0	0	0	0	0	1	1	1	1	1	1	1	1	1	1
Transcriptional regulator GbuR	1801	0	0	0	0	0	1	1	1	1	1	1	1	1	1	1
Uncharacterized lyase YjhH	1802	0	0	0	1	1	1	0	1	0	0	0	0	0	0	0
Uncharacterized dehydratase YagF	1803	0	0	0	0	1	1	0	0	0	0	0	0	0	0	0
Proposed xyloside/Na+ symporter YagG	1804	0	0	0	0	1	1	0	0	0	0	0	0	0	0	0
Uncharacterized transcriptional regulator YagI, IclR family	1805	0	0	0	0	1	1	0	0	0	0	0	0	0	0	0
RpiR-family transcriptional regulator	1806	0	0	0	0	0	1	0	0	0	0	0	0	0	0	0
Maltose-6'-phosphate glucosidase (EC 3.2.1.122)	1807	1	1	0	0	1	1	1	1	1	1	1	1	1	1	1
PTS system, maltose and glucose-specific IIC component / PTS system, maltose and glucose-specific IIB component (EC 2.7.1.208)	1808	1	1	1	1	1	1	1	1	1	1	1	1	1	1	1
Positive transcription regulator EvgA	1809	1	1	1	1	1	1	0	0	0	0	1	1	1	1	1
Sensor histidine kinase/response regulator	1810	0	0	0	0	0	1	0	0	0	0	0	0	0	0	0
fimbrial chaperone protein	1811	0	1	0	0	0	1	1	1	1	0	0	0	0	0	0
outer membrane usher protein	1812	1	0	1	1	0	1	0	1	0	1	0	0	0	0	0
type-1 fimbrial protein, A subunit	1813	0	0	0	0	0	1	0	0	0	0	0	0	0	0	0
Prophage CP4-57 integrase	1814	1	0	0	1	1	1	0	1	0	0	0	0	0	0	0
Type I restriction-modification system, restriction subunit R (EC 3.1.21.3)	1815	0	1	1	1	0	1	1	0	0	1	1	0	1	0	1
Type I restriction-modification system, DNA-methyltransferase subunit M (EC 2.1.1.72)	1816	0	0	1	1	0	1	1	0	0	1	1	0	1	0	1
ABC transporter, ATP-binding protein (cluster 1, maltose/g3p/polyamine/iron); ABC transporter, ATP-binding protein (cluster 10, nitrate/sulfonate/bicarbonate)	1817	0	0	0	0	0	1	1	1	1	1	1	1	1	1	1
Type I restriction-modification system, specificity subunit S	1818	0	0	1	1	0	1	1	0	0	1	1	0	1	0	1
Predicted ATP-binding protein involved in virulence	1819	0	0	0	0	0	1	0	0	0	0	0	0	0	0	0
Phage protein ea31	1820	0	0	0	0	0	1	0	0	0	0	0	0	0	0	0
ABC transporter, permease protein 2 (cluster 1, maltose/g3p/polyamine/iron)	1821	0	0	0	0	0	1	1	1	1	1	1	1	1	1	1
ABC transporter, permease protein 1 (cluster 1, maltose/g3p/polyamine/iron)	1822	0	0	0	0	0	1	1	1	1	1	1	1	1	1	1
Putative pectin degradation protein	1823	0	1	0	1	0	1	1	1	1	1	1	1	1	1	1
Aspartate racemase (EC 5.1.1.13)	1824	0	1	0	0	0	1	1	1	1	1	0	0	0	0	0
Type 1 fimbriae regulatory protein FimB	1825	1	1	1	1	1	1	1	1	1	1	1	1	1	1	1
Transcriptional activator protein LysR	1826	1	1	1	1	1	1	1	1	1	1	1	1	1	1	1
Diaminopimelate decarboxylase (EC 4.1.1.20)	1827	1	1	1	1	1	1	1	1	1	1	1	1	1	1	1
Transcriptional regulator STM3012, LacI family	1828	0	0	0	0	0	1	1	1	1	1	1	1	1	1	1
Uxu operon transcriptional regulator	1829	1	1	1	1	1	1	1	1	1	1	1	1	1	1	1
Galactose operon repressor, GalR-LacI family of transcriptional regulators	1830	1	1	1	1	1	1	1	1	1	1	1	1	1	1	0
2-acylglycerophosphoethanolamine acyltransferase (EC 2.3.1.40) / Acyl-[acyl-carrier-protein] synthetase (EC 6.2.1.20)	1831	1	1	1	1	1	1	1	1	1	1	1	1	1	1	1
Lysophospholipid transporter LplT	1832	1	1	1	1	1	1	1	1	1	1	1	1	1	1	1
Tas protein, an NADP(H)-dependent aldo-keto reductase	1833	1	1	1	1	1	1	1	1	1	1	1	1	1	1	1
Uncharacterized lipoprotein YgdR	1834	1	1	1	1	1	1	1	1	1	1	1	1	1	1	1
DNA mismatch repair endonuclease MutH	1835	1	1	1	1	1	1	1	1	1	1	1	1	1	1	1
Adenosine (5')-pentaphospho-(5'')-adenosine pyrophosphohydrolase	1836	1	1	1	1	1	1	1	1	1	1	1	1	1	1	1
FIG001592: Phosphocarrier protein kinase/phosphorylase, nitrogen regulation associated	1837	1	1	1	1	1	1	1	1	1	1	1	1	1	1	1
Transcriptional regulator, AsnC family	1838	0	0	0	0	0	1	1	1	1	1	1	1	1	1	1
Prolipoprotein diacylglyceryl transferase	1839	1	1	1	1	1	1	1	1	1	1	1	1	1	1	1
Thymidylate synthase (EC 2.1.1.45)	1840	1	1	1	1	1	1	1	1	1	1	1	1	1	1	1
Prepilin peptidase dependent protein A precursor	1841	1	1	1	1	1	1	1	1	1	1	1	1	1	1	1
FIG004819: Prepilin peptidase dependent protein B precursor	1842	1	1	1	1	1	1	1	1	1	1	1	1	1	1	1
Uncharacterized protein YgdB	1843	1	1	1	1	1	1	1	1	1	1	1	1	1	1	1
FIG004136: Prepilin peptidase dependent protein C precursor	1844	1	1	1	1	1	1	1	1	1	1	1	1	1	1	1
Exodeoxyribonuclease V gamma chain (EC 3.1.11.5)	1845	1	1	1	1	1	1	1	1	1	1	1	1	1	1	1
Chaperone protein FimC	1846	1	1	1	1	1	1	1	1	1	1	1	1	1	1	1
Protease III precursor (EC 3.4.24.55)	1847	1	1	1	1	1	1	1	1	1	1	1	1	1	1	1
Exodeoxyribonuclease V beta chain (EC 3.1.11.5)	1848	1	1	1	1	1	1	1	1	1	1	1	1	1	1	1
Exodeoxyribonuclease V alpha chain (EC 3.1.11.5)	1849	1	1	1	1	1	1	1	1	1	1	1	1	1	1	1
N-acetylglutamate synthase (EC 2.3.1.1)	1850	1	1	1	1	1	1	1	1	1	1	1	1	1	1	1
N-acetylmuramoyl-L-alanine amidase (EC 3.5.1.28)	1851	1	1	1	1	1	1	1	1	1	1	1	1	1	1	1
L-threonine 3-O-phosphate decarboxylase (EC 4.1.1.81)	1852	0	0	0	0	0	1	1	1	1	1	1	1	1	1	1
L-threonine kinase in B12 biosynthesis (EC 2.7.1.177)	1853	0	0	0	0	0	1	1	1	1	1	1	1	1	1	1
Propionate kinase, propanediol utilization (EC 2.7.2.1)	1854	0	0	0	0	0	1	1	1	1	1	1	1	1	1	1
Propanediol utilization protein PduV	1855	0	0	1	0	0	1	1	1	1	1	1	1	1	1	1
Propanediol utilization polyhedral body protein PduU	1856	0	0	1	0	0	1	1	1	1	1	1	1	1	1	1
Propanediol utilization polyhedral body protein PduT	1857	0	0	1	0	0	1	1	1	1	1	1	1	1	1	1
Cob(III)alamin reductase @ Cob(II)alamin reductase	1858	0	0	1	0	0	1	1	1	1	1	1	1	1	1	1
Propanol dehydrogenase [NAD+]	1859	0	0	1	0	0	1	1	1	1	1	1	1	1	1	1
CoA-acylating propionaldehyde dehydrogenase	1860	0	0	1	0	0	1	1	1	1	1	1	1	1	1	1
ATP:Cob(I)alamin adenosyltransferase (EC 2.5.1.17) @ ATP:Cob(I)alamin adenosyltransferase (EC 2.5.1.17), propanediol utilization / Uncharacterized conserved protein GlcG	1861	0	0	1	0	0	1	1	1	1	1	1	1	1	1	1
Propanediol utilization polyhedral body protein PduN	1862	0	0	1	0	0	1	1	1	1	1	1	1	1	1	1
Propanediol utilization protein PduM	1863	0	0	1	0	0	1	1	1	1	1	1	1	1	1	1
Phosphate propanoyltransferase (EC 2.3.1.222)	1864	0	0	1	0	0	1	1	1	1	1	1	1	1	1	1
Propanediol utilization polyhedral body protein PduK	1865	0	0	1	0	0	1	1	1	1	1	1	1	1	1	1
Transcriptional regulator, ArsR family	1866	1	0	0	0	0	1	1	1	1	1	1	1	1	1	1
Propanediol utilization polyhedral body protein PduJ	1867	0	0	1	0	0	1	1	1	1	1	1	1	1	1	1
Propanediol dehydratase reactivation factor small subunit	1868	0	0	1	0	0	1	1	1	1	1	1	1	1	1	1
Propanediol dehydratase reactivation factor large subunit	1869	0	0	1	0	0	1	1	1	1	1	1	1	1	1	1
Propanediol dehydratase small subunit (EC 4.2.1.28)	1870	0	0	1	0	0	1	1	1	1	1	1	1	1	1	1
Propanediol dehydratase medium subunit (EC 4.2.1.28)	1871	0	0	1	0	0	1	1	1	1	1	1	1	1	1	1
Propanediol dehydratase large subunit (EC 4.2.1.28)	1872	0	0	1	0	0	1	1	1	1	1	1	1	1	1	1
Propanediol utilization polyhedral body protein PduB	1873	0	0	1	0	0	1	1	1	1	1	1	1	1	1	1
Propanediol utilization polyhedral body protein PduA	1874	0	0	1	0	0	1	1	1	1	1	1	1	1	1	1
Propanediol diffusion facilitator	1875	0	0	1	0	0	1	1	1	1	1	1	1	1	1	1
tRNA-Ser-GCT	1876	0	1	0	0	1	1	0	0	1	0	1	1	1	0	0
tRNA-Arg-ACG	1877	0	1	0	0	1	1	0	0	1	0	1	1	1	0	0
Hexitol phosphatase HxpA (EC 3.1.3.22) (EC 3.1.3.23) (EC 3.1.3.50)	1878	1	1	1	1	1	1	1	1	1	1	1	1	1	1	1
UPF0304 protein yfbU	1879	1	1	1	1	1	1	1	1	1	1	1	1	1	1	1
UPF0208 membrane protein YfbV	1880	1	1	1	1	1	1	1	1	1	1	1	1	1	1	1
Acetate kinase (EC 2.7.2.1)	1881	1	1	1	1	1	1	1	1	1	1	1	1	1	1	1
BioD-like N-terminal domain / Phosphate acetyltransferase (EC 2.3.1.8)	1882	1	1	1	1	1	1	1	1	1	1	1	1	1	1	1
PTS system, IIA component	1883	1	1	1	1	1	1	1	1	1	1	1	1	1	1	1
Transcriptional regulator STM2345, LacI family	1884	0	0	0	0	0	1	1	1	1	1	0	0	0	0	0
Uncharacterized Nudix hydrolase YfcD	1885	1	1	1	1	1	1	1	1	1	1	1	1	1	1	1
Phosphodiesterase YfcE	1886	1	1	1	1	1	1	1	1	1	1	1	1	1	1	1
Probable glutathione S-transferase (EC 2.5.1.18), YfcF homolog	1887	1	1	1	1	1	1	1	1	1	1	1	1	1	1	1
Probable glutathione S-transferase (EC 2.5.1.18), YfcG homolog	1888	1	1	1	1	1	1	1	1	1	1	0	0	0	0	0
D-erythro-7,8-dihydroneopterin triphosphate epimerase	1889	1	1	1	1	1	1	1	1	1	1	1	1	1	1	1
Cell division inhibitor Slr1223 (YfcH in EC), contains epimerase/dehydratase and DUF1731 domains	1890	1	1	1	1	1	1	1	1	1	1	1	1	1	1	1
DNA-binding protein	1891	1	0	1	1	0	1	1	1	1	1	0	1	0	1	1
Acetyltransferase	1892	1	1	1	1	1	1	1	1	1	1	1	1	1	1	1
Histidine ABC transporter, ATP-binding protein HisP (TC 3.A.1.3.1)	1893	1	1	1	1	1	1	1	1	1	1	1	1	1	1	1
Histidine ABC transporter, permease protein HisM (TC 3.A.1.3.1)	1894	1	1	1	1	1	1	1	1	1	1	1	1	1	1	1
Histidine ABC transporter, permease protein HisQ (TC 3.A.1.3.1)	1895	1	1	1	1	1	1	1	1	1	1	1	1	1	1	1
Histidine ABC transporter, substrate-binding protein HisJ (TC 3.A.1.3.1)	1896	1	1	1	1	1	1	1	1	1	1	1	1	1	1	1
Flavin prenyltransferase UbiX	1897	1	1	1	1	1	1	1	1	1	1	1	1	1	1	1
Amidophosphoribosyltransferase (EC 2.4.2.14)	1898	1	1	1	1	1	1	1	1	1	1	1	1	1	1	1
Colicin V production protein	1899	1	1	1	1	1	1	1	1	1	1	1	1	1	1	1
Septum-associated cell division protein DedD	1900	1	1	1	1	1	1	1	1	1	1	1	1	1	1	1
Dihydrofolate synthase (EC 6.3.2.12) @ Folylpolyglutamate synthase (EC 6.3.2.17)	1901	1	1	1	1	1	1	1	1	1	1	1	1	1	1	1
Acetyl-coenzyme A carboxyl transferase beta chain (EC 6.4.1.2)	1902	1	1	1	1	1	1	1	1	1	1	1	1	1	1	1
DedA protein	1903	1	1	1	1	1	1	1	1	1	1	1	1	1	1	1
tRNA pseudouridine(38-40) synthase (EC 5.4.99.12)	1904	1	1	1	1	1	1	1	1	1	1	1	1	1	1	1
Semialdehyde dehydrogenase, USG-1 protein	1905	1	1	1	1	1	1	1	1	1	1	1	1	1	1	1
Erythronate-4-phosphate dehydrogenase (EC 1.1.1.290)	1906	1	1	1	1	1	1	1	1	1	1	1	1	1	1	1
Flagellar regulator flk	1907	1	1	1	1	1	1	1	1	1	1	1	1	1	1	1
UPF0226 protein YfcJ	1908	1	1	1	1	1	1	1	1	1	1	1	1	1	1	1
3-oxoacyl-[acyl-carrier-protein] synthase, KASI (EC 2.3.1.41)	1909	1	1	1	1	1	1	1	1	1	1	1	1	1	1	1
tRNA (5-methylaminomethyl-2-thiouridylate)-methyltransferase (EC 2.1.1.61) / FAD-dependent cmnm(5)s(2)U34 oxidoreductase	1910	1	1	1	1	1	1	1	1	1	1	1	1	1	1	1
Uncharacterized protein YfcL	1911	1	1	1	1	1	1	1	1	1	1	1	1	1	1	1
Translation elongation factor P Lys34 hydroxylase	1912	1	1	1	1	1	1	1	1	1	1	1	1	1	1	1
Transmembrane protein YfcA	1913	1	1	1	1	1	1	1	1	1	1	1	1	1	1	1
Penicillin-insensitive murein endopeptidase	1914	1	1	1	1	1	1	1	1	1	1	1	1	1	1	1
Uncharacterized UPF0118 membrane protein	1915	0	0	0	0	0	1	1	1	1	1	1	1	1	1	1
Chorismate synthase (EC 4.2.3.5)	1916	1	1	1	1	1	1	1	1	1	1	1	1	1	1	1
Ribosomal protein L3 N(5)-glutamine methyltransferase (EC 2.1.1.298)	1917	1	1	1	1	1	1	1	1	1	1	1	1	1	1	1
UPF0115 protein YfcN	1918	1	1	1	1	1	1	1	1	1	1	1	1	1	1	1
Phosphohistidine phosphatase SixA	1919	1	1	1	1	1	1	1	1	1	1	1	1	1	1	1
Enoyl-CoA hydratase (EC 4.2.1.17) / 3-hydroxyacyl-CoA dehydrogenase (EC 1.1.1.35) / 3-hydroxybutyryl-CoA epimerase (EC 5.1.2.3)	1920	1	1	1	1	1	1	1	1	1	1	1	1	1	1	1
3-ketoacyl-CoA thiolase (EC 2.3.1.16)	1921	1	1	1	1	1	1	1	1	1	1	1	1	1	1	1
UPF0381 protein YfcZ	1922	1	1	1	1	1	1	1	1	1	1	1	1	1	1	1
Long-chain fatty acid transport protein	1923	1	1	1	1	1	1	1	1	1	1	1	1	1	1	1
Outer-membrane-phospholipid-binding lipoprotein MlaA	1924	1	1	1	1	1	1	1	1	1	1	1	1	1	1	1
Inner membrane protein YfdC	1925	1	1	1	1	1	1	1	1	1	1	1	1	1	1	1
Cyn operon transcriptional activator	1926	1	1	0	0	1	1	1	1	1	0	1	1	1	1	1
Cyanate transport protein CynX	1927	1	1	0	0	1	1	1	1	1	0	1	1	1	1	1
Glutamate-pyruvate aminotransferase AlaC (EC 2.6.1.2)	1928	1	1	1	1	1	1	1	1	1	1	1	1	1	1	1
Sensor histidine kinase YpdA	1929	1	1	1	1	1	1	1	1	1	1	1	1	1	1	1
Proteinase inhibitor I11, ecotin precursor	1930	1	1	1	1	1	1	1	1	1	1	1	1	1	1	1
Two-component transcriptional response regulator YpdB	1931	1	1	1	1	1	1	1	1	1	1	1	1	1	1	1
Glucokinase (EC 2.7.1.2)	1932	1	1	1	1	1	1	1	1	1	1	1	1	1	1	1
Chloride channel protein	1933	1	1	1	1	1	1	1	1	1	1	1	1	1	1	1
Pyruvate decarboxylase (EC 4.1.1.1); Alpha-keto-acid decarboxylase (EC 4.1.1.-)	1934	0	0	0	0	0	1	1	1	1	1	1	1	1	1	1
Malate:quinone oxidoreductase (EC 1.1.5.4)	1935	1	1	1	1	1	1	1	1	1	1	1	1	1	1	1
Putative ion-channel protein	1936	0	0	0	0	0	1	1	1	1	1	0	0	0	0	0
Uncharacterized protein YpeC	1937	0	1	1	1	1	1	1	1	1	1	1	1	1	1	1
Manganese transport protein MntH	1938	1	1	1	1	1	1	1	1	1	1	1	1	1	1	1
c-di-GMP phosphodiesterase (EC 3.1.4.52) => PdeA	1939	1	1	1	1	1	1	1	1	1	1	1	1	1	1	1
Uncharacterized protein yfeC	1940	1	1	1	1	1	1	1	1	1	1	1	1	1	1	1
Glutamyl-tRNA synthetase (EC 6.1.1.17)	1941	1	1	1	1	1	1	1	1	1	1	1	1	1	1	1
Xanthosine operon regulatory protein XapR, LysR family	1942	0	1	1	1	1	1	1	1	1	1	0	0	0	0	0
Xanthosine permease	1943	0	1	1	1	1	1	1	1	1	1	0	0	0	0	0
Xanthosine phosphorylase (EC 2.4.2.1)	1944	0	1	1	1	1	1	1	1	1	1	0	0	0	0	0
Transcriptional regulator YfeR, LysR family	1945	1	1	1	1	1	1	1	1	1	1	1	1	1	1	1
Uncharacterized protein YfeH	1946	1	1	1	1	1	1	1	1	1	1	1	1	1	1	1
Uncharacterized protein YpeB	1947	1	1	1	1	1	1	1	1	1	1	1	1	1	1	1
DNA ligase (NAD(+)) (EC 6.5.1.2)	1948	1	1	1	1	1	1	1	1	1	1	1	1	1	1	1
Sulfate permease	1949	0	0	0	0	0	1	1	1	1	1	1	1	1	1	1
Cell division protein ZipA	1950	1	1	1	1	1	1	1	1	1	1	1	1	1	1	1
Sulfate transporter, CysZ-type	1951	1	1	1	1	1	1	1	1	1	1	1	1	1	1	1
Cysteine synthase (EC 2.5.1.47)	1952	1	1	1	1	1	1	1	1	1	1	1	1	1	1	1
Phosphotransferase system, phosphocarrier protein HPr	1953	1	1	1	1	1	1	1	1	1	1	1	1	1	1	1
PTS system, glucose-specific IIA component (EC 2.7.1.199)	1954	1	1	1	1	1	1	1	1	1	1	1	1	1	1	1
Pyridoxal kinase (EC 2.7.1.35)	1955	1	1	1	1	1	1	1	1	1	1	1	1	1	1	1
Hypothetical protein, PV83 orf 20 homolog [SA bacteriophages 11, Mu50B]	1956	0	0	0	0	0	1	0	0	1	0	0	0	0	0	0
Transcriptional regulator of pyridoxine metabolism / Pyridoxamine phosphate aminotransferase (EC 2.6.1.54)	1957	0	0	0	0	0	1	1	1	1	1	1	1	1	1	1
Uncharacterized protein YybH	1958	0	0	0	0	0	1	1	1	1	1	1	1	1	1	1
Cysteine synthase B (EC 2.5.1.47)	1959	1	1	1	1	1	1	1	1	1	1	1	1	1	1	1
Sulfate and thiosulfate import ATP-binding protein CysA (EC 3.6.3.25)	1960	1	1	1	1	1	1	1	1	1	1	1	1	1	1	1
Sulfate transport system permease protein CysW	1961	1	1	1	1	1	1	1	1	1	1	1	1	1	1	1
Mg/Co/Ni transporter MgtE, CBS domain-containing	1962	0	0	0	0	0	1	1	1	1	1	1	1	1	1	1
Sulfate transport system permease protein CysT	1963	1	1	1	1	1	1	1	1	1	1	1	1	1	1	1
Sulfate and thiosulfate binding protein CysP	1964	1	1	1	1	1	1	1	1	1	1	1	1	1	1	1
Predicted dye-decolorizing peroxidase (DyP), YfeX-like subgroup	1965	1	1	1	1	1	1	1	1	1	1	1	1	1	1	1
Predicted outer membrane lipoprotein YfeY	1966	1	1	1	1	1	1	1	1	1	1	1	1	1	1	1
Inner membrane protein YfeZ	1967	1	1	1	1	1	1	1	1	1	1	1	1	1	1	1
Acetyltransferase YpeA	1968	1	1	1	1	1	1	1	1	1	1	1	1	1	1	1
Coproporphyrinogen III oxidase, aerobic (EC 1.3.3.3)	1969	1	1	1	1	1	1	1	1	1	1	1	1	1	1	1
Ethanolamine operon regulatory protein	1970	1	1	1	1	1	1	1	1	1	1	1	1	1	1	1
Ethanolamine utilization polyhedral-body-like protein EutK	1971	1	1	1	1	1	1	1	1	1	1	1	1	1	1	1
Ethanolamine utilization polyhedral-body-like protein EutL	1972	1	1	1	1	1	1	1	1	1	1	1	1	1	1	1
Ethanolamine ammonia-lyase light chain (EC 4.3.1.7)	1973	1	1	1	1	1	1	1	1	1	1	1	1	1	1	1
Ethanolamine ammonia-lyase heavy chain (EC 4.3.1.7)	1974	1	1	1	1	1	1	1	1	1	1	1	1	1	1	1
Ethanolamine utilization protein EutA	1975	1	1	1	1	1	1	1	1	1	1	1	1	1	1	1
Ethanolamine permease	1976	1	1	1	1	1	1	1	1	1	1	1	1	1	1	1
Ethanolamine utilization protein EutG	1977	1	1	1	1	1	1	1	1	1	1	1	1	1	1	1
Ethanolamine utilization protein EutJ	1978	1	1	1	1	1	1	1	1	1	1	1	1	1	1	1
ABC-type siderophore export system, fused ATPase and permease components	1979	1	1	1	1	1	1	1	1	1	1	1	1	1	1	1
Acetaldehyde dehydrogenase (EC 1.2.1.10) @ Acetaldehyde dehydrogenase (EC 1.2.1.10), ethanolamine utilization cluster	1980	1	1	1	1	1	1	1	1	1	1	1	1	1	1	1
Ethanolamine utilization polyhedral-body-like protein EutN	1981	1	1	1	1	1	1	1	1	1	1	1	1	1	1	1
Ethanolamine utilization polyhedral-body-like protein EutM	1982	1	1	1	1	1	1	1	1	1	1	1	1	1	1	1
Phosphate acetyltransferase (EC 2.3.1.8), ethanolamine utilization-specific	1983	1	1	1	1	1	1	1	1	1	1	1	1	1	1	1
ATP:Cob(I)alamin adenosyltransferase (EC 2.5.1.17) @ ATP:Cob(I)alamin adenosyltransferase (EC 2.5.1.17), ethanolamine utilization	1984	1	1	1	1	1	1	1	1	1	1	1	1	1	1	1
Ethanolamine utilization protein EutQ	1985	1	1	1	1	1	1	1	1	1	1	1	1	1	1	1
Ethanolamine utilization protein EutP	1986	1	1	1	1	1	1	1	1	1	1	1	1	1	1	1
Ethanolamine utilization polyhedral-body-like protein EutS	1987	1	1	1	1	1	1	1	1	1	1	1	1	1	1	1
NADP-dependent malic enzyme (EC 1.1.1.40)	1988	1	1	1	1	1	1	1	1	1	1	1	1	1	1	1
GDP-mannose pyrophosphatase NudK	1989	1	1	1	1	1	1	1	1	1	1	1	1	1	1	1
Protein AegA	1990	1	1	1	1	1	1	1	1	1	1	1	1	1	1	1
Aminoglycosides efflux system AcrAD-TolC, inner-membrane proton/drug antiporter AcrD (RND type)	1991	1	1	1	1	1	1	1	1	1	1	1	1	1	1	1
Alpha-ketoglutarate-dependent dioxygenase AlkB (EC 1.14.11.33)	1992	1	1	1	1	1	1	1	1	1	1	1	1	1	1	1
FIG138056: a glutathione-dependent thiol reductase	1993	1	1	1	1	1	1	1	1	1	1	1	1	1	1	1
N-succinyl-L,L-diaminopimelate desuccinylase (EC 3.5.1.18)	1994	1	1	1	1	1	1	1	1	1	1	1	1	1	1	1
UPF0370 protein YpfN	1995	1	1	1	1	1	1	1	1	1	1	1	1	1	1	1
Esterase YpfH	1996	1	1	1	1	1	1	1	1	1	1	1	1	1	1	1
tRNA cytosine(34) acetyltransferase (EC 2.3.1.193)	1997	1	1	1	1	1	1	1	1	1	1	1	1	1	1	1
YpfJ protein, zinc metalloprotease superfamily	1998	1	1	1	1	1	1	1	1	1	1	1	1	1	1	1
Methylphosphotriester-DNA--protein-cysteine S-methyltransferase (EC 2.1.1.n11) / ADA regulatory protein / Methylated-DNA--protein-cysteine methyltransferase (EC 2.1.1.63)	1999	1	1	1	1	1	1	1	1	1	1	1	1	1	1	1
[truncated: 16,282 more rows]
