# Supplementary material for: Klebsiella ARO112 promotes microbiota recovery, pathobiont clearance and prevents inflammation in IBD mice
Source: Nat Commun. 2025 Dec 11;16:10911. doi: 10.1038/s41467-025-67015-w (PMC12698716; doi:10.1038/s41467-025-67015-w)
Supplement: Supplementary file 6 — Supplementary Dataset 4 [file 41467_2025_67015_MOESM6_ESM.xlsx]

## Sheet: Sheet1
Virulence class	Database	Virulence property	property #	EcB	Ec1898	AIEC	EcN	MG1655	ARO112	Kmi	Kox	MBC022	Kgr	Kp1012	Kp834	MH258	ATCC43816	Kpn
Antibiotic Resistance	PATRIC	Aminoglycoside N(3)-acetyltransferase (EC 2.3.1.81) => AAC(3)-II,III,IV,VI,VIII,IX,X	1	0	0	0	0	0	0	0	0	0	0	0	3	6	0	0
Antibiotic Resistance	CARD	Outer membrane porin OmpF	2	4	0	4	4	4	0	0	0	0	0	2	2	2	2	2
Antibiotic Resistance	CARD	DNA-binding protein H-NS	3	4	4	4	5	4	4	4	4	4	5	5	5	5	4	5
Antibiotic Resistance	CARD	Hexose phosphate transport protein UhpT	4	2	2	2	2	2	2	2	2	2	2	2	2	2	2	2
Antibiotic Resistance	CARD	Sensory histidine kinase BaeS	5	1	1	1	1	1	1	1	1	1	1	0	0	0	0	0
Antibiotic Resistance	CARD	Transcriptional regulator of acrAB operon, AcrR	6	2	2	2	2	2	2	2	2	2	2	2	2	2	2	2
Antibiotic Resistance	PATRIC	Hydrogen peroxide-inducible genes activator => OxyR	7	2	2	2	2	2	2	2	2	2	2	2	2	2	2	2
Antibiotic Resistance	PATRIC	Multidrug efflux system AcrAB-TolC, inner-membrane proton/drug antiporter AcrB (RND type)	8	4	4	4	4	4	2	2	2	2	2	2	2	2	2	2
Antibiotic Resistance	PATRIC	Dihydropteroate synthase (EC 2.5.1.15)	9	3	3	3	3	3	3	3	3	3	3	3	3	3	3	3
Antibiotic Resistance	CARD	iron aquisition outermembrane yersiniabactin receptor (FyuA,Psn,pesticin receptor) @ Outer membrane receptor for ferric siderophore	10	0	0	4	4	0	4	4	4	4	0	0	0	0	4	4
Antibiotic Resistance	PATRIC	Small multidrug resistance (SMR) efflux transporter => SugE, quaternary ammonium compounds	11	2	2	2	2	2	2	2	2	2	2	2	2	2	2	2
Antibiotic Resistance	CARD	Alanyl-tRNA synthetase (EC 6.1.1.7)	12	1	1	1	1	1	1	1	1	1	1	1	1	1	1	1
Antibiotic Resistance	PATRIC	Multidrug efflux pump MdfA/Cmr (of MFS type), broad spectrum	13	6	6	6	6	6	6	6	6	6	6	6	6	7	6	6
Antibiotic Resistance	CARD	Probable acrEF/envCD operon repressor EnvR	14	1	1	1	1	1	0	0	0	0	0	0	0	0	0	0
Antibiotic Resistance	PATRIC	Outer membrane low permeability porin, OprD family => OccD6/OprQ involved in adhesion	15	0	0	0	0	0	0	0	0	0	0	1	1	1	1	1
Antibiotic Resistance	CARD	Cys regulon transcriptional activator CysB	16	1	1	1	1	1	1	1	1	1	1	1	1	1	1	1
Antibiotic Resistance	PATRIC	D-alanine--D-alanine ligase (EC 6.3.2.4)	17	3	3	3	3	3	3	3	3	3	3	3	3	3	3	3
Antibiotic Resistance	PATRIC	4-deoxy-4-formamido-L-arabinose-phosphoundecaprenol deformylase ArnD (EC 3.5.1.n3)	18	1	0	0	0	0	0	1	0	0	1	0	0	1	0	0
Antibiotic Resistance	CARD	Transcription-repair coupling factor	19	1	1	1	1	1	1	1	1	1	1	1	1	1	1	1
Antibiotic Resistance	PATRIC	Multiple antibiotic resistance protein MarB	20	1	1	1	1	1	1	1	1	1	1	1	1	1	1	1
Antibiotic Resistance	PATRIC	Aminoglycosides efflux system AcrAD-TolC, inner-membrane proton/drug antiporter AcrD (RND type)	21	3	3	3	3	3	3	3	3	3	3	1	1	1	1	1
Antibiotic Resistance	CARD	DNA gyrase subunit A (EC 5.99.1.3)	22	4	4	4	4	4	4	4	4	4	4	4	4	4	4	4
Antibiotic Resistance	CARD	Transcriptional regulator, AcrR family	23	0	0	0	0	0	1	1	1	1	1	1	1	1	1	1
Antibiotic Resistance	CARD	Transcriptional activator GadE	24	3	3	3	3	3	0	0	0	0	0	0	0	0	0	0
Antibiotic Resistance	NDARO	Aminoglycoside N(6')-acetyltransferase (EC 2.3.1.82) => AAC(6')-Ib-cr fluoroquinolone-acetylating	25	0	0	0	0	0	0	0	0	0	0	4	2	3	0	0
Antibiotic Resistance	CARD	Oxygen-insensitive NADPH nitroreductase (EC 1.-.-.-)	26	2	2	2	2	2	2	2	2	2	2	2	2	2	2	2
Antibiotic Resistance	CARD	DNA gyrase subunit B (EC 5.99.1.3)	27	4	4	4	4	4	4	4	4	4	4	4	4	4	4	4
Antibiotic Resistance	PATRIC	16S rRNA (guanine(527)-N(7))-methyltransferase (EC 2.1.1.170)	28	1	1	1	1	1	1	1	1	1	1	1	1	1	1	1
Antibiotic Resistance	CARD	Undecaprenyl-phosphate 4-deoxy-4-formamido-L-arabinose transferase (EC 2.4.2.53)	29	3	2	2	2	2	2	3	2	2	3	2	2	3	2	2
Antibiotic Resistance	CARD	Uncharacterized transporter MdtD of major facilitator superfamily (MFS)	30	2	2	2	2	2	2	2	2	2	2	2	2	2	2	2
Antibiotic Resistance	CARD	ABC-type siderophore export system, fused ATPase and permease components	31	2	2	2	2	2	2	2	2	2	2	2	2	2	2	2
Antibiotic Resistance	CARD	Redox-sensitive transcriptional activator SoxR	32	1	1	1	1	1	1	1	1	1	1	1	1	1	1	1
Antibiotic Resistance	PATRIC	Aminoglycoside 3''-nucleotidyltransferase (EC 2.7.7.-) => ANT(3'')-Ia (AadA family)	33	6	2	0	0	0	0	0	0	0	0	2	0	0	0	0
Antibiotic Resistance	PATRIC	Alanine racemase (EC 5.1.1.1)	34	2	2	2	2	2	2	2	2	2	2	2	2	3	2	2
Antibiotic Resistance	CARD	DNA-binding response regulator KdpE	35	1	1	1	1	1	1	1	1	1	1	1	1	1	1	1
Antibiotic Resistance	CARD	Multiple antibiotic resistance protein MarR	36	2	2	2	2	2	2	2	2	2	2	2	2	2	2	2
Antibiotic Resistance	CARD	Undecaprenyl-diphosphatase (EC 3.6.1.27)	37	1	1	1	1	1	1	1	1	1	1	1	1	1	1	1
Antibiotic Resistance	CARD	Multidrug efflux system EmrAB-OMF, inner-membrane proton/drug antiporter EmrB (MFS type)	38	3	3	3	3	3	3	3	3	3	4	3	3	3	4	4
Antibiotic Resistance	PATRIC	Aminoglycoside 3'-phosphotransferase (EC 2.7.1.95) => APH(3')-I	39	0	0	0	0	0	4	0	0	0	0	4	4	0	0	0
Antibiotic Resistance	PATRIC	Undecaprenyl phosphate-alpha-4-amino-4-deoxy-L-arabinose arabinosyl transferase (EC 2.4.2.43) @ Polymyxin resistance protein PmrK	40	2	1	1	1	1	0	1	0	0	1	0	0	1	0	0
Antibiotic Resistance	PATRIC	Multidrug efflux system MdtEF-TolC, membrane fusion component MdtE	41	3	3	3	3	3	0	0	0	0	0	0	0	0	0	0
Antibiotic Resistance	CARD	Transcriptional regulator of catabolic arginine decarboxylase (adiA)	42	1	1	1	1	1	0	0	0	0	0	0	0	0	0	0
Antibiotic Resistance	CARD	Multidrug resistance protein MdtH	43	2	2	2	2	2	2	2	2	2	2	2	2	2	2	2
Antibiotic Resistance	PATRIC	Multidrug efflux system MdtABC-TolC, membrane fusion component MdtA	44	3	3	3	3	3	3	3	3	3	3	3	3	3	3	3
Antibiotic Resistance	CARD	Multidrug resistance protein MdtG	45	2	2	2	2	2	2	2	2	2	2	2	2	2	2	2
Antibiotic Resistance	CARD	Fosfomycin resistance protein FosA	46	0	0	0	0	0	2	2	2	2	2	2	2	2	2	4
Antibiotic Resistance	PATRIC	Macrolide-specific efflux protein MacA	47	2	2	2	2	2	4	3	3	3	3	2	2	2	2	2
Antibiotic Resistance	NDARO	Chloramphenicol O-acetyltransferase (EC 2.3.1.28) => CatB family	48	0	0	0	0	0	0	0	0	0	0	3	3	3	0	0
Antibiotic Resistance	PATRIC	LSU ribosomal protein L6p (L9e)	49	1	0	0	0	0	0	1	0	0	1	0	0	1	0	0
Antibiotic Resistance	NDARO	Class C beta-lactamase (EC 3.5.2.6) => BlaEC family	50	3	3	3	3	3	0	0	0	0	0	0	0	0	0	0
Antibiotic Resistance	CARD	Sensor protein BasS/PmrB (activates BasR/PmrA)	51	2	1	1	1	1	0	1	0	0	1	0	0	1	0	0
Antibiotic Resistance	CARD	VapB protein (antitoxin to VapC)	52	0	2	0	0	0	0	0	0	0	1	3	2	0	1	2
Antibiotic Resistance	NDARO	Small multidrug resistance (SMR) efflux transporter => QacE delta 1, quaternary ammonium compounds	53	0	2	0	0	0	0	0	0	0	0	2	2	0	0	0
Antibiotic Resistance	PATRIC	Dihydrofolate reductase (EC 1.5.1.3)	54	2	5	2	2	2	3	3	2	3	3	5	2	3	2	2
Antibiotic Resistance	CARD	UDP-4-amino-4-deoxy-L-arabinose formyltransferase (EC 2.1.2.13) / UDP-glucuronic acid oxidase (UDP-4-keto-hexauronic acid decarboxylating) (EC 1.1.1.305)	55	3	2	2	2	2	0	1	0	0	1	0	0	1	0	0
Antibiotic Resistance	PATRIC	3-oxoacyl-[acyl-carrier-protein] synthase, KASII (EC 2.3.1.179)	56	3	3	3	3	3	7	4	6	6	6	4	4	4	4	4
Antibiotic Resistance	CARD	Multidrug efflux pump MdtM (of MFS type)	57	3	3	0	3	3	3	4	4	4	3	2	2	2	2	3
Antibiotic Resistance	PATRIC	Multidrug resistance regulator EmrR (MprA)	58	2	2	2	2	2	2	2	2	2	2	2	2	2	2	2
Antibiotic Resistance	CARD	DNA topoisomerase IV subunit B (EC 5.99.1.3)	59	2	2	2	2	2	2	2	2	2	2	4	2	2	2	2
Antibiotic Resistance	PATRIC	Multidrug efflux system MdtABC-TolC, inner-membrane proton/drug antiporter MdtC (RND type)	60	3	3	3	3	3	3	3	3	3	3	3	3	3	3	3
Antibiotic Resistance	PATRIC	PhoP/PhoQ regulator MgrB	61	2	1	1	1	1	0	1	0	0	0	0	0	0	0	0
Antibiotic Resistance	PATRIC	Undecaprenyl-diphosphatase BcrC (EC 3.6.1.27), conveys bacitracin resistance	62	1	1	1	1	1	1	2	1	1	1	1	1	1	1	1
Antibiotic Resistance	PATRIC	Multidrug efflux system MdtABC-TolC, inner-membrane proton/drug antiporter MdtB (RND type)	63	3	3	3	3	3	3	3	3	3	3	3	3	3	3	3
Antibiotic Resistance	CARD	Multidrug efflux pump EmrD (of MFS type)	64	3	3	3	3	3	3	3	3	3	3	3	3	3	3	3
Antibiotic Resistance	PATRIC	Aminoglycoside 3'-phosphotransferase (EC 2.7.1.95) => APH(3')-II/APH(3')-XV	65	0	0	0	0	0	0	0	0	0	0	0	0	6	0	0
Antibiotic Resistance	CARD	DNA-directed RNA polymerase beta subunit (EC 2.7.7.6)	66	4	4	4	4	4	4	4	4	4	4	4	4	4	4	4
Antibiotic Resistance	CARD	Response regulator BaeR	67	1	1	1	1	1	1	1	1	1	1	1	1	1	1	1
Antibiotic Resistance	PATRIC	Translation elongation factor G	68	1	1	1	1	1	2	2	2	2	2	2	2	3	2	2
Antibiotic Resistance	CARD	DNA-binding transcriptional dual regulator Rob	69	0	0	0	0	0	1	1	1	1	1	1	1	1	1	1
Antibiotic Resistance	CARD	DNA-binding transcriptional dual regulator SoxS	70	2	2	2	2	2	2	2	2	2	2	2	2	2	2	2
Antibiotic Resistance	PATRIC	Multidrug efflux system AcrEF-TolC, membrane fusion component AcrE	71	2	2	2	2	2	1	1	1	1	1	1	1	1	1	0
Antibiotic Resistance	PATRIC	Multidrug efflux system AcrEF-TolC, inner-membrane proton/drug antiporter AcrF (RND type)	72	3	6	3	3	3	1	8	1	1	1	1	1	1	1	0
Antibiotic Resistance	PATRIC	Outer membrane channel TolC (OpmH)	73	4	4	4	4	4	1	1	1	1	1	1	1	1	1	1
Antibiotic Resistance	PATRIC	Class D beta-lactamase (EC 3.5.2.6) => OXA-48 family, some variants carbapenem-hydrolyzing	74	0	0	0	0	0	0	0	0	0	0	4	0	0	0	0
Antibiotic Resistance	PATRIC	Catalase-peroxidase KatG (EC 1.11.1.21)	75	1	1	1	1	1	1	1	1	1	1	1	1	1	1	1
Antibiotic Resistance	CARD	Lipid A phosphoethanolamine transferase EptA/PmrC (EC 2.7.8.43)	76	4	3	3	3	3	0	1	0	0	1	0	0	1	0	0
Antibiotic Resistance	PATRIC	Isoleucyl-tRNA synthetase (EC 6.1.1.5)	77	2	2	2	2	2	2	2	2	2	2	2	2	2	2	2
Antibiotic Resistance	CARD	Multidrug efflux system MdtEF-TolC, inner-membrane proton/drug antiporter MdtF (RND type)	78	3	3	3	3	3	0	0	0	0	0	0	0	0	0	0
Antibiotic Resistance	CARD	Multiple antibiotic resistance protein MarA	79	2	2	2	2	2	2	2	2	2	2	2	2	2	2	2
Antibiotic Resistance	PATRIC	UDP-4-amino-4-deoxy-L-arabinose--oxoglutarate aminotransferase (EC 2.6.1.87)	80	2	1	1	1	1	0	1	0	0	1	0	0	1	0	0
Antibiotic Resistance	PATRIC	Carbohydrate-selective porin OprB	81	0	0	0	0	0	1	1	1	1	1	1	1	1	1	1
Antibiotic Resistance	PATRIC	Two-component transcriptional regulatory protein BasR/PmrA (activated by BasS/PmrB)	82	1	0	0	0	0	0	1	0	0	1	0	0	1	0	0
Antibiotic Resistance	NDARO	Dihydropteroate synthase type-2 (EC 2.5.1.15) @ Sulfonamide resistance protein	83	0	5	0	0	0	0	0	0	0	0	3	3	3	0	0
Antibiotic Resistance	PATRIC	Pentapeptide repeat protein QnrB family => Quinolone resistance protein QnrB10	84	0	0	0	0	0	0	0	0	0	0	0	0	3	0	0
Antibiotic Resistance	PATRIC	Macrolide 2'-phosphotransferase => Mph(B) family	85	0	3	0	0	0	0	0	0	0	0	0	0	0	0	0
Antibiotic Resistance	PATRIC	Glycerophosphoryl diester phosphodiesterase (EC 3.1.4.46)	86	1	2	1	1	1	2	2	2	2	2	2	2	2	2	2
Antibiotic Resistance	PATRIC	Signal transduction protein PmrD, part of PhoPQ-PmrD-PmrAB multicomponent regulatory system	87	1	0	0	0	0	0	1	0	0	1	0	0	1	0	0
Antibiotic Resistance	CARD	Transcriptional activator RamA	88	0	0	0	0	0	1	1	1	1	1	1	0	1	1	1
Antibiotic Resistance	CARD	Putrescine aminotransferase (EC 2.6.1.82)	89	1	1	1	1	1	1	1	1	1	1	1	1	1	1	1
Antibiotic Resistance	CARD	Class D beta-lactamase (EC 3.5.2.6) => OXA-1 family	90	0	0	0	0	0	0	0	0	0	0	4	4	4	0	0
Antibiotic Resistance	PATRIC	Class C beta-lactamase (EC 3.5.2.6) => DHA/MOR family	91	0	0	0	0	0	0	0	0	0	0	0	0	1	0	0
Antibiotic Resistance	PATRIC	Transcription termination factor Rho	92	1	1	1	1	1	1	1	1	1	1	1	1	1	1	1
Antibiotic Resistance	CARD	Tetracycline resistance regulatory protein TetR	93	1	0	0	0	0	0	0	0	0	0	0	0	0	0	0
Antibiotic Resistance	NDARO	Aminoglycoside 3''-phosphotransferase (EC 2.7.1.87) => APH(3'')-I	94	0	3	0	0	0	0	0	0	0	0	0	0	0	0	0
Antibiotic Resistance	CARD	Transcriptional regulator GadW, AraC family	95	1	1	1	1	1	0	0	0	0	0	0	0	0	0	0
Antibiotic Resistance	NDARO	rifampin ADP-ribosyl transferase	96	0	0	0	0	0	0	0	0	0	0	2	2	2	0	0
Antibiotic Resistance	CARD	Transcriptional regulator GadX, AraC family	97	1	1	1	1	1	0	0	0	0	0	0	0	0	0	0
Antibiotic Resistance	PATRIC	Undecaprenyl phosphate-aminoarabinose flippase subunit ArnE	98	2	1	1	1	1	0	1	0	0	1	0	0	1	0	0
Antibiotic Resistance	CARD	Positive transcription regulator EvgA	99	1	1	1	1	1	0	0	0	0	0	0	0	0	0	0
Antibiotic Resistance	PATRIC	Undecaprenyl phosphate-aminoarabinose flippase subunit ArnF	100	2	1	1	1	1	0	1	0	0	1	0	0	1	0	0
Antibiotic Resistance	PATRIC	CDP-diacylglycerol--glycerol-3-phosphate 3-phosphatidyltransferase (EC 2.7.8.5)	101	1	1	1	1	1	1	1	1	1	1	1	1	1	1	1
Antibiotic Resistance	CARD	Class A beta-lactamase (EC 3.5.2.6) => OXY family, extended-spectrum	102	0	0	0	0	0	3	3	3	3	3	0	0	0	0	0
Antibiotic Resistance	PATRIC	Macrolide 2'-phosphotransferase => Mph(A) family	103	0	0	0	0	0	0	0	0	0	0	3	3	3	0	0
Antibiotic Resistance	PATRIC	Aminoglycoside 6-phosphotransferase, putative	104	0	0	0	0	0	0	1	0	0	0	0	0	0	0	0
Antibiotic Resistance	PATRIC	Multidrug efflux system EmrKY-TolC, inner-membrane proton/drug antiporter EmrY (MFS type)	105	3	3	3	3	3	0	0	0	0	0	0	0	0	0	0
Antibiotic Resistance	CARD	Membrane fusion component MdtO of tripartite multidrug resistance system	106	2	2	2	2	2	0	0	0	0	0	0	0	0	0	0
Antibiotic Resistance	PATRIC	Pentapeptide repeat protein QnrB family	107	0	3	0	0	0	0	0	0	0	0	3	3	0	0	0
Antibiotic Resistance	PATRIC	Aminoglycoside 6-phosphotransferase (EC 2.7.1.72) => APH(6)-Ic/APH(6)-Id	108	0	3	0	0	0	0	0	0	0	0	0	0	0	0	0
Antibiotic Resistance	PATRIC	Chloramphenicol O-acetyltransferase (EC 2.3.1.28) => CatA1/CatA4 family	109	0	4	0	0	0	0	0	0	0	0	0	0	0	0	0
Antibiotic Resistance	NDARO	Chloramphenicol O-acetyltransferase (EC 2.3.1.28) => CatA2 family	110	0	0	0	0	0	0	0	0	0	0	0	0	3	0	0
Antibiotic Resistance	NDARO	Subclass B1 beta-lactamase (EC 3.5.2.6) => NDM family	111	0	0	0	0	0	0	0	0	0	0	0	0	3	0	0
Antibiotic Resistance	PATRIC	Tetracycline resistance, MFS efflux pump => Tet(C)	112	1	0	0	0	0	0	0	0	0	0	0	0	0	0	0
Antibiotic Resistance	PATRIC	Lipopolysaccharide core heptose(II)-phosphate phosphatase @ Polymyxin resistance protein PmrG	113	1	0	0	0	0	0	0	0	0	0	0	0	0	0	0
Antibiotic Resistance	PATRIC	Outer membrane factor (OMF) lipoprotein associated wth EmrAB-OMF efflux system	114	0	0	0	0	0	0	0	0	0	1	0	0	0	0	0
Drug Target	DrugBank	Arsenate reductase (EC 1.20.4.1) glutaredoxin-coupled, glutaredoxin-like family	115	1	1	1	1	1	1	1	1	1	3	1	1	1	0	0
Drug Target	TTD	3-oxoacyl-[acyl-carrier-protein] synthase, KASIII (EC 2.3.1.180)	116	2	2	2	2	2	2	2	2	2	2	2	2	2	2	2
Drug Target	DrugBank	SSU ribosomal protein S9p (S16e)	117	1	1	1	1	1	1	1	1	1	1	1	1	1	1	1
Drug Target	TTD	NAD synthetase (EC 6.3.1.5)	118	2	2	2	2	2	2	2	2	2	2	2	2	2	2	2
Drug Target	TTD	Cell division protein FtsI [Peptidoglycan synthetase] (EC 2.4.1.129)	119	2	2	2	2	2	2	2	2	2	2	2	2	4	2	2
Drug Target	DrugBank	SSU ribosomal protein S10p (S20e)	120	2	2	2	2	2	2	2	2	2	2	2	2	2	2	2
Drug Target	DrugBank	Methionyl-tRNA formyltransferase (EC 2.1.2.9)	121	1	1	1	1	1	1	1	1	1	1	1	1	1	1	1
Drug Target	DrugBank	UDP-sugar hydrolase (EC 3.6.1.45); 5'-nucleotidase (EC 3.1.3.5)	122	1	1	1	1	1	1	1	1	1	1	1	1	1	1	1
Drug Target	DrugBank	UDP-galactopyranose mutase (EC 5.4.99.9)	123	0	0	0	0	1	0	0	0	0	0	0	0	0	0	0
Drug Target	DrugBank	SSU ribosomal protein S4p (S9e) @ SSU ribosomal protein S4p (S9e), zinc-independent	124	1	1	1	1	1	1	1	1	1	1	1	1	1	1	1
Drug Target	DrugBank	Succinate dehydrogenase iron-sulfur protein (EC 1.3.5.1)	125	1	1	1	1	1	1	1	1	1	1	1	1	1	1	1
Drug Target	DrugBank	Biotin operon repressor / Biotin--protein ligase (EC 6.3.4.9)(EC 6.3.4.10)(EC 6.3.4.11)(EC 6.3.4.15)	126	1	1	1	1	1	1	1	1	1	1	1	1	1	1	1
Drug Target	TTD	Translation elongation factor Tu	127	10	23	10	10	15	10	10	15	24	14	25	25	20	10	10
Drug Target	DrugBank	DNA topoisomerase IV subunit A (EC 5.99.1.3)	128	3	3	3	3	3	3	3	3	3	3	3	3	3	3	3
Drug Target	DrugBank	Multidrug efflux transporter MdtK/NorM (MATE family)	129	2	2	2	2	2	2	2	2	2	2	2	2	2	2	2
Drug Target	DrugBank	Signal peptidase I (EC 3.4.21.89)	130	1	1	1	1	1	1	1	1	1	1	1	1	1	1	1
Drug Target	DrugBank	SSU ribosomal protein S12p (S23e)	131	2	2	2	2	2	2	2	2	2	2	2	2	2	2	2
Drug Target	DrugBank	D-lactate dehydrogenase (EC 1.1.1.28)	132	1	1	1	1	1	1	1	1	1	1	1	1	1	1	1
Drug Target	DrugBank	Diaminopimelate decarboxylase (EC 4.1.1.20)	133	1	1	1	1	1	1	1	1	1	1	1	1	1	1	1
Drug Target	DrugBank	2-keto-3-deoxy-D-arabino-heptulosonate-7-phosphate synthase I alpha (EC 2.5.1.54)	134	1	1	1	1	1	1	1	1	1	1	1	1	1	1	1
Drug Target	DrugBank	Sugar phosphatase YbiV	135	1	1	1	1	1	0	0	0	0	0	1	1	1	1	1
Drug Target	DrugBank	Arabinose operon regulatory protein AraC	136	1	1	1	1	1	1	1	1	1	1	1	1	1	1	1
Drug Target	DrugBank	Multimodular transpeptidase-transglycosylase (EC 2.4.1.129) (EC 3.4.-.-)	137	4	4	4	4	4	2	2	4	4	2	4	4	4	4	4
Drug Target	DrugBank	3-oxoacyl-[acyl-carrier-protein] synthase, KASI (EC 2.3.1.41)	138	2	2	2	2	2	2	2	2	2	2	2	2	2	2	2
Drug Target	DrugBank	Enoyl-[acyl-carrier-protein] reductase [NADH] (EC 1.3.1.9)	139	3	3	3	3	3	3	3	3	3	3	3	3	3	3	3
Drug Target	TTD	LSU ribosomal protein L1p (L10Ae)	140	1	1	1	1	1	1	1	1	1	1	1	1	1	1	1
Drug Target	DrugBank	Hydroxyaromatic non-oxidative decarboxylase protein B (EC 4.1.1.-)	141	0	1	0	0	0	1	1	1	1	1	1	1	1	1	1
Drug Target	DrugBank	Sulfite reductase [NADPH] hemoprotein beta-component (EC 1.8.1.2)	142	1	1	1	1	1	1	1	1	1	1	1	1	1	1	1
Drug Target	DrugBank	Aquaporin Z	143	2	2	2	2	2	2	2	2	2	2	2	2	2	4	2
Drug Target	DrugBank	Iron(III) dicitrate transport protein FecA	144	2	0	0	2	2	0	2	2	2	2	2	0	0	0	0
Drug Target	DrugBank	5'-methylthioadenosine nucleosidase (EC 3.2.2.16) @ S-adenosylhomocysteine nucleosidase (EC 3.2.2.9)	145	2	2	2	2	2	2	2	2	2	2	2	2	4	2	2
Drug Target	DrugBank	D-tagatose-1,6-bisphosphate aldolase subunit KbaY (EC 4.1.2.40)	146	2	2	2	2	2	2	2	0	0	0	0	0	0	0	0
Drug Target	DrugBank	Multifunctional acyl-CoA thioesterase I, protease I, lysophospholipase L1	147	1	1	1	1	1	0	0	0	0	0	1	1	1	1	1
Drug Target	DrugBank	Allantoate amidohydrolase (EC 3.5.3.9)	148	1	1	1	1	1	1	0	1	1	1	0	0	0	0	0
Drug Target	DrugBank	Histidyl-tRNA synthetase (EC 6.1.1.21)	149	1	1	1	1	1	1	1	1	1	1	1	1	1	1	1
Drug Target	DrugBank	Isocitrate dehydrogenase [NADP] (EC 1.1.1.42)	150	1	1	2	2	2	2	1	1	1	1	1	1	1	1	2
Drug Target	DrugBank	DNA-directed RNA polymerase beta' subunit (EC 2.7.7.6)	151	2	2	2	2	2	2	2	2	2	2	2	2	2	2	2
Drug Target	TTD	2-Keto-3-deoxy-D-manno-octulosonate-8-phosphate synthase (EC 2.5.1.55)	152	3	3	3	3	3	3	3	3	3	3	3	3	3	3	3
Drug Target	DrugBank	Methionyl-tRNA synthetase (EC 6.1.1.10)	153	1	1	1	1	1	1	1	1	1	1	1	1	1	1	1
Drug Target	DrugBank	Glutamine--fructose-6-phosphate aminotransferase [isomerizing] (EC 2.6.1.16)	154	2	2	2	2	2	2	2	2	2	2	2	2	4	2	2
Drug Target	DrugBank	Glycine betaine/L-proline transport substrate-binding protein ProX (TC 3.A.1.12.1)	155	2	2	2	2	2	0	0	0	0	0	0	0	0	0	0
Drug Target	DrugBank	4-hydroxy-3-methylbut-2-enyl diphosphate reductase (EC 1.17.7.4)	156	1	1	1	1	1	1	1	1	1	1	1	1	1	1	1
Drug Target	DrugBank	Formate-dependent phosphoribosylglycinamide formyltransferase	157	1	1	1	1	1	1	1	1	1	1	1	1	1	1	1
Drug Target	DrugBank	Oligopeptide ABC transporter, substrate-binding protein OppA (TC 3.A.1.5.1)	158	2	2	2	2	2	2	2	2	2	2	1	1	1	1	1
Drug Target	DrugBank	Putative hydrolase YcdX (EC 3.1.-.-)	159	1	1	1	1	1	1	1	1	1	1	1	1	1	1	1
Drug Target	DrugBank	N-acetylglutamate kinase (EC 2.7.2.8)	160	1	1	1	1	1	1	1	1	1	1	1	1	1	1	1
Drug Target	DrugBank	L-ascorbate-6-phosphate lactonase UlaG	161	1	1	1	1	1	1	1	1	1	1	1	1	1	1	0
Drug Target	DrugBank	Stringent starvation protein A	162	4	4	4	4	4	4	4	4	4	4	4	4	4	4	4
Drug Target	DrugBank	Succinate dehydrogenase flavoprotein subunit (EC 1.3.5.1)	163	1	1	1	1	1	1	1	1	1	1	1	1	1	1	1
Drug Target	DrugBank	2,3-butanediol dehydrogenase, S-alcohol forming, (R)-acetoin-specific (EC 1.1.1.4) / Acetoin (diacetyl) reductase (EC 1.1.1.304)	164	0	0	0	0	0	1	1	1	1	1	1	1	1	1	0
Drug Target	DrugBank	Porphobilinogen deaminase (EC 2.5.1.61)	165	1	1	1	1	1	1	1	1	1	1	1	1	1	1	2
Drug Target	DrugBank	Aspartate aminotransferase (EC 2.6.1.1)	166	1	1	1	1	1	1	1	1	1	1	1	1	1	1	1
Drug Target	DrugBank	Pyridoxal kinase (EC 2.7.1.35)	167	1	1	1	1	1	1	1	1	1	1	1	1	1	1	1
Drug Target	DrugBank	Succinate dehydrogenase cytochrome b-556 subunit	168	1	1	1	1	1	1	1	1	1	1	1	1	1	1	1
Drug Target	DrugBank	DNA-3-methyladenine glycosylase (EC 3.2.2.20)	169	1	1	1	1	1	1	1	1	1	1	0	1	1	0	1
Drug Target	DrugBank	Fumarate reductase subunit D	170	1	1	1	1	1	1	1	1	1	1	1	1	1	1	1
Drug Target	DrugBank	Potassium-transporting ATPase B chain (EC 3.6.3.12) (TC 3.A.3.7.1)	171	2	2	2	2	2	2	2	2	2	2	2	2	2	2	2
Drug Target	DrugBank	Transaldolase (EC 2.2.1.2)	172	1	1	1	1	1	1	1	1	1	1	1	1	1	1	1
Drug Target	DrugBank	ATP-dependent hsl protease ATP-binding subunit HslU	173	1	1	1	1	1	1	1	1	1	1	0	0	0	0	0
Drug Target	TTD	Betaine aldehyde dehydrogenase (EC 1.2.1.8)	174	1	1	1	1	1	1	1	1	1	1	1	1	1	1	1
Drug Target	DrugBank	SSU ribosomal protein S19p (S15e)	175	1	1	1	1	1	1	1	1	1	1	1	1	1	1	0
Drug Target	DrugBank	Acetyl-CoA synthetase (EC 6.2.1.1)	176	1	1	1	1	1	1	1	1	1	1	1	1	1	1	1
Drug Target	DrugBank	Thioredoxin reductase (EC 1.8.1.9)	177	0	2	2	2	2	2	2	2	2	2	2	2	2	2	2
Drug Target	DrugBank	Threonyl-tRNA synthetase (EC 6.1.1.3)	178	1	1	1	1	1	1	1	1	1	1	1	1	1	1	1
Drug Target	TTD	Flavohemoglobin / Nitric oxide dioxygenase (EC 1.14.12.17)	179	2	2	2	2	2	2	2	2	2	2	2	2	2	2	2
Drug Target	TTD	Cystathionine beta-lyase (EC 4.4.1.8)	180	1	1	1	1	1	1	1	1	1	1	1	1	1	1	1
Drug Target	DrugBank	Protein-methionine-sulfoxide reductase catalytic subunit MsrP	181	1	1	1	1	1	1	1	1	1	1	1	1	1	1	1
Drug Target	DrugBank	ADP compounds hydrolase NudE	182	1	1	1	1	1	1	1	1	1	1	1	1	1	1	1
Drug Target	TTD	Superoxide dismutase [Mn] (EC 1.15.1.1)	183	2	2	2	2	2	2	2	2	2	2	2	2	2	2	2
Drug Target	DrugBank	Respiratory nitrate reductase beta chain (EC 1.7.99.4)	184	3	3	3	3	3	3	3	3	3	3	3	3	3	3	3
Drug Target	DrugBank	Flavodoxin 1	185	1	1	1	1	1	1	1	1	1	1	1	1	1	1	1
Drug Target	DrugBank	Pyrroloquinoline-quinone synthase (EC 1.3.3.11)	186	0	0	0	0	0	0	0	0	0	0	1	1	1	1	1
Drug Target	DrugBank	Biotin carboxylase of acetyl-CoA carboxylase (EC 6.3.4.14)	187	1	1	1	1	1	1	1	1	1	1	1	1	1	1	1
Drug Target	DrugBank	UDP-N-acetylmuramoyl-L-alanine--D-glutamate ligase (EC 6.3.2.9)	188	1	1	1	1	1	1	1	1	1	1	1	1	1	1	1
Drug Target	TTD	Chorismate synthase (EC 4.2.3.5)	189	3	3	3	3	3	3	3	3	3	3	3	3	3	3	3
Drug Target	DrugBank	Phospholipase A1 (EC 3.1.1.32) (EC 3.1.1.4) @ Outer membrane phospholipase A	190	1	1	1	1	1	1	1	1	1	1	1	1	1	1	1
Drug Target	DrugBank	Tyrosyl-tRNA synthetase (EC 6.1.1.1)	191	1	1	1	1	1	1	1	1	1	1	1	1	1	1	1
Drug Target	DrugBank	Transcriptional repressor of PutA and PutP / Proline dehydrogenase (EC 1.5.5.2) / Delta-1-pyrroline-5-carboxylate dehydrogenase (EC 1.2.1.88)	192	1	1	1	1	1	1	1	1	1	1	1	1	1	1	1
Drug Target	DrugBank	Thiosulfate sulfurtransferase GlpE (EC 2.8.1.1)	193	1	1	1	1	1	1	1	1	1	1	1	1	1	1	1
Drug Target	TTD	DNA-cytosine methyltransferase (EC 2.1.1.37)	194	0	1	1	1	1	0	0	0	0	0	1	1	1	0	1
Drug Target	DrugBank	Fructose-bisphosphate aldolase class II (EC 4.1.2.13)	195	1	1	1	1	1	1	1	1	1	1	1	1	1	1	1
Drug Target	DrugBank	Fumarate reductase iron-sulfur protein (EC 1.3.5.4)	196	1	1	1	1	1	1	1	1	1	1	1	1	1	1	1
Drug Target	DrugBank	Xanthosine phosphorylase (EC 2.4.2.1)	197	0	1	1	1	1	1	1	1	1	1	0	0	0	0	0
Drug Target	DrugBank	Phosphopantothenoylcysteine decarboxylase (EC 4.1.1.36) / Phosphopantothenoylcysteine synthetase (EC 6.3.2.5)	198	1	1	1	1	1	1	1	1	1	1	1	1	1	1	1
Drug Target	DrugBank	Alpha-ketoglutarate-dependent taurine dioxygenase (EC 1.14.11.17)	199	1	1	1	1	1	1	2	1	1	1	1	1	1	1	1
Drug Target	DrugBank	Phosphopantetheine adenylyltransferase (EC 2.7.7.3)	200	1	1	1	1	1	1	1	1	1	1	1	1	1	1	1
Drug Target	DrugBank	Serine hydroxymethyltransferase (EC 2.1.2.1)	201	1	1	1	1	1	1	1	1	1	1	1	1	1	1	1
Drug Target	DrugBank	3-methyl-2-oxobutanoate hydroxymethyltransferase (EC 2.1.2.11)	202	1	1	1	1	1	1	1	1	1	1	0	0	0	0	0
Drug Target	DrugBank	Fumarate reductase flavoprotein subunit (EC 1.3.5.4)	203	1	1	1	1	1	1	1	1	1	1	1	1	1	1	1
Drug Target	DrugBank	Glycerol kinase (EC 2.7.1.30)	204	1	1	1	1	1	1	1	1	1	1	1	1	1	1	1
Drug Target	DrugBank	Formate dehydrogenase H (EC 1.2.1.2) @ selenocysteine-containing	205	4	2	2	2	2	4	4	4	4	4	2	2	2	2	2
Drug Target	DrugBank	Ferredoxin--NADP(+) reductase (EC 1.18.1.2) @ Flavodoxin--NADP(+) reductase (EC 1.19.1.1)	206	1	1	1	1	1	1	1	1	1	1	1	1	1	1	1
Drug Target	DrugBank	Pyruvate-flavodoxin oxidoreductase	207	1	1	1	1	1	0	1	0	0	0	1	1	1	1	1
Drug Target	DrugBank	Dihydrofolate synthase (EC 6.3.2.12) @ Folylpolyglutamate synthase (EC 6.3.2.17)	208	1	1	1	1	1	0	0	0	0	0	1	1	1	1	1
Drug Target	DrugBank	4-aminobutyraldehyde dehydrogenase (EC 1.2.1.19)	209	1	1	1	1	1	1	1	1	1	1	1	1	1	1	1
Drug Target	DrugBank	ADP-ribose pyrophosphatase (EC 3.6.1.13)	210	1	1	1	1	1	1	1	1	1	1	1	1	1	1	1
Drug Target	DrugBank	Nicotinate-nucleotide adenylyltransferase (EC 2.7.7.18)	211	2	2	2	2	2	0	0	0	0	0	0	0	0	0	0
Drug Target	TTD	UDP-N-acetylglucosamine 1-carboxyvinyltransferase (EC 2.5.1.7)	212	4	4	4	4	4	4	4	4	4	4	4	4	4	4	4
Drug Target	DrugBank	Soluble lytic murein transglycosylase (EC 4.2.2.n1)	213	1	1	1	1	1	1	1	1	1	1	1	1	1	1	1
Drug Target	DrugBank	Tryptophan synthase alpha chain (EC 4.2.1.20)	214	1	1	1	1	1	1	1	1	1	1	1	1	1	1	1
Drug Target	DrugBank	5-methyltetrahydrofolate--homocysteine methyltransferase (EC 2.1.1.13)	215	1	1	1	1	1	1	1	1	1	1	1	1	1	1	1
Drug Target	DrugBank	Alkaline phosphatase (EC 3.1.3.1)	216	1	1	1	1	1	1	1	1	1	1	1	1	1	1	1
Drug Target	TTD	3,4-dihydroxy-2-butanone 4-phosphate synthase (EC 4.1.99.12)	217	1	1	1	1	1	1	1	1	1	1	1	1	1	1	1
Drug Target	DrugBank	Transcriptional regulator for fatty acid degradation FadR, GntR family	218	1	1	1	1	1	1	1	1	1	1	1	1	1	1	1
Drug Target	DrugBank	GMP synthase [glutamine-hydrolyzing], amidotransferase subunit (EC 6.3.5.2) / GMP synthase [glutamine-hydrolyzing], ATP pyrophosphatase subunit (EC 6.3.5.2)	219	3	3	3	3	3	3	3	3	3	3	3	3	3	3	3
Drug Target	DrugBank	Orotate phosphoribosyltransferase (EC 2.4.2.10)	220	1	1	1	1	1	1	1	1	1	1	1	1	1	1	1
Drug Target	TTD	Threonine dehydratase biosynthetic (EC 4.3.1.19)	221	1	1	1	1	1	1	1	1	1	1	1	1	1	1	1
Drug Target	DrugBank	UDP-N-acetylmuramoyl-dipeptide--2,6-diaminopimelate ligase (EC 6.3.2.13)	222	1	1	1	1	1	1	1	1	1	1	1	1	1	1	1
Drug Target	DrugBank	Succinate dehydrogenase hydrophobic membrane anchor protein	223	1	1	1	1	1	1	1	1	1	1	1	1	1	1	1
Drug Target	DrugBank	LSU ribosomal protein L10p (P0)	224	1	1	1	1	1	1	1	1	1	1	1	1	1	1	1
Drug Target	DrugBank	Periplasmic divalent cation tolerance protein CutA	225	1	1	1	1	1	1	1	1	1	1	1	1	1	1	1
Drug Target	DrugBank	Ribokinase (EC 2.7.1.15)	226	1	1	1	1	1	1	1	1	1	1	1	1	1	1	1
Drug Target	DrugBank	Peptide-methionine (S)-S-oxide reductase MsrA (EC 1.8.4.11)	227	1	1	1	1	1	1	1	1	1	1	1	1	1	1	1
Drug Target	DrugBank	3-keto-L-gulonate-6-phosphate decarboxylase UlaD (EC 4.1.1.85)	228	1	1	1	1	1	1	1	1	1	1	1	1	1	1	1
Drug Target	DrugBank	Outer membrane vitamin B12 receptor BtuB	229	4	2	2	2	2	0	0	0	0	0	0	0	0	0	0
Drug Target	DrugBank	Methionine aminopeptidase (EC 3.4.11.18)	230	2	2	2	2	2	2	2	2	2	2	2	2	2	2	2
Drug Target	DrugBank	5,10-methylenetetrahydrofolate reductase (EC 1.5.1.20)	231	1	1	1	1	1	1	1	1	1	1	1	1	1	1	1
Drug Target	DrugBank	Oxygen-insensitive NAD(P)H nitroreductase (EC 1.-.-.-) / Dihydropteridine reductase (EC 1.5.1.34)	232	3	3	3	3	3	3	3	3	3	3	3	3	3	3	3
Drug Target	TTD	Acetaldehyde dehydrogenase, acetylating, (EC 1.2.1.10) in gene cluster for degradation of phenols, cresols, catechol	233	1	1	0	0	1	1	1	1	1	1	1	1	1	1	1
Drug Target	DrugBank	SSU ribosomal protein S14p (S29e) @ SSU ribosomal protein S14p (S29e), zinc-independent	234	1	1	1	1	1	1	1	1	1	1	1	1	1	1	1
Drug Target	DrugBank	Transketolase (EC 2.2.1.1)	235	3	3	3	3	3	3	6	7	19	3	12	3	3	6	6
Drug Target	DrugBank	Aldehyde dehydrogenase A (EC 1.2.1.22) @ Glycolaldehyde dehydrogenase (EC 1.2.1.21)	236	1	1	1	1	1	1	1	1	1	1	1	1	1	1	1
Drug Target	DrugBank	RNA 3'-terminal phosphate cyclase (EC 6.5.1.4)	237	1	1	1	1	1	0	0	0	0	0	0	0	0	0	0
Drug Target	DrugBank	Methylaspartate ammonia-lyase (EC 4.3.1.2)	238	0	1	0	0	0	1	1	1	1	1	0	0	0	0	0
Drug Target	DrugBank	Glucarate dehydratase (EC 4.2.1.40)	239	1	1	1	1	1	1	1	1	1	1	1	1	1	1	1
Drug Target	DrugBank	Putrescine ABC transporter putrescine-binding protein PotF (TC 3.A.1.11.2)	240	2	2	2	2	2	2	4	2	2	2	2	2	2	2	2
Drug Target	DrugBank	Urease alpha subunit (EC 3.5.1.5)	241	0	0	0	0	0	2	2	2	2	2	2	2	2	2	2
Drug Target	DrugBank	DNA-directed RNA polymerase alpha subunit (EC 2.7.7.6)	242	1	1	1	1	1	1	1	1	1	1	1	1	1	1	1
Drug Target	DrugBank	Respiratory nitrate reductase gamma chain (EC 1.7.99.4)	243	3	3	3	3	3	3	3	3	3	3	3	3	3	3	3
Drug Target	DrugBank	Gamma-aminobutyrate:alpha-ketoglutarate aminotransferase (EC 2.6.1.19)	244	1	1	1	1	1	0	0	0	0	0	1	1	1	1	1
Drug Target	DrugBank	Hypoxanthine-guanine phosphoribosyltransferase (EC 2.4.2.8)	245	1	1	1	1	1	1	1	1	1	1	1	1	1	1	1
Drug Target	DrugBank	Methylglyoxal synthase (EC 4.2.3.3)	246	1	1	1	1	1	1	1	1	1	1	1	1	1	1	1
Drug Target	DrugBank	L-rhamnose isomerase (EC 5.3.1.14)	247	1	1	1	1	1	1	1	1	1	1	1	1	1	1	1
Drug Target	DrugBank	Aspartate carbamoyltransferase (EC 2.1.3.2)	248	1	1	1	1	1	1	1	1	1	1	1	1	1	1	1
Drug Target	DrugBank	Ammonium transporter	249	2	2	2	2	2	2	2	2	2	2	2	2	2	2	2
Drug Target	DrugBank	A/G-specific adenine glycosylase (EC 3.2.2.-)	250	1	1	1	1	1	1	1	1	1	1	1	1	1	1	1
Drug Target	DrugBank	L-fucose isomerase (EC 5.3.1.25) @ D-Arabinose ketol-isomerase (EC 5.3.1.3)	251	1	1	1	1	1	1	1	1	1	1	1	1	2	1	1
Drug Target	DrugBank	Ribonucleotide reductase of class Ia (aerobic), beta subunit (EC 1.17.4.1)	252	1	1	1	1	1	1	1	1	1	1	1	1	1	1	1
Drug Target	DrugBank	Chorismate--pyruvate lyase (EC 4.1.3.40)	253	1	1	1	1	1	1	1	1	1	0	0	0	0	0	0
Drug Target	DrugBank	Porphobilinogen synthase (EC 4.2.1.24)	254	1	1	1	1	1	1	2	1	1	1	1	1	1	1	1
Drug Target	DrugBank	Histidinol-phosphate aminotransferase (EC 2.6.1.9)	255	1	1	1	1	1	1	1	1	1	1	1	1	2	1	1
Drug Target	DrugBank	SSU ribosomal protein S13p (S18e)	256	1	1	1	1	1	1	1	1	1	1	1	1	1	1	1
Drug Target	DrugBank	Sulfite reductase [NADPH] flavoprotein alpha-component (EC 1.8.1.2)	257	1	1	1	1	1	1	1	1	1	1	1	1	1	1	1
Drug Target	DrugBank	Molybdenum cofactor guanylyltransferase (EC 2.7.7.77)	258	1	1	1	1	1	0	0	0	0	0	0	0	0	0	0
Drug Target	DrugBank	Hydroxymethylpyrimidine phosphate kinase ThiD (EC 2.7.4.7)	259	1	1	1	1	1	1	1	1	1	1	1	1	1	1	1
Drug Target	DrugBank	Deoxyribose-phosphate aldolase (EC 4.1.2.4)	260	1	1	1	1	1	1	1	1	1	1	1	1	1	1	1
Drug Target	DrugBank	Maltodextrin ABC transporter, substrate-binding protein MdxE	261	2	2	2	2	2	2	3	2	2	3	2	2	2	2	2
Drug Target	DrugBank	Periplasmic thiol:disulfide interchange protein DsbA	262	3	3	3	3	3	3	3	3	3	3	3	3	3	3	3
Drug Target	DrugBank	Glucose-1-phosphatase (EC 3.1.3.10)	263	1	1	1	1	1	1	1	1	1	1	1	0	0	1	0
Drug Target	DrugBank	Formyl-coenzyme A transferase (EC 2.8.3.16)	264	1	1	1	1	1	0	0	0	0	0	0	0	0	0	0
Drug Target	DrugBank	NADPH-dependent broad range aldehyde dehydrogenase YqhD	265	1	1	1	1	1	1	1	1	1	1	1	1	1	1	1
Drug Target	DrugBank	8-amino-7-oxononanoate synthase (EC 2.3.1.47)	266	1	1	1	1	1	0	0	0	0	0	0	0	0	0	0
Drug Target	DrugBank	Single-stranded DNA-binding protein	267	1	1	1	1	1	1	1	1	1	1	1	1	1	1	1
Drug Target	TTD	Peptidoglycan D,D-transpeptidase MrdA (EC 3.4.16.4)	268	2	2	2	2	2	2	2	2	2	2	2	2	2	2	2
Drug Target	DrugBank	4-hydroxy-2-oxoglutarate aldolase (EC 4.1.3.16) @ 2-dehydro-3-deoxyphosphogluconate aldolase (EC 4.1.2.14)	269	1	1	1	1	1	1	1	1	1	1	1	1	1	1	1
Drug Target	DrugBank	L-fuculose phosphate aldolase (EC 4.1.2.17)	270	2	1	1	1	1	1	1	1	1	1	1	1	1	1	1
Drug Target	DrugBank	LSU ribosomal protein L4p (L1e)	271	1	1	1	1	1	1	1	1	1	1	1	1	1	1	1
Drug Target	DrugBank	Lipoprotein NlpI	272	1	1	1	1	1	1	1	1	1	1	1	1	1	1	1
Drug Target	TTD	Metal-dependent hydrolase YbeY, involved in rRNA and/or ribosome maturation and assembly	273	1	1	1	1	1	1	1	1	1	1	1	1	1	1	1
Drug Target	DrugBank	Transcriptional repressor of the lac operon	274	3	1	1	1	1	0	1	0	0	0	1	0	0	0	0
Drug Target	DrugBank	LSU ribosomal protein L16p (L10e)	275	1	1	1	1	1	1	1	1	1	1	1	1	1	1	1
Drug Target	DrugBank	Fumarate reductase subunit C	276	1	1	1	1	1	1	1	1	1	1	1	1	1	1	1
Drug Target	DrugBank	2,4-dienoyl-CoA reductase [NADPH] (EC 1.3.1.34)	277	1	1	1	1	1	1	1	1	1	1	1	1	1	1	1
Drug Target	TTD	Deoxyuridine 5'-triphosphate nucleotidohydrolase (EC 3.6.1.23)	278	2	2	2	2	2	2	2	2	2	2	2	2	2	2	2
Drug Target	DrugBank	Ribosome recycling factor	279	1	1	1	1	1	1	1	1	1	1	1	1	1	1	1
Drug Target	TTD	DNA ligase (NAD(+)) (EC 6.5.1.2)	280	1	1	1	1	1	1	1	1	1	1	1	1	1	1	1
Drug Target	DrugBank	Adenylate kinase (EC 2.7.4.3)	281	1	1	1	1	1	1	1	1	1	1	1	1	1	1	1
Drug Target	DrugBank	D-alanyl-D-alanine carboxypeptidase (EC 3.4.16.4)	282	3	3	3	3	3	3	3	3	3	3	3	3	3	3	3
Drug Target	DrugBank	Cysteine desulfurase (EC 2.8.1.7) => SufS	283	1	1	1	1	1	1	1	1	1	1	1	1	1	1	1
Drug Target	DrugBank	Xaa-Pro aminopeptidase (EC 3.4.11.9)	284	1	1	1	1	1	1	1	1	1	1	1	1	2	1	1
Drug Target	DrugBank	Formate dehydrogenase N beta subunit (EC 1.2.1.2)	285	2	2	2	2	2	2	2	2	2	2	2	2	2	2	2
Drug Target	DrugBank	Murein-DD-endopeptidase (EC 3.4.99.-)	286	1	1	1	1	1	1	1	1	1	1	1	1	1	1	1
Drug Target	DrugBank	Histidinol dehydrogenase (EC 1.1.1.23)	287	1	1	1	1	1	1	1	1	1	1	1	1	1	1	1
Drug Target	DrugBank	Pyridoxamine 5'-phosphate oxidase (EC 1.4.3.5)	288	1	1	1	1	1	1	1	1	1	1	1	1	1	1	1
Drug Target	DrugBank	Cystathionine gamma-synthase (EC 2.5.1.48)	289	2	2	2	2	2	2	2	2	2	2	2	2	2	2	2
Drug Target	DrugBank	Peptide chain release factor N(5)-glutamine methyltransferase (EC 2.1.1.297)	290	1	1	1	1	1	0	0	0	0	0	0	0	0	0	0
Drug Target	DrugBank	Para-aminobenzoate synthase, aminase component (EC 2.6.1.85)	291	1	1	1	1	1	0	0	0	0	0	0	0	0	0	0
Drug Target	TTD	Lysyl-tRNA synthetase (class II) (EC 6.1.1.6)	292	2	2	2	2	2	2	2	2	2	2	2	2	2	2	2
Drug Target	DrugBank	Dihydroxyacetone kinase, ATP-dependent (EC 2.7.1.29)	293	0	0	0	0	0	1	1	1	1	1	1	1	1	1	1
Drug Target	DrugBank	2-C-methyl-D-erythritol 4-phosphate cytidylyltransferase (EC 2.7.7.60)	294	1	1	1	1	1	1	1	1	1	1	1	1	1	1	1
Drug Target	DrugBank	Adenosylcobinamide kinase (EC 2.7.1.156) / Adenosylcobinamide-phosphate guanylyltransferase (EC 2.7.7.62)	295	1	1	1	1	1	1	1	1	1	1	1	1	1	1	1
Drug Target	DrugBank	4-hydroxy-tetrahydrodipicolinate reductase (EC 1.17.1.8)	296	1	1	1	1	1	1	1	1	1	1	1	1	1	1	1
Drug Target	DrugBank	Outer membrane protein G precursor	297	2	2	2	2	2	0	0	0	0	0	0	0	0	0	0
Drug Target	DrugBank	Peptidyl-prolyl cis-trans isomerase PpiA precursor (EC 5.2.1.8)	298	1	1	1	1	1	1	1	1	1	1	1	1	1	1	1
Drug Target	TTD	Undecaprenyl diphosphate synthase (EC 2.5.1.31)	299	2	2	2	2	2	2	2	2	2	2	2	2	2	2	2
Drug Target	DrugBank	Glutathione S-transferase (EC 2.5.1.18)	300	1	1	1	1	1	1	0	0	0	1	0	0	0	0	0
Drug Target	TTD	Holo-[acyl-carrier-protein] synthase (EC 2.7.8.7)	301	1	1	1	1	1	1	1	1	1	1	1	1	1	1	1
Drug Target	DrugBank	Class A beta-lactamase (EC 3.5.2.6) => CTX-M family, extended-spectrum	302	0	4	0	0	0	0	0	0	0	0	0	0	8	0	0
Drug Target	DrugBank	UDP-N-acetylglucosamine 2-epimerase (EC 5.1.3.14)	303	1	1	1	1	1	1	1	1	1	1	1	1	1	1	1
Drug Target	DrugBank	SSU ribosomal protein S3p (S3e)	304	1	1	1	1	1	1	1	1	1	1	1	1	1	1	1
Drug Target	DrugBank	UDP-glucose 4-epimerase (EC 5.1.3.2)	305	0	2	2	2	2	2	2	2	2	2	2	2	2	2	2
Drug Target	DrugBank	Glucosamine-6-phosphate deaminase (EC 3.5.99.6)	306	1	1	1	1	1	1	1	1	1	1	1	1	1	1	1
Drug Target	DrugBank	Membrane alanine aminopeptidase N (EC 3.4.11.2)	307	1	1	1	1	1	1	1	1	1	1	1	1	1	1	1
Drug Target	DrugBank	Orotidine 5'-phosphate decarboxylase (EC 4.1.1.23)	308	1	1	1	1	1	1	1	1	1	1	1	1	1	1	1
Drug Target	TTD	Adenylate cyclase (EC 4.6.1.1)	309	1	1	1	1	1	1	1	1	1	1	1	1	1	1	1
Drug Target	DrugBank	Cytosine deaminase (EC 3.5.4.1)	310	1	1	1	1	1	1	1	1	1	1	1	1	1	1	1
Drug Target	DrugBank	Glutamine synthetase type I (EC 6.3.1.2)	311	1	1	1	1	1	1	1	1	1	1	1	1	1	1	1
Drug Target	TTD	Glutamate-1-semialdehyde 2,1-aminomutase (EC 5.4.3.8)	312	1	1	1	1	1	1	1	1	1	1	1	1	1	1	1
Drug Target	DrugBank	Outer membrane lipoprotein component of lipoprotein transport system LolB	313	2	2	2	2	2	2	2	2	2	2	2	2	2	2	2
Drug Target	DrugBank	AMP nucleosidase (EC 3.2.2.4)	314	1	1	1	1	1	1	1	1	1	1	1	1	1	1	1
Drug Target	DrugBank	Pyridoxine 5'-phosphate synthase (EC 2.6.99.2)	315	2	2	2	2	2	2	2	2	2	2	2	2	2	2	2
Drug Target	DrugBank	3-hydroxyacyl-[acyl-carrier-protein] dehydratase, FabA form (EC 4.2.1.59) @ Trans-2-decenoyl-[acyl-carrier-protein] isomerase (EC 5.3.3.14)	316	1	1	1	1	1	1	1	1	1	1	1	1	1	1	1
Drug Target	DrugBank	N-ethylmaleimide reductase	317	1	1	1	1	1	1	1	1	1	1	1	1	1	1	1
Drug Target	DrugBank	Dihydroorotase (EC 3.5.2.3)	318	1	1	1	1	1	1	1	1	1	1	1	1	1	1	1
Drug Target	DrugBank	Biotin synthase (EC 2.8.1.6)	319	1	1	1	1	1	1	1	1	1	1	1	1	1	1	1
Drug Target	DrugBank	2-iminobutanoate/2-iminopropanoate deaminase RidA/TdcF (EC 3.5.99.10)	320	1	1	1	1	1	1	1	1	1	1	1	1	1	1	1
Drug Target	TTD	Pantothenate kinase (EC 2.7.1.33)	321	2	2	2	2	2	2	2	2	2	2	2	2	2	2	2
Drug Target	DrugBank	Glucose-1-phosphate thymidylyltransferase (EC 2.7.7.24)	322	4	2	1	1	5	0	0	1	1	1	1	1	1	1	1
Drug Target	DrugBank	Cyclic AMP receptor protein	323	4	4	4	4	4	4	4	4	4	4	4	4	4	4	4
Drug Target	DrugBank	ATP synthase F0 sector subunit b (EC 3.6.3.14)	324	2	2	2	2	2	2	2	2	2	2	2	2	2	2	2
Drug Target	DrugBank	Branched-chain amino acid aminotransferase (EC 2.6.1.42)	325	1	1	1	1	1	1	1	1	1	1	1	1	1	1	1
Drug Target	DrugBank	4-diphosphocytidyl-2-C-methyl-D-erythritol kinase (EC 2.7.1.148)	326	1	1	1	1	1	1	1	1	1	1	1	1	1	1	1
Drug Target	DrugBank	Cytochrome c552 precursor (EC 1.7.2.2)	327	1	1	1	1	1	0	0	0	0	0	0	0	0	0	0
Drug Target	DrugBank	Galactoside O-acetyltransferase (EC 2.3.1.18)	328	1	1	1	1	1	0	1	0	0	0	0	0	0	0	0
Drug Target	DrugBank	Thymidylate kinase (EC 2.7.4.9)	329	1	1	1	1	1	1	1	1	1	1	1	1	1	1	0
Drug Target	DrugBank	ADP-L-glycero-D-manno-heptose-6-epimerase (EC 5.1.3.20)	330	1	1	1	1	1	1	1	1	1	1	1	1	1	1	1
Drug Target	DrugBank	Monoamine oxidase (1.4.3.4)	331	1	0	0	0	1	1	2	1	1	1	1	1	1	1	1
Drug Target	DrugBank	Purine nucleoside phosphorylase (EC 2.4.2.1)	332	1	1	1	1	1	1	1	1	1	1	1	1	1	1	1
Drug Target	DrugBank	Malate dehydrogenase (EC 1.1.1.37)	333	1	1	1	1	1	1	1	1	1	1	1	1	1	1	1
Drug Target	DrugBank	O-acetyl-ADP-ribose deacetylase	334	1	1	1	1	1	0	0	0	0	0	0	0	0	0	0
Drug Target	DrugBank	DNA topoisomerase I (EC 5.99.1.2)	335	1	1	1	1	1	1	1	1	1	1	1	1	1	1	1
Drug Target	DrugBank	Acyl-CoA thioesterase II (EC 3.1.2.-)	336	1	1	1	1	1	1	1	1	1	1	1	1	1	1	1
Drug Target	DrugBank	LSU ribosomal protein L22p (L17e)	337	1	1	1	1	1	1	1	1	1	1	1	1	1	1	1
Drug Target	DrugBank	Phosphoenolpyruvate carboxylase (EC 4.1.1.31)	338	1	1	1	1	1	1	1	1	1	1	1	1	2	1	1
Drug Target	DrugBank	3-dehydro-L-gulonate 2-dehydrogenase (EC 1.1.1.130)	339	1	1	1	1	1	1	1	0	0	1	0	0	0	0	1
Drug Target	DrugBank	Formate dehydrogenase O alpha subunit (EC 1.2.1.2) @ selenocysteine-containing	340	2	2	2	2	2	2	2	2	2	2	2	2	2	2	2
Drug Target	DrugBank	Gluconokinase (EC 2.7.1.12)	341	3	3	3	1	3	1	1	1	1	1	1	1	1	1	1
Drug Target	DrugBank	SSU ribosomal protein S8p (S15Ae)	342	1	1	1	1	1	1	1	1	1	1	1	1	1	1	1
Drug Target	DrugBank	Class A beta-lactamase (EC 3.5.2.6) => SHV family	343	0	0	0	0	0	0	0	0	0	0	4	4	4	4	4
Drug Target	DrugBank	FMN-dependent NADH-azoreductase (EC 1.7.1.6)	344	1	1	1	1	1	1	1	1	1	1	1	1	1	1	1
Drug Target	DrugBank	Indole-3-glycerol phosphate synthase (EC 4.1.1.48) / Phosphoribosylanthranilate isomerase (EC 5.3.1.24)	345	1	1	1	1	1	1	0	1	1	1	1	1	1	1	0
Drug Target	DrugBank	Isoaspartyl aminopeptidase (EC 3.4.19.5) @ Asp-X dipeptidase	346	1	1	1	1	1	0	0	0	0	0	0	0	0	0	0
Drug Target	DrugBank	Peptide deformylase (EC 3.5.1.88)	347	1	1	1	1	1	1	1	1	1	1	1	1	1	1	1
Drug Target	DrugBank	(2E,6E)-farnesyl diphosphate synthase (EC 2.5.1.10) @ Dimethylallyltransferase (EC 2.5.1.1)	348	1	1	1	1	1	1	1	1	1	1	1	1	1	1	1
Drug Target	DrugBank	Acyl carrier protein	349	1	1	1	1	1	1	1	1	1	1	1	1	1	1	1
Drug Target	DrugBank	S-adenosylmethionine synthetase (EC 2.5.1.6)	350	1	1	1	1	1	1	1	1	1	1	1	1	1	1	1
Drug Target	DrugBank	Chorismate mutase I (EC 5.4.99.5) / Prephenate dehydratase (EC 4.2.1.51)	351	1	1	1	1	1	1	1	1	1	1	1	1	1	1	1
Drug Target	DrugBank	Outer membrane protein X precursor	352	2	2	2	2	2	1	1	1	1	1	1	1	1	1	1
Drug Target	DrugBank	N-acetylneuraminate lyase (EC 4.1.3.3)	353	1	1	1	1	1	0	0	0	0	0	0	0	0	0	0
Drug Target	DrugBank	Alkyl hydroperoxide reductase protein F	354	1	1	1	1	1	1	1	1	1	1	1	1	1	1	1
Drug Target	DrugBank	33 kDa chaperonin HslO	355	1	1	1	1	1	1	1	1	1	1	1	1	1	1	1
Drug Target	DrugBank	Thymidylate synthase (EC 2.1.1.45)	356	1	1	1	1	1	1	1	1	1	1	1	1	1	1	1
Drug Target	DrugBank	2-C-methyl-D-erythritol 2,4-cyclodiphosphate synthase (EC 4.6.1.12)	357	1	1	1	1	1	1	1	1	1	1	1	1	1	1	1
Drug Target	DrugBank	Class A beta-lactamase (EC 3.5.2.6) => TEM family	358	16	4	0	0	0	0	0	0	0	0	0	0	4	0	0
Drug Target	DrugBank	Fumarate hydratase class II (EC 4.2.1.2)	359	1	1	1	1	1	1	1	1	1	1	1	1	1	1	1
Drug Target	TTD	2-amino-4-hydroxy-6-hydroxymethyldihydropteridine pyrophosphokinase (EC 2.7.6.3)	360	2	2	2	2	2	2	2	2	2	2	2	2	2	2	2
Drug Target	DrugBank	Aminodeoxychorismate lyase (EC 4.1.3.38)	361	1	1	1	1	1	0	0	0	0	0	0	0	0	0	0
Drug Target	DrugBank	DNA polymerase I (EC 2.7.7.7)	362	1	1	1	1	1	0	0	0	0	0	0	0	0	0	0
Drug Target	DrugBank	Shikimate 5-dehydrogenase I alpha (EC 1.1.1.25)	363	1	1	1	1	1	0	0	0	0	0	0	0	0	0	0
Drug Target	DrugBank	RecA protein	364	1	1	1	1	1	1	1	1	1	1	1	1	1	1	1
Drug Target	DrugBank	Molybdopterin synthase catalytic subunit MoaE (EC 2.8.1.12)	365	1	1	1	1	1	1	1	1	1	1	1	1	1	1	1
Drug Target	DrugBank	Isopentenyl-diphosphate Delta-isomerase (EC 5.3.3.2)	366	1	1	1	1	1	0	0	0	0	0	0	0	0	0	0
Drug Target	DrugBank	Lactaldehyde reductase (EC 1.1.1.77)	367	1	1	1	1	1	0	0	0	0	0	1	1	1	1	1
Drug Target	DrugBank	Phage lysozyme R (EC 3.2.1.17)	368	2	0	1	0	0	0	0	0	0	0	0	0	0	0	0
Drug Target	DrugBank	Maltodextrin phosphorylase (EC 2.4.1.1)	369	1	1	1	1	1	1	1	1	1	1	1	1	1	1	2
Drug Target	DrugBank	Glutathione reductase (EC 1.8.1.7)	370	0	1	1	1	1	1	1	1	1	1	1	1	1	1	1
Drug Target	DrugBank	Aconitate hydratase 2 (EC 4.2.1.3) @ 2-methylisocitrate dehydratase (EC 4.2.1.99)	371	1	1	1	1	1	1	1	1	1	1	1	1	1	1	1
Drug Target	DrugBank	DNA mismatch repair protein MutL	372	1	1	1	1	1	0	0	0	0	0	0	0	0	0	0
Drug Target	DrugBank	Uridine phosphorylase (EC 2.4.2.3)	373	1	1	1	1	1	1	1	1	1	1	1	1	1	1	1
Drug Target	DrugBank	N-acetylglucosamine-1-phosphate uridyltransferase (EC 2.7.7.23) / Glucosamine-1-phosphate N-acetyltransferase (EC 2.3.1.157)	374	1	1	1	1	1	1	1	1	1	1	1	1	1	1	1
Drug Target	DrugBank	SSU rRNA pseudouridine(516) synthase (EC 5.4.99.19)	375	1	1	1	1	1	1	1	1	1	1	1	1	1	1	1
Drug Target	DrugBank	Galactose-1-phosphate uridylyltransferase (EC 2.7.7.10)	376	0	1	1	1	1	1	1	1	1	1	1	1	1	1	1
Drug Target	DrugBank	Glutamate decarboxylase (EC 4.1.1.15)	377	2	6	2	2	3	0	0	0	0	0	0	0	0	0	0
Drug Target	DrugBank	Methyl-accepting chemotaxis protein II (aspartate chemoreceptor protein)	378	1	1	1	0	1	0	0	0	0	0	0	0	0	0	0
Drug Target	TTD	Ketol-acid reductoisomerase (NADP(+)) (EC 1.1.1.86)	379	1	1	1	1	1	1	1	1	1	1	1	1	2	1	1
Drug Target	DrugBank	Arylesterase precursor (EC 3.1.1.2)	380	0	0	0	0	0	1	1	1	1	1	0	0	0	0	0
Drug Target	DrugBank	L-aspartate oxidase (EC 1.4.3.16)	381	1	1	1	1	1	1	1	1	1	1	1	1	1	1	1
Drug Target	DrugBank	Methylmalonyl-CoA decarboxylase (EC 4.1.1.41)	382	1	1	0	0	1	1	1	1	1	1	0	0	0	0	0
Drug Target	DrugBank	alpha-xylosidase (EC 3.2.1.177)	383	1	1	1	1	1	1	1	1	1	1	1	1	1	1	1
Drug Target	DrugBank	Quinolinate phosphoribosyltransferase [decarboxylating] (EC 2.4.2.19)	384	1	1	1	1	1	1	1	1	1	1	1	1	1	1	1
Drug Target	DrugBank	Riboflavin synthase eubacterial/eukaryotic (EC 2.5.1.9)	385	1	1	1	1	1	1	1	1	1	1	1	1	1	1	1
Drug Target	DrugBank	Lipid A palmitoyltransferase PagP (EC 2.3.1.251)	386	1	1	1	1	1	0	1	1	1	0	1	1	1	1	1
Drug Target	DrugBank	Succinylarginine dihydrolase (EC 3.5.3.23)	387	1	1	1	1	1	0	0	0	0	0	0	0	0	0	0
Drug Target	DrugBank	Nitrogen regulation protein NR(I), GlnG (=NtrC)	388	1	1	1	1	1	1	1	1	1	1	1	1	1	1	1
Drug Target	DrugBank	2-deoxyglucose-6-phosphate hydrolase (EC 3.1.3.68) @ Mannitol-1-phosphatase (EC 3.1.3.22) @ Sorbitol-6-phosphatase (EC 3.1.3.50)	389	1	1	1	1	1	0	0	0	0	0	0	0	0	0	0
Drug Target	DrugBank	Penicillin-insensitive murein endopeptidase	390	1	1	1	1	1	1	1	1	1	1	1	1	1	1	1
Drug Target	TTD	UDP-N-acetylenolpyruvoylglucosamine reductase (EC 1.3.1.98)	391	2	2	2	2	2	0	0	0	0	0	0	0	0	0	0
Drug Target	DrugBank	Aspartate ammonia-lyase (EC 4.3.1.1)	392	1	1	1	1	1	1	1	1	1	1	1	1	1	1	1
Drug Target	DrugBank	tRNA (guanine(37)-N(1))-methyltransferase (EC 2.1.1.228)	393	1	1	1	1	1	1	1	1	1	1	1	1	1	1	1
Drug Target	DrugBank	Membrane-bound lytic murein transglycosylase B	394	1	1	1	1	1	0	0	0	0	0	0	0	0	0	0
Drug Target	DrugBank	beta-galactosidase (EC 3.2.1.23)	395	2	1	1	1	1	0	1	0	0	0	1	0	0	0	0
Drug Target	DrugBank	Serine acetyltransferase (EC 2.3.1.30)	396	1	1	1	1	1	1	1	1	1	1	1	1	1	1	1
Drug Target	DrugBank	Thymidine phosphorylase (EC 2.4.2.4)	397	1	1	1	1	1	1	1	1	1	1	1	1	1	1	1
Drug Target	TTD	Serine/threonine protein phosphatase 1 (EC 3.1.3.16)	398	1	1	1	1	1	0	0	0	0	0	0	0	0	0	0
Drug Target	DrugBank	Glutaminase (EC 3.5.1.2)	399	1	1	1	1	1	0	0	0	0	0	0	0	0	0	0
Drug Target	DrugBank	Ribose-5-phosphate isomerase A (EC 5.3.1.6)	400	1	1	1	1	1	1	1	1	1	1	1	1	1	1	1
Drug Target	TTD	UDP-N-acetylglucosamine--N-acetylmuramyl-(pentapeptide) pyrophosphoryl-undecaprenol N-acetylglucosamine transferase (EC 2.4.1.227)	401	2	2	2	2	2	2	2	2	2	2	2	2	2	2	2
Drug Target	TTD	3-dehydroquinate synthase (EC 4.2.3.4)	402	1	1	1	1	1	1	1	1	1	1	1	1	1	1	1
Drug Target	DrugBank	Trehalose operon transcriptional repressor	403	1	1	1	1	1	1	1	1	1	1	1	1	1	1	1
Drug Target	DrugBank	2-amino-3-ketobutyrate coenzyme A ligase (EC 2.3.1.29)	404	1	1	1	1	1	1	1	1	1	1	1	1	1	1	1
Drug Target	DrugBank	Cytidylate kinase (EC 2.7.4.25)	405	1	1	1	1	1	1	1	1	1	1	1	1	1	1	1
Drug Target	DrugBank	NAD-dependent glyceraldehyde-3-phosphate dehydrogenase (EC 1.2.1.12)	406	1	1	1	1	1	1	1	1	1	1	1	1	1	1	1
Drug Target	DrugBank	L-asparaginase (EC 3.5.1.1)	407	1	2	1	1	1	0	0	0	0	0	0	0	0	0	0
Drug Target	TTD	3-deoxy-manno-octulosonate cytidylyltransferase (EC 2.7.7.38)	408	1	2	2	2	1	1	1	1	1	1	1	1	1	1	1
Drug Target	DrugBank	Phosphoribosylglycinamide formyltransferase (EC 2.1.2.2)	409	1	1	1	1	1	1	1	1	1	1	1	1	1	1	1
Drug Target	DrugBank	Ornithine carbamoyltransferase (EC 2.1.3.3)	410	1	1	1	1	2	1	1	1	1	1	1	1	1	1	1
Drug Target	TTD	Pyruvate dehydrogenase E1 component (EC 1.2.4.1)	411	2	2	2	2	2	2	2	2	2	2	2	2	2	2	2
Drug Target	DrugBank	Tricarboxylate transport sensor protein TctE => Citrate response regulator CitA	412	0	0	0	0	0	1	1	1	1	1	0	1	1	1	1
Drug Target	DrugBank	Cytidine deaminase (EC 3.5.4.5)	413	1	1	1	1	1	1	1	1	1	1	1	1	1	1	1
Drug Target	DrugBank	Phosphate ABC transporter, substrate-binding protein PstS (TC 3.A.1.7.1)	414	2	2	2	2	2	2	2	2	2	2	2	2	2	2	2
Drug Target	DrugBank	DNA polymerase III epsilon subunit (EC 2.7.7.7)	415	1	1	1	1	1	1	1	1	1	1	1	1	1	1	1
Drug Target	DrugBank	Ferric hydroxamate outer membrane receptor FhuA	416	4	0	4	0	2	0	0	0	0	0	0	0	0	0	0
Drug Target	DrugBank	NMN phosphatase (EC 3.1.3.5); Class B acid phosphatase precursor (EC 3.1.3.2)	417	1	1	1	1	1	1	1	1	1	1	1	1	1	1	1
Drug Target	DrugBank	Pimeloyl-[acyl-carrier protein] methyl ester esterase BioH (EC 3.1.1.85)	418	1	1	1	1	1	0	0	0	0	0	0	0	0	0	0
Drug Target	DrugBank	Dethiobiotin synthase BioD (EC 6.3.3.3)	419	1	1	1	1	1	0	0	0	0	0	0	0	0	0	0
Drug Target	DrugBank	FIG00003370: Multicopper polyphenol oxidase	420	1	1	1	1	1	1	1	1	1	1	1	1	1	1	1
Drug Target	DrugBank	Deoxycytidine triphosphate deaminase (EC 3.5.4.13)	421	1	1	1	1	1	1	1	1	1	1	1	1	1	1	1
Drug Target	DrugBank	Dephospho-CoA kinase (EC 2.7.1.24)	422	1	1	1	1	1	0	0	0	0	0	0	0	0	0	0
Drug Target	DrugBank	Adenylosuccinate synthetase (EC 6.3.4.4)	423	1	1	1	1	1	1	1	1	1	1	1	1	1	1	1
Drug Target	DrugBank	Deoxyribodipyrimidine photolyase (EC 4.1.99.3)	424	1	1	1	1	1	0	0	0	0	0	0	0	0	0	0
Drug Target	DrugBank	O-succinylbenzoate synthase (EC 4.2.1.113)	425	1	1	1	1	1	0	0	0	0	0	0	0	0	0	0
Drug Target	DrugBank	Rhamnulose-1-phosphate aldolase (EC 4.1.2.19)	426	1	1	1	1	1	1	1	1	1	1	1	1	1	1	1
Drug Target	DrugBank	Protein yceI precursor	427	1	1	1	1	1	0	0	0	0	0	0	0	0	0	0
Drug Target	DrugBank	SSU ribosomal protein S7p (S5e)	428	1	1	1	1	1	1	1	1	1	1	1	1	1	1	1
Drug Target	DrugBank	Xanthine-guanine phosphoribosyltransferase (EC 2.4.2.22)	429	1	1	1	1	1	1	1	1	1	1	1	1	1	1	1
Drug Target	TTD	Protease II (EC 3.4.21.83)	430	1	1	1	2	1	0	0	0	0	0	1	1	1	1	1
Drug Target	DrugBank	4-hydroxythreonine-4-phosphate dehydrogenase (EC 1.1.1.262)	431	1	1	1	1	1	1	1	1	1	1	1	1	1	1	1
Drug Target	DrugBank	Ribonucleotide reductase of class Ib (aerobic), alpha subunit (EC 1.17.4.1)	432	1	1	1	1	1	1	1	1	1	1	1	1	1	1	1
Drug Target	DrugBank	Thiol:disulfide interchange protein DsbC	433	3	1	1	1	1	0	0	0	0	0	0	0	0	0	0
Drug Target	DrugBank	1-deoxy-D-xylulose 5-phosphate reductoisomerase (EC 1.1.1.267)	434	2	2	2	2	2	2	2	2	2	2	2	2	2	2	2
Drug Target	DrugBank	Adenosylmethionine-8-amino-7-oxononanoate aminotransferase (EC 2.6.1.62)	435	1	1	1	1	1	1	1	1	1	1	1	1	1	1	1
Drug Target	DrugBank	Sucrose outer membrane porin	436	0	0	0	0	0	2	2	2	2	2	2	2	2	2	2
Drug Target	DrugBank	DNA polymerase III beta subunit (EC 2.7.7.7)	437	1	1	1	1	1	1	1	1	1	1	1	1	1	1	1
Drug Target	DrugBank	Nicotinate-nucleotide--dimethylbenzimidazole phosphoribosyltransferase (EC 2.4.2.21)	438	0	1	0	0	0	1	1	1	1	1	1	1	1	1	1
Drug Target	DrugBank	Glucokinase (EC 2.7.1.2)	439	1	1	1	1	1	1	1	1	1	1	1	1	1	1	1
Drug Target	TTD	Dihydroneopterin aldolase (EC 4.1.2.25)	440	1	1	1	1	1	1	1	1	1	1	1	1	1	1	1
Drug Target	DrugBank	Mutator MutT protein (7,8-dihydro-8-oxoguanine-triphosphatase) (EC 3.6.1.-)	441	1	1	1	1	1	0	0	0	0	0	1	1	1	1	1
Drug Target	DrugBank	Leucyl/phenylalanyl-tRNA--protein transferase (EC 2.3.2.6)	442	1	1	1	1	1	1	1	1	1	1	1	1	1	1	1
Drug Target	DrugBank	Proteinase inhibitor I11, ecotin precursor	443	1	1	1	1	1	0	0	1	1	0	1	1	1	1	1
Drug Target	DrugBank	2,3,4,5-tetrahydropyridine-2,6-dicarboxylate N-succinyltransferase (EC 2.3.1.117)	444	1	1	1	1	1	1	1	1	1	1	1	1	1	1	1
Drug Target	DrugBank	ATP phosphoribosyltransferase (EC 2.4.2.17) => HisGl	445	1	1	1	1	1	1	1	1	1	1	1	1	1	1	1
Drug Target	DrugBank	ATP-dependent DNA helicase RecQ	446	1	1	1	1	1	1	1	1	1	1	1	1	1	1	1
Drug Target	DrugBank	Precorrin-2 oxidase (EC 1.3.1.76) @ Sirohydrochlorin ferrochelatase activity of CysG (EC 4.99.1.4) / Uroporphyrinogen-III methyltransferase (EC 2.1.1.107)	447	1	1	1	1	1	1	1	1	1	1	1	1	1	1	1
Drug Target	TTD	5'-nucleotidase SurE (EC 3.1.3.5) @ Exopolyphosphatase (EC 3.6.1.11)	448	1	1	1	1	1	1	1	1	1	1	1	1	1	1	1
Drug Target	DrugBank	Transcriptional activator of maltose regulon, MalT	449	1	1	1	1	1	0	0	0	0	0	0	0	0	0	0
Drug Target	DrugBank	Amidophosphoribosyltransferase (EC 2.4.2.14)	450	1	1	1	1	1	1	1	1	1	1	1	1	1	1	1
Drug Target	DrugBank	Ferric iron ABC transporter, iron-binding protein	451	0	0	0	0	0	2	2	0	0	2	2	0	0	2	0
Drug Target	DrugBank	Crotonobetainyl-CoA:carnitine CoA-transferase (EC 2.8.3.21)	452	2	1	1	1	1	0	0	0	0	0	0	0	0	0	0
Drug Target	TTD	Endonuclease I precursor (EC 3.1.21.1) @ Extracellular deoxyribonuclease Dns (EC 3.1.21.-)	453	0	1	1	1	1	0	0	0	0	0	0	0	0	0	0
Drug Target	DrugBank	Malate synthase G (EC 2.3.3.9)	454	1	1	1	1	1	0	0	0	0	0	0	0	0	0	0
Drug Target	TTD	Phosphoglucosamine mutase (EC 5.4.2.10)	455	1	1	1	1	1	1	1	1	1	1	1	1	1	1	1
Drug Target	DrugBank	Aspartate 1-decarboxylase (EC 4.1.1.11)	456	1	1	1	1	1	1	1	1	1	1	1	1	1	1	1
Drug Target	DrugBank	Tautomerase PptA	457	1	1	0	0	1	0	0	0	0	0	0	0	0	0	0
Drug Target	DrugBank	2-dehydrotetronate isomerase (EC 5.3.1.35)	458	1	0	1	1	1	0	0	0	0	0	0	0	0	0	0
Drug Target	DrugBank	Acetolactate synthase, catabolic (EC 2.2.1.6)	459	0	0	0	0	0	1	1	1	1	1	1	1	1	1	0
Drug Target	DrugBank	3-mercaptopyruvate sulfurtransferase (EC 2.8.1.2)	460	1	1	1	1	1	0	0	0	0	0	0	0	0	0	0
Drug Target	DrugBank	Penicillin-insensitive transglycosylase (EC 2.4.2.-) & transpeptidase PBP-1C	461	1	1	1	1	1	0	0	0	0	0	0	0	0	0	0
Drug Target	DrugBank	7-alpha-hydroxysteroid dehydrogenase (EC 1.1.1.159)	462	1	0	1	1	1	0	0	0	0	0	0	0	0	0	0
Drug Target	TTD	GTP-binding protein EngB	463	1	1	1	1	1	1	1	1	1	1	1	1	1	1	1
Drug Target	DrugBank	Glutamate--cysteine ligase (EC 6.3.2.2)	464	1	1	1	1	1	1	1	0	0	1	1	1	1	1	1
Drug Target	DrugBank	N-acetylneuraminic acid outer membrane channel protein NanC	465	2	2	2	2	2	1	1	1	1	1	0	0	0	0	0
Drug Target	DrugBank	GTP cyclohydrolase I (EC 3.5.4.16) type 1	466	1	1	1	1	1	1	1	1	1	1	1	1	1	1	1
Drug Target	DrugBank	Pyruvate dehydrogenase (quinone) (EC 1.2.5.1)	467	1	1	1	1	1	1	1	1	1	1	1	1	1	1	1
Drug Target	DrugBank	Chemotaxis protein methyltransferase CheR (EC 2.1.1.80)	468	1	1	1	1	1	0	0	0	0	0	0	0	0	0	0
Drug Target	DrugBank	Catalase KatE (EC 1.11.1.6)	469	0	0	0	0	0	1	1	1	1	1	0	0	0	0	0
Drug Target	DrugBank	Cell division protein ZipA	470	1	1	1	1	1	0	0	0	0	0	0	0	0	0	0
Drug Target	DrugBank	Fructokinase (EC 2.7.1.4)	471	0	0	0	0	0	1	0	1	1	1	0	0	0	0	0
Drug Target	DrugBank	Uracil-DNA glycosylase, family 1 (EC 3.2.2.27)	472	1	1	1	1	1	1	1	1	1	1	1	1	1	1	1
Drug Target	TTD	Extracellular deoxyribonuclease Dns (EC 3.1.21.-)	473	0	0	0	0	0	1	1	0	0	1	0	0	0	0	0
Drug Target	DrugBank	Alpha,alpha-trehalose-phosphate synthase [UDP-forming] (EC 2.4.1.15)	474	1	1	1	1	1	1	1	1	1	1	0	0	0	0	0
Drug Target	DrugBank	Soluble cytochrome b562	475	1	1	1	1	1	0	0	0	0	0	0	0	0	0	0
Drug Target	DrugBank	Phage recombination protein NinB	476	2	0	0	1	0	0	0	0	0	0	0	0	0	0	0
Drug Target	DrugBank	Free methionine-(R)-sulfoxide reductase, contains GAF domain	477	1	1	1	1	1	0	1	0	0	0	0	0	0	0	0
Drug Target	DrugBank	GDP-L-fucose synthetase (EC 1.1.1.271)	478	1	1	1	1	1	0	0	0	0	0	0	0	0	0	0
Drug Target	DrugBank	DNA polymerase III subunits gamma and tau (EC 2.7.7.7)	479	1	1	1	1	1	0	0	0	0	0	0	0	0	0	0
Drug Target	DrugBank	GDP-mannose mannosyl hydrolase	480	1	1	1	1	1	0	0	0	0	0	0	0	0	0	0
Drug Target	TTD	Endonuclease I precursor (EC 3.1.21.1)	481	0	0	0	0	0	0	0	1	1	0	1	1	1	1	1
Drug Target	DrugBank	Evolved beta-D-galactosidase, alpha subunit	482	1	1	1	1	1	0	0	0	0	0	0	0	0	0	0
Drug Target	DrugBank	Urocanate hydratase (EC 4.2.1.49)	483	0	0	0	0	0	0	1	0	0	0	0	0	0	0	0
Drug Target	DrugBank	Methylisocitrate lyase (EC 4.1.3.30)	484	1	1	1	1	1	0	0	0	0	0	0	0	0	0	0
Drug Target	TTD	Trehalose-6-phosphate phosphatase (EC 3.1.3.12)	485	1	1	1	1	1	0	0	0	0	0	0	0	0	0	0
Drug Target	DrugBank	Colicin E3 (EC 3.1.-.-)	486	0	0	0	0	0	0	0	0	0	0	0	0	0	0	1
Drug Target	DrugBank	Murein endolytic transglycosylase MltG	487	0	0	0	0	0	0	0	0	0	0	0	0	0	0	1
Drug Target	DrugBank	Phage head, head-DNA stabilization protein D	488	0	1	0	1	0	0	0	0	0	0	0	0	0	0	0
Transporter	TCDB	RND efflux system, inner membrane transporter	489	0	1	1	1	0	4	4	4	4	4	4	4	5	4	5
Transporter	TCDB	Putrescine transport system permease protein PotH (TC 3.A.1.11.2)	490	1	1	1	1	1	1	1	1	1	1	1	1	1	1	1
Transporter	TCDB	Rhomboid protease GlpG (EC 3.4.21.105)	491	2	2	2	2	2	2	2	2	2	0	2	2	2	2	2
Transporter	TCDB	Serine transporter	492	1	1	1	1	1	2	2	2	2	2	1	1	1	1	1
Transporter	TCDB	prophage maintenance; modulation of host cell killing	493	0	1	1	1	2	0	0	0	0	0	0	0	0	0	0
Transporter	TCDB	Pantothenate:Na+ symporter (TC 2.A.21.1.1)	494	1	1	1	1	1	1	1	1	1	0	1	1	1	1	1
Transporter	TCDB	NADPH dependent aldo-keto reductase => YajO	495	1	1	1	1	1	1	1	1	1	1	1	1	1	1	1
Transporter	TCDB	Cytochrome O ubiquinol oxidase subunit II (EC 1.10.3.-)	496	1	1	1	1	1	1	1	1	1	1	1	1	1	1	1
Transporter	TCDB	Outer-membrane-phospholipid-binding lipoprotein MlaA	497	3	3	3	3	3	3	3	3	3	3	3	3	3	3	3
Transporter	TCDB	Outer membrane porin, OmpA family	498	1	1	1	1	1	1	1	1	1	1	1	1	1	1	1
Transporter	TCDB	Sugar efflux transporter B	499	1	1	1	1	1	1	1	1	1	1	1	1	1	1	1
Transporter	TCDB	Di-tripeptide/H+ symporter DtpC	500	1	1	1	1	1	1	1	1	1	1	1	1	1	1	1
Transporter	TCDB	Multidrug efflux system EmrAB-OMF, membrane fusion component EmrA	501	3	3	3	3	3	3	3	3	3	4	3	3	3	4	4
Transporter	TCDB	ABC transporter permease protein YdcV	502	1	1	1	1	1	1	1	1	1	1	1	1	1	2	1
Transporter	TCDB	Inner membrane protein YpjD	503	1	1	1	1	1	1	1	1	1	1	1	1	1	1	1
Transporter	TCDB	Glycerol-3-phosphate ABC transporter, substrate-binding protein UgpB	504	1	5	1	1	1	1	1	1	1	1	1	1	1	1	1
Transporter	TCDB	Lipoprotein-releasing system ATP-binding protein LolD	505	1	1	1	1	1	1	1	1	1	1	1	1	1	1	1
Transporter	TCDB	Iron(III) dicitrate transport system permease protein FecC (TC 3.A.1.14.1)	506	1	0	0	1	1	0	0	0	0	0	1	0	0	0	0
Transporter	TCDB	Ethanolamine permease	507	1	1	1	1	1	1	1	1	1	1	1	1	1	1	1
Transporter	TCDB	Outer membrane lipoprotein carrier protein LolA	508	1	1	1	1	1	1	1	1	1	1	1	1	1	1	1
Transporter	TCDB	TonB-ExbBD energy transducing system, ExbD subunit	509	1	1	1	1	1	1	1	1	1	1	1	1	1	1	1
Transporter	TCDB	Inner membrane protein of type IV secretion of T-DNA complex, TonB-like, VirB10	510	0	2	0	0	0	0	0	0	0	0	0	0	0	0	0
Transporter	TCDB	Peptide ABC transporter, ATP-binding protein SapF	511	1	1	1	1	1	1	1	1	1	1	1	1	1	1	1
Transporter	TCDB	PTS system, mannose-specific IID component	512	1	1	1	1	1	1	1	1	1	1	1	1	1	1	1
Transporter	TCDB	Outer membrane porin for chitooligosaccharides ChiP	513	1	1	1	1	1	1	1	1	1	1	1	1	1	1	1
Transporter	TCDB	Shikimate transporter	514	1	1	1	1	1	0	0	0	0	0	0	0	0	0	0
Transporter	TCDB	Putative manganese efflux pump MntP	515	1	1	1	1	1	1	1	1	1	1	1	1	1	1	1
Transporter	TCDB	Probable iron export permease protein FetB	516	1	1	1	1	1	1	1	1	1	1	1	1	1	1	1
Transporter	TCDB	UPF0057 membrane protein YqaE	517	3	3	3	3	3	3	3	3	3	3	3	3	3	3	3
Transporter	TCDB	C4-dicarboxylate transporter DcuC (TC 2.A.61.1.1)	518	1	1	1	1	1	1	1	1	1	1	1	1	1	1	1
Transporter	TCDB	Diguanylate cyclase (EC 2.7.7.65) => DgcQ	519	0	1	1	1	1	0	0	0	0	0	0	0	0	0	0
Transporter	TCDB	NADH-ubiquinone oxidoreductase chain K (EC 1.6.5.3)	520	1	1	1	1	1	1	1	1	1	1	1	1	1	1	1
Transporter	TCDB	Lipopolysaccharide biosynthesis protein WzxC	521	1	1	1	1	1	0	0	0	0	0	0	0	0	0	0
Transporter	TCDB	Chaperone protein DnaK	522	2	2	2	2	2	2	2	2	2	2	2	2	2	2	2
Transporter	TCDB	Succinate-acetate/proton symporter SatP	523	1	1	1	1	1	1	1	1	1	1	1	1	1	1	0
Transporter	TCDB	Sulfate and thiosulfate binding protein CysP	524	1	1	1	1	1	1	1	1	1	1	1	1	1	1	1
Transporter	TCDB	UPF0226 protein YfcJ	525	1	1	1	1	1	1	1	1	1	1	0	0	0	0	0
Transporter	TCDB	PTS system, N,N'-diacetylchitobiose-specific IIC component	526	1	1	1	1	1	1	1	1	1	1	1	1	1	1	1
Transporter	TCDB	Anaerobic C4-dicarboxylate transporter DcuA	527	1	1	1	1	1	0	0	0	0	0	0	0	0	0	0
Transporter	TCDB	Inner membrane protein YejM, alkaline phosphatase superfamily	528	1	1	1	1	1	1	1	1	1	1	1	1	1	1	1
Transporter	TCDB	2-aminoethylphosphonate ABC transporter permease protein II (TC 3.A.1.9.1)	529	0	0	0	0	0	0	1	1	1	0	1	1	1	1	1
Transporter	TCDB	Electron transport complex protein RnfG	530	1	1	1	1	1	1	1	1	1	1	1	1	1	1	1
Transporter	TCDB	Hydrogenase-4 component F	531	1	1	0	0	1	0	0	0	0	0	0	0	0	0	0
Transporter	TCDB	Oligopeptide ABC transporter, ATP-binding protein OppF (TC 3.A.1.5.1)	532	1	1	1	1	1	1	1	1	1	1	1	1	1	1	1
Transporter	TCDB	ABC transporter, substrate-binding protein YnjB	533	1	1	1	1	1	0	0	0	0	0	0	0	0	0	0
Transporter	TCDB	Fructuronate transporter GntP	534	1	1	0	1	1	0	0	0	0	0	0	0	0	0	0
Transporter	TCDB	Uncharacterized inner membrane transporter YedA	535	0	1	1	1	1	1	1	1	1	1	1	1	1	1	1
Transporter	TCDB	Flagellar biosynthesis protein FlhB	536	1	1	1	1	1	0	0	0	0	0	0	0	0	0	0
Transporter	TCDB	Putative ECA polymerase WzyE	537	1	1	1	1	1	1	1	0	0	0	1	1	1	1	1
Transporter	TCDB	Ribose ABC transporter, permease protein RbsC (TC 3.A.1.2.1)	538	1	1	1	1	1	1	1	1	1	1	1	1	1	1	1
Transporter	TCDB	Uncharacterized transporter YeeO	539	2	2	2	2	2	2	2	2	2	2	2	2	2	2	2
Transporter	TCDB	Conjugal transfer protein	540	0	2	0	0	0	0	0	0	0	0	3	3	0	0	0
Transporter	TCDB	Outer membrane protein W precursor	541	2	2	2	2	2	2	2	2	2	2	2	2	2	2	2
Transporter	TCDB	Glutamine ABC transporter, permease protein GlnP	542	1	1	1	1	1	1	1	1	1	1	1	1	1	1	1
Transporter	TCDB	Nucleoside permease NupG	543	1	1	1	1	1	1	1	1	1	1	1	1	1	1	1
Transporter	TCDB	Miniconductance mechanosensitive channel MscM	544	1	1	1	1	1	1	1	1	1	1	1	1	1	1	1
Transporter	TCDB	Outer membrane beta-barrel assembly protein BamC	545	1	1	1	1	1	1	1	1	1	1	1	1	1	1	1
Transporter	TCDB	Methionine ABC transporter permease protein	546	1	1	1	1	1	1	1	1	1	1	1	1	1	1	1
Transporter	TCDB	Maltose/maltodextrin transport ATP-binding protein MalK (EC 3.6.3.19)	547	1	1	1	1	1	1	2	1	1	2	1	1	1	1	1
Transporter	TCDB	Lipopolysaccharide export system permease protein LptF	548	1	1	1	1	1	1	1	1	1	1	1	1	1	1	1
Transporter	TCDB	Low-affinity gluconate/H+ symporter GntU	549	1	1	1	1	1	1	1	1	1	1	1	1	1	1	1
Transporter	TCDB	Inner membrane protein YccF	550	1	1	1	1	1	1	1	1	1	1	1	1	1	1	1
Transporter	TCDB	Putative membrane protein YfjD	551	1	1	1	1	1	1	1	1	1	1	1	1	1	1	1
Transporter	TCDB	Outer membrane porin OmpN	552	1	0	1	1	1	0	0	0	0	0	0	0	0	0	0
Transporter	TCDB	UPF0126 inner membrane protein YicG	553	1	1	1	1	1	1	1	1	1	1	1	1	1	1	1
Transporter	TCDB	General secretion pathway protein J	554	0	1	1	1	0	1	1	1	1	1	0	0	0	0	0
Transporter	TCDB	TonB-ExbBD energy transducing system, TonB subunit	555	4	4	4	4	4	0	0	0	0	0	0	0	0	0	0
Transporter	TCDB	NADH-ubiquinone oxidoreductase chain J (EC 1.6.5.3)	556	1	1	1	1	1	1	1	1	1	1	1	1	1	1	1
Transporter	TCDB	Formate dehydrogenase N alpha subunit (EC 1.2.1.2) @ selenocysteine-containing	557	4	2	2	2	2	2	2	2	2	2	2	2	2	2	2
Transporter	TCDB	Trk potassium uptake system protein TrkH	558	1	1	1	1	1	1	1	1	1	1	1	1	1	1	1
Transporter	TCDB	2,3-diketo-L-gulonate TRAP transporter large permease protein yiaN	559	1	1	1	1	1	1	0	0	0	0	0	0	0	0	0
Transporter	TCDB	Arginine ABC transporter, permease protein ArtQ	560	1	1	1	1	1	1	1	1	1	1	1	1	1	1	1
Transporter	TCDB	PTS system, beta-glucoside-specific IIB component / PTS system, beta-glucoside-specific IIC component / PTS system, beta-glucoside-specific IIA component	561	1	0	1	1	1	0	0	0	0	0	0	0	0	0	0
Transporter	TCDB	Formate hydrogenlyase subunit 6	562	1	1	1	1	1	1	1	1	1	1	1	1	1	1	1
Transporter	TCDB	Biotin sulfoxide reductase (EC 1.-.-.-) / Free methionine-(S)-sulfoxide reductase	563	1	1	1	1	1	1	1	1	1	1	1	1	1	1	1
Transporter	TCDB	Uncharacterized MFS-type transporter YnfM	564	1	1	1	1	1	1	1	1	1	1	1	1	1	1	1
Transporter	TCDB	Transmembrane protein YfcA	565	1	1	1	1	1	1	1	1	1	1	1	1	1	1	1
Transporter	TCDB	Flagellar motor switch protein FliN	566	0	1	1	1	1	0	0	0	0	0	0	0	0	0	0
Transporter	TCDB	Maltodextrin ABC transporter, permease protein MdxF	567	1	1	1	1	1	1	2	1	1	2	1	1	1	1	1
Transporter	TCDB	L-cystine ABC transporter (wide substrate range), ATP-binding protein YecC	568	0	1	1	1	1	1	1	1	1	1	1	1	1	1	1
Transporter	TCDB	D,D-dipeptide ABC transporter, substrate-binding protein DdpA	569	1	1	0	0	1	0	0	0	0	0	0	0	0	0	0
Transporter	TCDB	Tail-specific protease precursor (EC 3.4.21.102)	570	1	1	1	1	1	1	1	1	1	1	1	1	1	1	1
Transporter	TCDB	Nickel ABC transporter, permease protein NikC (TC 3.A.1.5.3)	571	1	1	1	1	1	1	1	1	1	1	1	1	1	1	1
Transporter	TCDB	UPF0118 inner membrane protein YhhT	572	1	1	1	1	1	1	1	1	1	1	1	1	1	1	1
Transporter	TCDB	Dipeptide/H+ symporter DtpD	573	1	1	1	1	1	1	1	1	1	1	1	1	1	1	1
Transporter	TCDB	Glycerol-3-phosphate ABC transporter, permease protein UgpE (TC 3.A.1.1.3)	574	1	1	1	1	1	1	1	1	1	1	1	1	1	1	1
Transporter	TCDB	hypothetical protein	575	8	24	4	14	3	2	5	2	2	4	11	11	16	2	5
Transporter	TCDB	Uracil permease @ Uracil:proton symporter UraA	576	1	1	1	1	1	1	1	1	1	1	1	1	1	1	2
Transporter	TCDB	ATP synthase beta chain (EC 3.6.3.14)	577	1	1	1	1	1	1	1	1	1	1	1	1	1	1	1
Transporter	TCDB	putative membrane protein	578	0	0	0	0	0	1	1	1	1	1	0	0	0	1	0
Transporter	TCDB	Taurine ABC transporter, permease protein TauC	579	1	1	1	1	1	1	2	1	1	1	1	1	1	1	1
Transporter	TCDB	Ferrichrome-iron receptor	580	1	1	1	1	1	0	0	0	0	0	0	0	0	0	0
Transporter	TCDB	Phosphate ABC transporter, permease protein PstA (TC 3.A.1.7.1)	581	1	1	1	1	1	1	1	1	1	1	1	1	1	1	1
Transporter	TCDB	Nickel/cobalt efflux transporter RcnA	582	0	1	0	1	1	0	1	0	0	1	1	0	0	0	0
Transporter	TCDB	Uncharacterized protein YjiH	583	1	1	1	1	1	0	0	0	0	0	0	0	0	0	0
Transporter	TCDB	Rhamnogalacturonide transporter RhiT	584	0	0	0	0	0	1	1	1	1	1	1	1	1	1	1
Transporter	TCDB	NADH-ubiquinone oxidoreductase chain H (EC 1.6.5.3)	585	1	1	1	1	1	1	1	1	1	1	1	1	1	1	1
Transporter	TCDB	UPF0187 protein YneE	586	3	3	3	3	3	1	1	1	1	1	1	1	1	1	1
Transporter	TCDB	Maltodextrin ABC transporter, ATP-binding protein MsmX	587	3	3	3	3	6	0	0	0	0	0	0	0	0	0	0
Transporter	TCDB	ABC transporter, permease protein 2 (cluster 1, maltose/g3p/polyamine/iron)	588	0	0	0	0	0	1	1	1	1	1	2	1	1	1	1
Transporter	TCDB	Glutamate/aspartate ABC transporter, permease protein GltJ (TC 3.A.1.3.4)	589	1	1	1	1	1	1	1	1	1	1	1	1	1	1	1
Transporter	TCDB	Hydrogenase-4 component I	590	1	1	0	0	1	0	0	0	0	0	0	0	0	0	0
Transporter	TCDB	Oligopeptide ABC transporter, ATP-binding protein OppD (TC 3.A.1.5.1)	591	1	1	1	1	1	1	1	1	1	1	1	1	1	1	1
Transporter	TCDB	Putative multidrug resistance outer membrane protein MdtQ	592	1	1	1	1	1	0	0	0	0	0	0	0	0	0	0
Transporter	TCDB	Multidrug efflux system AcrAB-TolC, membrane fusion component AcrA	593	3	3	3	3	3	3	3	3	3	3	3	3	3	3	3
Transporter	TCDB	NAD(P) transhydrogenase subunit beta (EC 1.6.1.2)	594	1	1	1	1	1	1	1	1	1	1	1	1	1	1	1
Transporter	TCDB	Inner membrane protein YbaL, KefB/KefC family	595	1	1	1	1	1	1	1	1	1	1	1	1	1	1	1
Transporter	TCDB	Lipid A export permease/ATP-binding protein MsbA	596	2	2	2	2	2	2	2	2	2	2	2	2	2	2	2
Transporter	TCDB	Homoserine/homoserine lactone efflux protein	597	1	1	1	1	1	1	1	1	1	1	1	1	1	1	1
Transporter	TCDB	Galactose/methyl galactoside ABC transporter, substrate-binding protein MglB (EC 3.6.3.17)	598	4	2	2	2	2	2	2	2	2	2	2	2	2	2	2
Transporter	TCDB	Anaerobic dimethyl sulfoxide reductase chain A (EC 1.8.5.3), molybdopterin-binding domain	599	1	1	1	1	1	2	2	2	2	3	1	1	1	1	1
Transporter	TCDB	Protein of unknown function DUF1428	600	1	1	1	1	1	1	1	1	1	1	0	0	0	0	0
Transporter	TCDB	Voltage-gated H(+)/2Cl(-) exchange transporter ClcA	601	1	1	1	1	1	1	1	1	1	1	1	1	2	1	1
Transporter	TCDB	PTS system, galactosamine-specific IID component	602	1	1	1	1	1	0	0	0	0	0	0	0	0	0	0
Transporter	TCDB	PTS system, N-acetylgalactosamine-specific IIB component	603	1	1	1	1	1	1	1	0	0	0	0	0	0	0	0
Transporter	TCDB	Outer membrane porin OmpC	604	2	1	1	1	1	0	0	0	0	0	2	2	2	2	0
Transporter	TCDB	Uncharacterized Na(+)/H(+) exchanger YjcE	605	1	1	1	1	1	1	1	1	1	1	1	1	1	1	1
Transporter	TCDB	Ferric enterobactin transport system permease protein FepG (TC 3.A.1.14.2)	606	2	2	2	2	2	2	2	2	2	2	2	2	2	2	2
Transporter	TCDB	PTS system, glucitol/sorbitol-specific IIB component (EC 2.7.1.198) / PTS system, glucitol/sorbitol-specific IIC component 2	607	1	1	1	1	1	0	0	0	0	0	0	0	0	0	0
Transporter	TCDB	Permease of the drug/metabolite transporter (DMT) superfamily	608	2	3	2	2	2	1	1	1	1	1	1	1	2	1	4
Transporter	TCDB	ATP synthase epsilon chain (EC 3.6.3.14)	609	1	1	1	1	1	1	1	1	1	1	1	1	1	1	1
Transporter	TCDB	Histidine ABC transporter, substrate-binding protein HisJ (TC 3.A.1.3.1)	610	1	1	1	1	1	1	1	1	1	1	1	1	1	1	1
Transporter	TCDB	Spermidine/putrescine import ABC transporter ATP-binding protein PotA (TC 3.A.1.11.1)	611	1	1	1	1	1	1	1	1	1	1	1	1	1	1	1
Transporter	TCDB	ABC transporter, ATP-binding protein YejF	612	1	1	1	1	1	1	1	0	0	1	0	0	0	0	0
Transporter	TCDB	Trimethylamine-N-oxide reductase associated c-type cytochrome, TorY	613	1	1	1	1	1	0	0	0	0	0	0	0	0	0	0
Transporter	TCDB	2-aminoethylphosphonate ABC transporter ATP-binding protein (TC 3.A.1.9.1)	614	0	0	0	0	0	0	1	1	1	0	1	1	1	1	1
Transporter	TCDB	Rod shape-determining protein RodA	615	1	1	1	1	1	1	1	1	1	1	1	1	1	1	1
Transporter	TCDB	Flagellar biosynthesis protein FliQ	616	0	3	3	3	3	0	0	0	0	0	0	0	0	0	0
Transporter	TCDB	High-affinity choline uptake protein BetT	617	1	1	1	1	1	1	1	1	1	1	1	1	1	1	1
Transporter	TCDB	Galactofuranose ABC transporter, substrate-binding protein	618	1	1	1	1	1	1	1	1	1	1	1	1	1	1	1
Transporter	TCDB	Putrescine transport system permease protein PotI (TC 3.A.1.11.2)	619	1	1	1	1	1	1	1	1	1	1	1	1	1	1	1
Transporter	TCDB	Lipoprotein releasing system transmembrane protein LolC	620	1	1	1	1	1	1	1	1	1	1	1	1	1	1	2
Transporter	TCDB	Inner membrane transport permease YhhJ	621	1	1	1	1	1	1	1	1	1	1	1	1	1	1	1
Transporter	TCDB	Galactofuranose ABC transporter, permease protein 2	622	1	1	1	1	1	1	1	1	1	1	1	1	1	1	1
Transporter	TCDB	Colicin V production protein	623	1	1	1	1	1	1	1	1	1	1	1	1	1	1	1
Transporter	TCDB	ABC transporter ATP-binding protein YddA	624	3	6	0	3	3	0	0	0	0	0	0	0	0	0	0
Transporter	TCDB	Protein translocase subunit SecY	625	1	1	1	1	1	1	1	1	1	1	1	1	1	1	1
Transporter	TCDB	Uncharacterized lipoprotein YmbA	626	1	1	1	1	1	0	0	0	0	0	0	0	0	0	0
Transporter	TCDB	AaeAB efflux system for hydroxylated, aromatic carboxylic acids, inner membrane subunit AaeB	627	1	1	1	1	1	0	1	1	1	1	1	1	1	1	1
Transporter	TCDB	NADH-ubiquinone oxidoreductase chain I (EC 1.6.5.3)	628	1	1	1	1	1	1	1	1	1	1	1	1	1	1	1
Transporter	TCDB	Potassium efflux system KefA protein / Small-conductance mechanosensitive channel	629	1	1	1	1	1	1	1	1	1	1	1	1	1	1	1
Transporter	TCDB	Copper/silver efflux RND transporter, transmembrane protein CusA	630	1	1	1	1	1	0	1	0	0	1	1	1	2	1	1
Transporter	TCDB	Protein translocase membrane subunit SecG	631	1	1	1	1	1	1	1	1	1	1	1	1	1	1	1
Transporter	TCDB	Probable 3-phenylpropionic acid transporter	632	1	1	1	1	1	1	1	1	1	1	1	1	1	1	1
Transporter	TCDB	Rod shape-determining protein MreC	633	1	1	1	1	1	1	1	1	1	1	1	1	1	1	1
Transporter	TCDB	Arginine ABC transporter, ATP-binding protein ArtP	634	1	1	1	1	1	1	1	1	1	1	1	1	1	1	1
Transporter	TCDB	L-carnitine/gamma-butyrobetaine antiporter	635	1	1	1	1	1	0	0	0	0	0	0	0	0	0	0
Transporter	TCDB	Xanthosine permease	636	0	1	1	1	1	1	1	1	1	1	0	0	0	0	0
Transporter	TCDB	Glycerol-3-phosphate transporter	637	2	2	2	2	2	2	2	2	2	2	2	2	0	2	2
Transporter	TCDB	Sulfate transport system permease protein CysW	638	1	1	1	1	1	1	1	1	1	1	1	1	1	1	1
Transporter	TCDB	Protease VII (Omptin) precursor (EC 3.4.23.49) @ Outer membrane protease OmpT	639	0	0	1	1	1	0	0	0	0	0	0	0	0	0	0
Transporter	TCDB	Glutamate/aspartate ABC transporter, permease protein GltK (TC 3.A.1.3.4)	640	1	1	1	1	1	1	1	1	1	1	1	1	1	1	1
Transporter	TCDB	Ferrous iron transporter FeoB	641	1	1	1	1	1	1	1	1	1	1	1	1	1	1	1
Transporter	TCDB	Arginine ABC transporter, substrate-binding protein ArtI	642	1	1	1	1	1	1	1	1	1	1	1	1	1	1	1
Transporter	TCDB	Phage endopeptidase Rz	643	4	1	2	1	2	0	0	0	0	0	0	0	0	0	0
Transporter	TCDB	PTS system, glucose-specific IIC component / PTS system, glucose-specific IIB component (EC 2.7.1.199)	644	1	1	1	1	1	1	1	1	1	1	1	1	1	1	1
Transporter	TCDB	Arsenite/antimonite:H+ antiporter ArsB	645	1	1	0	0	3	1	1	1	1	3	2	2	2	1	1
Transporter	TCDB	PTS system, 2-O-alpha-mannosyl-D-glycerate-specific IIA component (EC 2.7.1.195) / PTS system, 2-O-alpha-mannosyl-D-glycerate-specific IIB component (EC 2.7.1.195) / PTS system, 2-O-alpha-mannosyl-D-glycerate-specific IIC component	646	1	0	0	0	1	0	0	0	0	0	0	0	0	0	0
Transporter	TCDB	2,3-diketo-L-gulonate TRAP transporter small permease protein yiaM	647	1	1	0	0	1	0	0	0	0	0	0	0	0	0	0
Transporter	TCDB	Signal recognition particle protein Ffh	648	1	1	1	1	1	1	1	1	1	1	1	1	1	1	1
Transporter	TCDB	Ferrous iron transporter-associated protein FeoA	649	1	1	0	1	1	1	1	1	1	1	1	1	2	1	1
Transporter	TCDB	Molybdenum ABC transporter, substrate-binding protein ModA	650	0	1	1	1	1	1	1	1	1	1	1	1	1	1	1
Transporter	TCDB	Putative transport protein YidE	651	1	1	1	1	1	1	1	1	1	1	1	1	1	1	1
Transporter	TCDB	probable integral membrane protein NMA1777	652	0	0	0	0	0	0	0	0	0	0	0	0	1	0	1
Transporter	TCDB	Flagellar biosynthesis protein FliP	653	0	2	2	2	2	0	0	0	0	0	0	0	0	0	0
Transporter	TCDB	Probable sugar efflux transporter	654	1	1	1	1	1	1	1	1	1	1	1	1	1	1	1
Transporter	TCDB	Branched-chain amino acid ABC transporter, substrate-binding protein LivJ (TC 3.A.1.4.1)	655	1	1	1	1	1	1	1	1	1	1	1	1	1	1	1
Transporter	TCDB	Inner membrane transport protein YdhP	656	1	1	1	1	1	1	1	1	1	1	1	1	1	1	1
Transporter	TCDB	Uncharacterized inner membrane transporter YhbE	657	1	1	1	1	1	1	1	1	1	1	1	1	1	1	1
Transporter	TCDB	Outer membrane beta-barrel assembly protein BamB	658	1	1	1	1	1	1	1	1	1	1	1	1	1	1	1
Transporter	TCDB	MFS-type transporter => TcuC	659	0	0	0	0	0	1	1	1	1	1	1	0	0	1	0
Transporter	TCDB	Ferrous iron transport peroxidase EfeB	660	1	1	1	1	1	1	1	1	1	1	1	1	1	1	1
Transporter	TCDB	Ferric hydroxamate ABC transporter (TC 3.A.1.14.3), ATP-binding protein FhuC	661	1	1	1	1	1	1	1	1	1	1	1	1	1	1	1
Transporter	TCDB	Tellurite resistance protein TehA	662	1	1	1	1	1	1	1	1	1	1	1	1	1	1	1
Transporter	TCDB	Inner membrane protein YbhQ	663	2	2	2	2	2	2	2	1	1	0	1	0	0	1	1
Transporter	TCDB	Galactose-proton symport	664	1	1	1	1	1	1	1	1	1	1	1	1	1	1	1
Transporter	TCDB	Cytochrome O ubiquinol oxidase subunit IV (EC 1.10.3.-)	665	1	1	1	1	1	1	1	1	1	1	1	1	1	1	1
Transporter	TCDB	L-galactonate transporter	666	0	1	0	1	1	1	1	1	1	1	0	1	1	1	0
Transporter	TCDB	Thiamin ABC transporter, transmembrane component	667	1	1	1	1	1	1	1	1	1	1	1	1	1	1	1
Transporter	TCDB	Uncharacterized protein YhfK	668	1	1	1	1	1	1	1	1	1	1	1	1	1	1	1
Transporter	TCDB	Trimethylamine-N-oxide reductase (EC 1.7.2.3), TorZ	669	1	1	1	1	1	0	0	0	0	0	0	0	0	0	0
Transporter	TCDB	Inner membrane protein YhjD	670	1	1	1	1	1	1	1	1	1	1	1	1	1	1	1
Transporter	TCDB	L-lactate permease	671	1	1	1	1	1	1	1	1	1	1	1	1	1	1	1
Transporter	TCDB	AaeAB efflux system for hydroxylated, aromatic carboxylic acids, membrane fusion component AaeA	672	1	1	1	1	1	1	1	1	1	1	1	1	1	1	1
Transporter	TCDB	DNA-damage-inducible protein F	673	1	1	1	1	1	1	1	1	1	1	1	1	1	1	1
Transporter	TCDB	Putative purine permease YbbY	674	1	2	1	1	1	0	0	0	0	0	0	0	0	0	0
Transporter	TCDB	Arginine/ornithine antiporter ArcD	675	1	1	1	1	1	1	1	1	1	1	1	1	1	1	1
Transporter	TCDB	General secretion pathway protein I	676	0	1	1	1	0	1	1	1	1	1	1	1	1	1	1
Transporter	TCDB	Anaerobic dimethyl sulfoxide reductase chain B (EC 1.8.5.3), iron-sulfur binding subunit	677	2	2	2	2	2	2	2	2	2	2	3	3	3	2	2
Transporter	TCDB	PTS system, sorbose-specific IIA component (EC 2.7.1.206)	678	0	0	0	0	0	0	0	0	0	0	0	1	1	1	0
Transporter	TCDB	L-arabinose ABC transporter, substrate-binding protein AraF	679	2	2	2	2	2	2	2	2	2	2	2	2	2	2	2
Transporter	TCDB	General secretion pathway protein N	680	0	0	0	0	0	1	1	1	1	1	0	0	0	0	0
Transporter	TCDB	Formate dehydrogenase N gamma subunit (EC 1.2.1.2)	681	2	2	2	2	2	2	2	2	2	2	2	2	2	2	2
Transporter	TCDB	L-methionine and branched-chain amino acid export protein YjeH	682	1	1	1	1	1	1	1	1	1	1	1	1	1	1	1
Transporter	TCDB	Alpha-ketoglutarate permease	683	1	1	1	1	1	0	0	0	0	1	0	0	0	0	0
Transporter	TCDB	Nucleoside permease NupX	684	1	1	0	0	1	0	0	0	0	0	0	0	0	0	0
Transporter	TCDB	Cytochrome O ubiquinol oxidase subunit III (EC 1.10.3.-)	685	1	1	1	1	1	1	1	1	1	1	1	1	1	1	1
Transporter	TCDB	PTS system, tagatose-specific IIB component / PTS system, tagatose-specific IIC component	686	0	0	0	0	0	0	0	1	1	1	0	1	1	0	1
Transporter	TCDB	NADH ubiquinone oxidoreductase chain A (EC 1.6.5.3)	687	1	1	1	1	1	1	1	1	1	1	1	1	1	1	1
Transporter	TCDB	Inner membrane protein YgaZ	688	1	1	1	1	1	1	1	1	1	1	1	1	1	1	1
Transporter	TCDB	Tas protein, an NADP(H)-dependent aldo-keto reductase	689	1	1	1	1	1	1	1	1	1	1	1	1	1	1	1
Transporter	TCDB	AmpE protein	690	1	1	1	1	1	0	0	0	0	0	0	0	0	1	0
Transporter	TCDB	Low-affinity inorganic phosphate transporter	691	5	4	4	4	4	0	0	0	0	0	0	0	0	0	0
Transporter	TCDB	Cell-division-associated, ABC-transporter-like signaling protein FtsX	692	1	1	1	1	1	1	1	1	1	1	1	1	1	1	1
Transporter	TCDB	PTS system, mannose-specific IIC component	693	1	1	1	1	1	1	1	1	1	1	1	1	1	1	1
Transporter	TCDB	RND efflux system, membrane fusion protein	694	0	1	1	1	0	4	4	4	4	4	4	4	4	4	4
Transporter	TCDB	Ferric enterobactin-binding periplasmic protein FepB (TC 3.A.1.14.2)	695	2	2	2	2	2	2	2	2	2	2	2	2	2	2	2
Transporter	TCDB	PTS system, sorbose-specific IIC component	696	0	1	1	1	0	1	1	1	1	1	0	1	1	1	0
Transporter	TCDB	Entericidin B	697	1	1	1	1	1	1	1	1	1	1	1	1	1	1	1
Transporter	TCDB	Phospholipid ABC transporter shuttle protein MlaC	698	1	1	1	1	1	1	1	1	1	1	1	1	1	1	1
Transporter	TCDB	LPS-assembly lipoprotein LptE	699	1	1	1	1	1	1	1	0	0	1	0	0	0	0	0
Transporter	TCDB	Lysine-specific permease	700	1	1	1	1	1	1	1	1	1	1	1	1	1	1	1
Transporter	TCDB	Putrescine/proton symporter, putrescine/ornithine antiporter PotE	701	1	1	1	1	1	0	0	0	0	0	0	0	0	0	0
Transporter	TCDB	Sulfate transport system permease protein CysT	702	1	1	1	1	1	1	1	1	1	1	1	1	1	1	1
Transporter	TCDB	PTS system, IIC component	703	1	2	2	3	1	1	1	1	1	1	0	0	0	0	0
Transporter	TCDB	PTS system, sucrose-specific IIB component (EC 2.7.1.211) / PTS system, sucrose-specific IIC component	704	0	1	0	0	0	1	1	1	1	1	1	1	1	1	1
Transporter	TCDB	Anaerobic dimethyl sulfoxide reductase chain C (EC 1.8.5.3), anchor subunit	705	1	1	1	1	1	0	0	0	0	0	0	0	1	0	0
Transporter	TCDB	Nickel ABC transporter, substrate-binding protein NikA (TC 3.A.1.5.3)	706	2	2	2	2	2	2	2	2	2	2	0	0	0	0	0
Transporter	TCDB	Proposed xyloside/Na+ symporter YicJ	707	1	1	1	1	1	1	1	1	1	1	1	1	1	1	1
Transporter	TCDB	Oligopeptide ABC transporter, permease protein OppB (TC 3.A.1.5.1)	708	1	1	1	1	1	1	1	1	1	1	1	1	1	1	1
Transporter	TCDB	PTS system, IIA component	709	1	2	2	4	1	2	2	1	1	2	1	1	1	1	1
Transporter	TCDB	Ethanolamine utilization protein EutQ	710	1	1	1	1	1	0	0	0	0	0	0	0	0	0	0
Transporter	TCDB	Galactofuranose ABC transporter, permease protein 1	711	1	1	1	1	1	1	1	1	1	1	1	1	1	1	1
Transporter	TCDB	HlyD-like membrane fusion protein YhiI	712	1	1	1	1	1	1	1	1	1	1	1	1	1	1	2
Transporter	TCDB	UPF0056 inner membrane protein YchE	713	1	1	1	1	1	1	1	1	1	1	1	1	1	1	1
Transporter	TCDB	Lead, cadmium, zinc and mercury transporting ATPase (EC 3.6.3.3) (EC 3.6.3.5); Copper-translocating P-type ATPase (EC 3.6.3.4)	714	2	2	2	2	2	1	2	1	1	2	1	1	4	1	1
Transporter	TCDB	Probable transport protein HsrA	715	1	1	1	1	1	1	1	1	1	1	1	1	1	1	1
Transporter	TCDB	Hok/Gef-like protein	716	1	1	2	2	0	0	0	0	0	0	1	1	1	1	1
Transporter	TCDB	UPF0324 inner membrane protein YeiH	717	1	1	1	1	1	1	1	1	1	1	1	1	1	1	1
Transporter	TCDB	Inner membrane protein YiaA	718	1	1	1	1	1	0	1	0	0	0	1	1	1	1	1
Transporter	TCDB	Anaerobic selenate reductase, molybdenum cofactor-containing periplasmic protein	719	2	3	3	2	2	0	0	0	0	0	1	1	2	1	1
Transporter	TCDB	Inner membrane protein YbhI	720	0	1	1	1	1	0	0	0	0	0	0	0	0	0	0
Transporter	TCDB	Glycerol uptake facilitator protein	721	2	2	2	2	2	2	2	2	2	2	4	4	4	4	4
Transporter	TCDB	PTS system, ascorbate-specific IIB component (EC 2.7.1.194)	722	1	1	1	1	1	1	1	1	1	1	1	1	1	1	1
Transporter	TCDB	Protease HtpX	723	1	1	1	1	1	1	1	1	1	1	1	1	1	1	1
Transporter	TCDB	Short-chain fatty acids transporter	724	1	1	1	1	1	0	0	0	0	0	0	0	0	1	0
Transporter	TCDB	Colicin I receptor	725	2	2	2	2	2	0	0	0	0	0	0	0	0	0	0
Transporter	TCDB	PTS system, ascorbate-specific IIC component	726	1	1	1	1	1	1	1	1	1	1	1	1	2	1	0
Transporter	TCDB	Manganese ABC transporter, periplasmic-binding protein SitA	727	0	4	2	2	0	3	2	3	3	2	2	2	2	2	4
Transporter	TCDB	MltA-interacting protein MipA	728	1	1	1	1	1	1	1	1	1	1	1	1	1	1	1
Transporter	TCDB	Proton/glutamate symporter @ Proton/aspartate symporter	729	1	1	1	1	1	1	1	1	1	1	1	1	1	1	1
Transporter	TCDB	Branched-chain amino acid ABC transporter, permease protein LivM (TC 3.A.1.4.1)	730	1	1	1	1	1	1	1	1	1	1	1	1	1	1	1
Transporter	TCDB	ABC-type sugar transport system, periplasmic binding protein YcjN	731	1	1	1	1	1	0	0	0	0	0	0	0	0	0	0
Transporter	TCDB	Uncharacterized integral membrane protein YjiJ	732	1	1	1	1	1	0	0	0	0	0	0	0	0	0	0
Transporter	TCDB	Proline/sodium symporter PutP (TC 2.A.21.2.1) @ Propionate/sodium symporter	733	1	1	1	1	1	1	1	1	1	1	1	1	1	1	1
Transporter	TCDB	General secretion pathway protein D	734	0	1	1	1	0	1	1	1	1	1	1	1	1	1	1
Transporter	TCDB	Methionine ABC transporter ATP-binding protein	735	1	1	1	1	1	1	1	1	1	1	1	1	1	1	1
Transporter	TCDB	Uncharacterized MFS-type transporter YdjK	736	1	1	1	1	1	1	2	1	1	1	0	1	1	0	0
Transporter	TCDB	Ribosyl nicotinamide transporter, PnuC-like	737	1	1	1	1	1	1	1	1	1	1	1	1	1	1	1
Transporter	TCDB	PTS system, maltose-specific IIC component / PTS system, maltose-specific IIB component (EC 2.7.1.208)	738	0	0	0	0	0	1	1	1	1	1	1	1	1	1	1
Transporter	TCDB	Molybdenum ABC transporter ATP-binding protein ModC	739	0	1	1	1	1	1	1	0	0	1	0	0	0	0	0
Transporter	TCDB	Methionine ABC transporter substrate-binding protein	740	1	1	1	1	1	1	1	1	1	1	1	1	1	1	1
Transporter	TCDB	Tol biopolymer transport system, TolR protein	741	1	1	1	1	1	1	1	0	0	1	1	1	1	1	1
Transporter	TCDB	Copper/silver efflux RND transporter, periplasmic protein CusF	742	1	1	1	1	1	0	0	0	0	0	0	0	0	0	0
Transporter	TCDB	Oxaloacetate decarboxylase Na(+) pump, beta chain (EC 4.1.1.3)	743	0	0	0	0	0	4	2	3	4	2	1	1	1	2	1
Transporter	TCDB	Putative potassium channel protein	744	1	1	1	1	1	0	0	0	0	0	0	0	0	0	0
Transporter	TCDB	PTS system, N-acetylgalactosamine-specific IID component	745	1	1	1	1	0	1	1	0	0	0	0	0	0	0	0
Transporter	TCDB	Spermidine/putrescine import ABC transporter substrate-binding protein PotD (TC 3.A.1.11.1)	746	2	2	2	2	2	2	2	2	2	2	2	2	2	2	2
Transporter	TCDB	Putative transport protein YbjL	747	1	1	1	1	1	1	1	1	1	1	1	1	1	1	1
Transporter	TCDB	Uncharacterized transporter YfbS	748	1	1	1	1	1	1	1	1	1	1	1	1	1	1	1
Transporter	TCDB	High-affinity gluconate transporter GntT	749	1	1	1	1	1	1	1	1	1	1	1	1	1	1	1
Transporter	TCDB	Protein involved in stability of MscS mechanosensitive channel	750	1	1	1	1	1	1	1	1	1	1	1	1	1	1	1
Transporter	TCDB	Glutamine ABC transporter, substrate-binding protein GlnH	751	1	1	1	1	1	1	1	1	1	1	1	1	1	1	1
Transporter	TCDB	Putative permease PerM (= YfgO)	752	1	1	1	1	1	1	1	1	1	1	1	1	1	1	1
Transporter	TCDB	Peptidoglycan glycosyltransferase FtsW (EC 2.4.1.129)	753	1	1	1	1	1	1	1	1	1	1	1	1	1	1	1
Transporter	TCDB	Na(+)-dependent branched-chain amino acid transporter	754	1	1	1	1	1	1	1	1	1	1	1	1	1	1	1
Transporter	TCDB	Phosphoenolpyruvate-protein phosphotransferase of PTS system (EC 2.7.3.9)	755	4	4	4	4	4	1	1	1	1	1	3	2	2	3	2
Transporter	TCDB	ABC-type efflux pump membrane fusion component YbhG	756	1	1	1	1	1	1	1	1	1	1	0	0	0	0	0
Transporter	TCDB	Macrolide export ATP-binding/permease protein MacB	757	2	2	2	2	2	3	2	2	2	2	1	1	1	1	1
Transporter	TCDB	Selenite- and tellurite-inducible protein TsgA	758	1	1	1	1	1	1	1	1	1	1	0	0	0	2	0
Transporter	TCDB	Sodium-dependent phosphate transporter	759	1	1	1	1	1	1	1	1	1	1	1	1	1	1	1
Transporter	TCDB	L-Proline/Glycine betaine transporter ProP	760	1	1	1	1	1	1	1	1	1	1	1	1	1	1	1
Transporter	TCDB	UPF0226 protein YhhS	761	1	1	1	1	1	1	1	1	1	1	1	1	1	1	1
Transporter	TCDB	Inner membrane protein YfdC	762	1	1	1	1	1	1	1	1	1	0	1	1	1	1	1
Transporter	TCDB	Nucleoside-specific channel-forming protein Tsx precursor	763	2	2	2	2	2	2	2	2	2	2	2	2	2	2	2
Transporter	TCDB	Lipopolysaccharide export system protein LptC	764	1	1	1	1	1	1	1	1	1	1	1	1	1	1	1
Transporter	TCDB	Guanine/hypoxanthine permease GhxQ	765	1	1	1	1	1	0	0	0	0	0	0	0	0	0	0
Transporter	TCDB	Uncharacterized inner membrane protein RarD	766	1	1	1	1	1	1	1	1	1	1	1	1	1	1	1
Transporter	TCDB	Acyl-ACP:glycerol-3-phosphate O-acyltransferase (EC 2.3.1.n5)	767	1	1	1	1	1	1	1	1	1	1	1	1	1	1	1
Transporter	TCDB	Uncharacterized metabolite ABC transporter in Enterobacteriaceae, permease protein EC-YbbP	768	1	1	1	1	1	1	0	0	0	1	1	1	1	1	1
Transporter	TCDB	Manganese transport protein MntH	769	1	1	1	1	1	1	1	1	1	1	1	1	1	1	1
Transporter	TCDB	Putative polysaccharide export protein YccZ precursor	770	2	0	0	0	2	0	0	0	0	0	0	0	0	0	0
Transporter	TCDB	Anaerobic C4-dicarboxylate transporter DcuB	771	1	1	1	1	1	1	1	1	1	1	1	1	1	1	1
Transporter	TCDB	Outer membrane beta-barrel assembly protein BamD	772	1	1	1	1	1	1	1	1	1	1	1	1	1	1	1
Transporter	TCDB	D-serine permease DsdX	773	1	1	1	1	1	1	1	1	1	1	1	1	1	1	1
Transporter	TCDB	Cytochrome d ubiquinol oxidase subunit II (EC 1.10.3.-)	774	1	1	1	1	1	1	1	1	1	1	1	1	1	1	1
Transporter	TCDB	Formate efflux transporter FocA	775	4	4	3	3	4	3	3	3	3	3	3	3	3	3	3
Transporter	TCDB	NADH-ubiquinone oxidoreductase chain B (EC 1.6.5.3)	776	1	1	1	1	1	1	1	1	1	1	1	1	1	1	1
Transporter	TCDB	Lipid III flippase	777	1	1	1	1	1	1	1	1	1	1	1	1	1	1	1
Transporter	TCDB	Putative sulfate permease	778	1	1	1	1	1	1	1	1	1	1	1	1	1	1	1
Transporter	TCDB	Ribose ABC transporter, substrate-binding protein RbsB (TC 3.A.1.2.1)	779	2	2	2	2	2	2	2	2	2	2	2	2	2	2	2
Transporter	TCDB	Uncharacterized transporter YebQ, major facilitator superfamily (MFS)	780	1	1	1	1	1	1	1	0	0	1	1	1	1	1	1
Transporter	TCDB	Sodium-dependent transporter	781	0	0	0	0	0	1	1	1	1	1	1	1	1	1	1
Transporter	TCDB	Outer membrane beta-barrel assembly protein BamE	782	1	1	1	1	1	1	1	1	1	1	1	1	1	1	1
Transporter	TCDB	Fluoride ion transporter CrcB	783	1	1	1	1	1	1	1	1	1	1	1	1	1	1	1
Transporter	TCDB	PTS system, IIB component	784	1	2	2	4	1	1	1	1	1	1	0	0	0	0	0
Transporter	TCDB	Alkanesulfonate ABC transporter permease protein SsuC	785	1	1	1	1	1	1	1	1	1	1	1	1	1	1	1
Transporter	TCDB	PTS system, D-glucosaminate-specific IIB component (EC 2.7.1.203)	786	0	0	0	0	0	1	1	0	0	0	0	0	0	0	0
Transporter	TCDB	Nitrate/nitrite transporter NarU	787	1	1	1	1	1	1	1	1	1	1	1	1	1	1	1
Transporter	TCDB	UPF0299 membrane protein YohJ	788	1	1	1	1	1	1	1	1	1	1	1	1	1	1	1
Transporter	TCDB	Amino acid ABC transporter, ATP-binding protein YhdZ	789	1	1	1	1	1	0	0	0	0	0	0	0	0	0	0
Transporter	TCDB	General secretion pathway protein K	790	0	1	1	1	0	1	1	1	1	1	0	0	0	0	0
Transporter	TCDB	L-rhamnose-proton symporter	791	1	1	1	1	1	1	1	1	1	1	1	1	1	1	1
Transporter	TCDB	General secretion pathway protein G	792	0	1	1	1	0	1	1	1	1	1	1	1	1	1	1
Transporter	TCDB	Phage shock protein A @ Suppressor of sigma54-dependent transcription, PspA-like	793	1	1	1	1	1	1	1	1	1	1	1	1	2	1	1
Transporter	TCDB	NADH-ubiquinone oxidoreductase chain L (EC 1.6.5.3)	794	1	1	1	1	1	1	1	1	1	1	1	1	1	1	1
Transporter	TCDB	Cytochrome O ubiquinol oxidase subunit I (EC 1.10.3.-)	795	3	3	3	3	3	3	3	3	3	3	3	3	3	3	3
Transporter	TCDB	Inner membrane protein YdgC	796	1	1	1	1	1	1	1	1	1	1	1	1	1	1	1
Transporter	TCDB	DedA family inner membrane protein YghB	797	1	1	1	1	1	1	1	1	1	1	1	1	1	1	1
Transporter	TCDB	Alkanesulfonate ABC transporter substrate-binding protein SsuA	798	1	1	1	1	1	0	0	0	0	0	1	1	1	1	1
Transporter	TCDB	Voltage-gated ClC-type chloride channel ClcB	799	1	1	1	1	1	0	0	0	0	0	0	0	0	0	0
Transporter	TCDB	Lysine exporter LysO	800	1	1	1	1	1	1	1	1	1	1	1	1	1	1	1
Transporter	TCDB	Efflux ABC transporter for glutathione/L-cysteine, essential for assembly of bd-type respiratory oxidases => CydD subunit	801	1	1	1	1	1	0	0	0	0	0	0	0	0	0	0
Transporter	TCDB	NADH-ubiquinone oxidoreductase chain C (EC 1.6.5.3) / NADH-ubiquinone oxidoreductase chain D (EC 1.6.5.3)	802	1	1	1	1	1	1	1	1	1	1	1	1	1	1	1
Transporter	TCDB	Putrescine importer	803	1	1	0	0	1	1	1	1	1	1	1	1	1	1	0
Transporter	TCDB	Phosphonate ABC transporter ATP-binding protein PhnC (TC 3.A.1.9.1)	804	1	1	1	1	1	0	0	0	0	0	0	0	0	0	0
Transporter	TCDB	Glutamine ABC transporter, ATP-binding protein GlnQ	805	1	1	1	1	1	1	1	1	1	1	1	1	1	1	1
Transporter	TCDB	Small multidrug resistance (SMR) efflux transporter => EmrE, broad substrate specificity	806	3	3	6	3	3	0	0	0	0	0	0	0	0	0	0
Transporter	TCDB	Formate hydrogenlyase subunit 5	807	1	1	1	1	1	1	1	1	1	1	1	1	1	1	1
Transporter	TCDB	Protein translocase subunit YajC	808	1	1	1	1	1	1	1	1	1	1	1	1	1	1	1
Transporter	TCDB	TolA protein	809	1	0	1	1	1	0	0	0	0	0	0	0	0	0	0
Transporter	TCDB	Cytosine permease	810	1	1	1	1	1	0	0	0	0	0	0	0	0	0	0
Transporter	TCDB	NADH-ubiquinone oxidoreductase chain M (EC 1.6.5.3)	811	1	1	1	1	1	1	1	1	1	1	1	1	1	1	1
Transporter	TCDB	Inner membrane component MdtN of tripartite multidrug resistance system	812	2	2	2	2	2	0	0	0	0	2	0	0	0	0	0
Transporter	TCDB	PTS system, tagatose-specific IIA component / PTS system, tagatose-specific phosphocarrier protein	813	0	0	0	0	0	0	0	1	1	1	0	1	1	0	1
Transporter	TCDB	UPF0056 inner membrane protein MarC	814	1	1	1	1	1	1	1	1	1	1	1	1	1	1	1
Transporter	TCDB	ATP synthase alpha chain (EC 3.6.3.14)	815	2	2	2	2	2	2	2	2	2	2	2	2	2	2	2
Transporter	TCDB	Glucuronide transporter UidB	816	1	1	1	1	1	0	0	0	0	0	0	0	0	0	0
Transporter	TCDB	ABC transporter, permease protein 1 (cluster 1, maltose/g3p/polyamine/iron)	817	0	0	0	0	0	1	1	1	1	1	1	1	1	1	1
Transporter	TCDB	Sulfate transporter, CysZ-type	818	1	1	1	1	1	1	1	1	1	1	1	1	1	1	1
Transporter	TCDB	Na(+)-translocating NADH-quinone reductase subunit F (EC 1.6.5.8)	819	0	0	0	0	0	1	1	1	1	1	1	1	1	1	1
Transporter	TCDB	DNA translocase FtsK	820	1	1	0	0	1	0	0	0	0	0	0	0	0	0	0
Transporter	TCDB	Glutathione-regulated potassium-efflux system ancillary protein KefG	821	1	1	1	1	1	0	0	0	0	0	1	1	1	1	1
Transporter	TCDB	Peptide ABC transporter, permease protein SapC	822	1	1	1	1	1	1	1	1	1	1	1	1	1	1	1
Transporter	TCDB	Ferrous iron-sensing transcriptional regulator FeoC	823	0	0	0	0	0	0	1	1	1	0	1	1	1	1	1
Transporter	TCDB	Hydrogenase-4 component A	824	1	1	0	0	1	0	0	0	0	0	0	0	0	0	0
Transporter	TCDB	Inner membrane permease YgjI, clustered with evolved beta-galactosidase	825	1	1	1	1	1	1	1	1	1	0	0	0	0	0	0
Transporter	TCDB	AmpG permease	826	1	1	1	1	1	1	1	1	1	1	1	1	1	1	1
Transporter	TCDB	Magnesium and cobalt transport protein CorA	827	1	1	1	1	1	1	1	1	1	1	1	1	1	1	1
Transporter	TCDB	Cellulose synthase operon protein C	828	1	1	1	1	1	0	0	0	0	0	0	0	0	0	0
Transporter	TCDB	Inner membrane ABC transporter permease protein YcjP	829	1	1	1	1	1	0	0	0	0	0	0	0	0	0	0
Transporter	TCDB	Oligopeptide transport permease protein OppB-like @ Glutathione ABC transporter, permease protein GsiC	830	1	1	1	1	1	1	1	1	1	1	1	1	1	1	1
Transporter	TCDB	SanA protein	831	2	2	2	2	2	2	2	2	2	2	2	2	2	2	2
Transporter	TCDB	Glutamate/aspartate ABC transporter, substrate-binding protein GltI (TC 3.A.1.3.4)	832	1	1	1	1	1	1	1	1	1	1	1	1	1	1	1
Transporter	TCDB	Cell division integral membrane protein, YggT and half-length relatives	833	1	1	1	1	1	1	1	1	1	1	1	1	1	1	1
Transporter	TCDB	Serine/threonine:Na+ symporter SstT	834	1	1	1	1	1	1	1	1	1	1	1	1	1	1	1
Transporter	TCDB	DedA family inner membrane protein YqjA	835	1	1	1	1	1	1	1	1	1	1	1	1	1	1	1
Transporter	TCDB	Outer membrane porin PhoE	836	1	1	1	1	1	0	0	0	0	0	0	0	0	0	0
Transporter	TCDB	Predicted chaperone lipoprotein YacC, potentially involved in protein secretion	837	1	1	1	1	1	1	1	1	1	1	1	1	1	1	1
Transporter	TCDB	Inner membrane protein YbhL	838	1	1	1	1	1	0	0	0	0	0	0	0	0	0	0
Transporter	TCDB	Uncharacterized protein YfaL	839	1	0	0	0	1	0	0	0	0	0	0	0	0	0	0
Transporter	TCDB	Uncharacterized metabolite ABC transporter in Enterobacteriaceae, ATP-binding protein EC-YbbA	840	1	1	1	1	1	1	1	1	1	1	1	1	1	1	1
Transporter	TCDB	HokE protein	841	0	0	1	1	0	2	2	2	2	2	0	0	0	0	0
Transporter	TCDB	Phosphate ABC transporter, permease protein PstC (TC 3.A.1.7.1)	842	2	2	2	2	2	2	2	2	2	2	2	2	2	2	2
Transporter	TCDB	Peptide ABC transporter, substrate-binding protein SapA	843	1	1	1	1	1	1	1	1	1	1	1	1	1	1	1
Transporter	TCDB	Adenine permease AdeQ	844	1	1	1	1	1	0	0	0	0	0	0	0	0	0	0
Transporter	TCDB	Periplasmic thiol:disulfide oxidoreductase DsbB, required for DsbA reoxidation	845	3	3	3	3	3	0	0	3	3	3	1	1	1	1	1
Transporter	TCDB	Glycine betaine/L-proline transport ATP-binding protein ProV (TC 3.A.1.12.1)	846	1	1	1	1	1	1	1	1	1	1	1	1	1	1	1
Transporter	TCDB	Peptide ABC transporter, ATP-binding protein SapD	847	1	1	1	1	1	1	1	1	1	1	1	1	1	1	1
Transporter	TCDB	PTS system, fructoselysine/glucoselysine-specific IID component	848	0	0	0	0	0	1	1	1	1	1	1	1	1	1	1
Transporter	TCDB	FIG023911: putative membrane protein	849	1	1	1	1	1	1	1	1	1	1	1	1	1	1	1
Transporter	TCDB	Putative magnesium transporter YhiD	850	1	1	1	1	1	0	0	0	0	0	0	0	0	0	0
Transporter	TCDB	Osmoprotectant ABC transporter binding protein YehZ	851	1	1	1	1	1	1	1	1	1	1	1	1	2	1	1
Transporter	TCDB	Arginine ABC transporter, permease protein ArtM	852	1	1	1	1	1	1	1	1	1	1	1	1	1	1	1
Transporter	TCDB	Amino acid ABC transporter, substrate-binding protein YhdW	853	1	1	1	1	1	0	0	0	0	0	0	0	0	0	0
Transporter	TCDB	Oligopeptide transport substrate-binding protein @ Glutathione ABC transporter, substrate-binding protein GsiB	854	1	1	1	1	1	1	1	1	1	1	1	1	1	1	1
Transporter	TCDB	Glutathione-regulated potassium-efflux system protein KefB	855	1	1	1	1	1	1	1	1	1	1	1	0	0	0	0
Transporter	TCDB	Outer membrane component of TAM transport system	856	1	1	1	1	1	1	1	1	1	1	1	1	1	1	1
Transporter	TCDB	Cytochrome c-type biogenesis protein CcmC, putative heme lyase for CcmE	857	1	1	1	1	1	1	1	0	0	0	1	1	1	1	1
Transporter	TCDB	Uncharacterized 55.8 kDa protein in cps region (ORF3)	858	0	0	0	0	0	1	1	0	0	0	1	0	1	1	0
Transporter	TCDB	L-arabinose ABC transporter, permease protein AraH	859	1	1	1	1	1	1	1	1	1	1	1	1	1	1	1
Transporter	TCDB	L-alanine exporter AlaE	860	1	1	1	1	1	1	1	1	1	1	1	1	1	1	1
Transporter	TCDB	UPF0410 protein YeaQ	861	1	1	1	1	1	1	1	1	1	1	1	1	1	1	1
Transporter	TCDB	D-galactonate transporter	862	1	2	1	1	1	1	1	1	1	0	1	1	1	1	1
Transporter	TCDB	Peptidoglycan lipid II flippase MurJ	863	1	1	1	1	1	1	1	1	1	1	1	1	1	1	1
Transporter	TCDB	Cobalt ECF transporter, substrate-binding protein CbiM	864	0	0	0	0	0	1	1	1	1	1	1	1	1	1	1
Transporter	TCDB	Lysine-arginine-ornithine-binding ABC transporter, substrate-binding protein ArgT (TC 3.A.1.3.1)	865	1	1	1	2	1	1	1	1	1	1	1	1	1	1	1
Transporter	TCDB	ATP synthase F0 sector subunit a (EC 3.6.3.14)	866	1	1	1	1	1	1	1	1	1	1	1	1	1	1	1
Transporter	TCDB	Uncharacterized efflux ABC transporter, permease protein YadH	867	1	1	1	1	1	1	1	1	1	1	1	1	1	1	1
Transporter	TCDB	Cytochrome d ubiquinol oxidase subunit X (EC 1.10.3.-)	868	2	1	2	2	2	1	1	1	1	1	1	1	1	1	1
Transporter	TCDB	Sulfate-binding protein Sbp	869	1	1	1	1	1	1	1	1	1	1	1	1	1	1	1
Transporter	TCDB	ABC transporter, permease protein YejE	870	1	1	1	1	1	1	1	1	1	1	1	1	1	1	1
Transporter	TCDB	Copper/silver efflux RND transporter, outer membrane protein CusC	871	3	3	3	3	3	0	1	0	0	1	0	0	1	0	0
Transporter	TCDB	Ferric hydroxamate ABC transporter (TC 3.A.1.14.3), permease component FhuB	872	1	1	1	1	1	1	1	1	1	1	1	1	1	1	1
Transporter	TCDB	Amino acid ABC transporter, permease protein 1, YhdX	873	1	1	1	1	1	0	0	0	0	0	0	0	0	0	0
Transporter	TCDB	Phenylalanine-specific permease	874	1	1	1	1	1	1	1	1	1	1	1	1	1	1	1
Transporter	TCDB	PTS system, D-glucosaminate-specific IIC component	875	0	0	0	0	0	1	1	0	0	0	0	0	0	0	0
Transporter	TCDB	Allantoin permease	876	1	1	1	1	1	1	0	1	1	1	0	0	0	0	0
Transporter	TCDB	Fosmidomycin resistance protein	877	1	1	1	1	1	1	1	1	1	1	1	1	1	1	1
Transporter	TCDB	Protein translocase subunit SecF	878	1	1	1	1	1	1	1	1	1	1	1	1	1	1	1
Transporter	TCDB	Nitrite transporter NirC	879	1	1	1	1	1	1	1	1	1	1	0	0	0	0	0
Transporter	TCDB	Threonine/homoserine exporter RhtA	880	1	1	1	1	1	0	0	0	0	0	0	0	0	0	0
Transporter	TCDB	Rod shape-determining protein MreD	881	1	1	1	1	1	1	1	1	1	1	1	1	1	1	1
Transporter	TCDB	Calcium/proton antiporter	882	1	1	1	1	1	1	1	1	1	1	1	1	1	1	1
Transporter	TCDB	Branched-chain amino acid ABC transporter, ATP-binding protein LivG (TC 3.A.1.4.1)	883	1	1	1	1	1	1	1	1	1	1	1	1	1	1	1
Transporter	TCDB	PTS system, fructose-like IIC component FryC	884	1	1	1	1	1	0	0	0	0	0	0	0	0	0	0
Transporter	TCDB	Ferrous iron transport periplasmic protein EfeO, contains peptidase-M75 domain and (frequently) cupredoxin-like domain	885	1	1	1	1	1	1	1	1	1	1	1	1	1	1	1
Transporter	TCDB	Type IV pilus biogenesis protein PilQ	886	1	1	1	1	1	0	0	0	0	0	0	0	0	0	0
Transporter	TCDB	Inner membrane protein YiaH	887	1	1	1	1	1	0	0	0	0	0	0	0	0	0	0
Transporter	TCDB	Inner membrane protein YdcZ	888	1	1	1	1	1	0	0	1	1	0	1	1	1	1	1
Transporter	TCDB	D,D-dipeptide ABC transporter, permease protein DdpC	889	1	1	0	0	1	0	0	0	0	0	0	0	0	0	0
Transporter	TCDB	Putative von Willebrand factor, vWF type A domain protein STM2315	890	0	0	0	1	1	0	0	0	0	0	0	0	0	0	0
Transporter	TCDB	Curli production assembly/transport component CsgF	891	4	4	4	4	4	0	0	0	0	0	0	0	0	0	0
Transporter	TCDB	Inner membrane protein YfeZ	892	1	1	1	1	1	0	0	0	0	0	0	0	0	0	0
Transporter	TCDB	Inner membrane protein YjiG	893	1	1	1	1	1	0	0	0	0	0	0	0	0	0	0
Transporter	TCDB	Nickel ABC transporter, permease protein NikB (TC 3.A.1.5.3)	894	1	1	1	1	1	1	1	1	1	1	1	1	1	1	1
Transporter	TCDB	Multidrug efflux pump MdtL (of MFS type)	895	3	3	3	3	3	1	1	1	1	1	1	1	1	1	1
Transporter	TCDB	probable membrane protein YPO3302	896	0	0	0	0	0	0	0	0	0	0	1	1	1	1	1
Transporter	TCDB	Phospholipid ABC transporter ATP-binding protein MlaF	897	1	1	1	1	1	1	1	1	1	1	1	1	1	1	1
Transporter	TCDB	Efflux ABC transporter for glutathione/L-cysteine, essential for assembly of bd-type respiratory oxidases => CydC subunit	898	1	1	1	1	1	0	1	0	0	0	0	0	0	0	0
Transporter	TCDB	Phosphate ABC transporter, ATP-binding protein PstB (TC 3.A.1.7.1)	899	1	1	1	1	1	1	1	1	1	1	1	1	1	1	1
Transporter	TCDB	Uncharacterized MFS-type transporter YhjE	900	1	1	1	1	1	1	1	1	1	1	1	1	1	1	1
Transporter	TCDB	D-serine/D-alanine/glycine transporter	901	1	1	1	1	1	1	1	1	1	1	1	1	1	1	1
Transporter	TCDB	Di-tripeptide/H+ symporter DtpA	902	1	1	1	1	1	1	1	1	1	1	1	1	1	1	1
Transporter	TCDB	Taurine ABC transporter, ATP-binding protein TauB	903	1	1	1	1	1	1	2	1	1	1	1	1	1	1	1
Transporter	TCDB	Twin-arginine translocation protein TatC	904	1	1	1	1	1	1	1	1	1	1	1	1	1	1	1
Transporter	TCDB	Tetrapartite efflux system, inner membrane component FusBC-like	905	1	1	1	1	1	0	0	0	0	0	0	0	0	0	0
Transporter	TCDB	Proposed xyloside/Na+ symporter YagG	906	0	0	0	0	1	1	0	0	0	0	0	0	0	0	0
Transporter	TCDB	Paraquat-inducible protein A	907	1	1	1	1	1	1	1	1	1	1	1	1	1	1	1
Transporter	TCDB	Sodium/glutamate symporter	908	1	1	1	1	1	1	1	1	1	1	1	1	1	1	1
Transporter	TCDB	Protein AraJ precursor	909	1	1	1	1	1	0	0	0	0	0	0	0	0	0	0
Transporter	TCDB	PTS system, ascorbate-specific IIA component	910	1	1	1	1	1	1	1	1	1	1	1	1	1	1	1
Transporter	TCDB	D-xylose ABC transporter, permease protein XylH	911	1	1	1	1	1	1	1	1	1	1	1	1	1	1	1
Transporter	TCDB	Transmembrane component STY3231 of energizing module of queuosine-regulated ECF transporter	912	0	1	1	1	0	0	1	1	1	0	0	0	0	0	0
Transporter	TCDB	Glucans biosynthesis glucosyltransferase H	913	1	1	1	1	1	1	1	1	1	1	1	1	1	1	1
Transporter	TCDB	Glycerol-3-phosphate ABC transporter, ATP-binding protein UgpC (TC 3.A.1.1.3)	914	1	1	1	1	1	1	1	1	1	1	1	1	1	1	1
Transporter	TCDB	Maltoporin (maltose/maltodextrin high-affinity receptor, phage lambda receptor protein)	915	2	2	2	2	2	0	0	0	0	0	0	0	0	0	0
Transporter	TCDB	Tyrosine-protein kinase (EC 2.7.10.2)	916	2	0	0	0	2	0	0	0	0	0	0	0	0	0	0
Transporter	TCDB	PTS system, sorbose-specific IID component	917	0	1	1	1	0	1	1	1	1	1	0	1	1	1	0
Transporter	TCDB	ABC transporter involved in cytochrome c biogenesis, CcmB subunit	918	1	1	1	1	1	1	1	0	0	0	0	0	0	0	0
Transporter	TCDB	Putative resistance protein	919	1	1	1	1	1	1	1	1	1	1	0	0	0	0	0
Transporter	TCDB	Na+-driven multidrug efflux pump	920	0	0	0	1	0	0	0	0	0	0	0	0	0	0	1
Transporter	TCDB	NADH-ubiquinone oxidoreductase chain N (EC 1.6.5.3)	921	1	1	1	1	1	1	1	1	1	1	1	1	1	1	1
Transporter	TCDB	ABC-type efflux pump permease component YbhR	922	1	1	1	1	1	1	1	1	1	1	1	1	1	2	1
Transporter	TCDB	Spermidine export protein MdtI	923	1	1	1	1	1	1	1	1	1	1	1	1	1	1	1
Transporter	TCDB	FIG01964566: Predicted membrane protein, hemolysin III homolog	924	1	1	1	1	1	1	1	1	1	1	1	1	1	1	1
Transporter	TCDB	Pseudouridine transporter PsuT (putative)	925	1	1	1	1	1	2	1	1	1	1	0	0	0	0	0
Transporter	TCDB	Tol-Pal system beta propeller repeat protein TolB	926	1	1	1	1	1	1	1	1	1	1	1	1	1	1	1
Transporter	TCDB	Cyd operon protein YbgE	927	1	1	1	1	1	1	1	1	1	1	1	1	1	1	1
Transporter	TCDB	Osmoprotectant ABC transporter inner membrane protein YehW	928	1	1	1	1	1	0	0	0	0	0	0	0	0	0	0
Transporter	TCDB	Inner membrane protein YbjJ	929	1	1	1	1	1	1	1	1	1	1	1	1	1	1	1
Transporter	TCDB	Glutathione-regulated potassium-efflux system ancillary protein KefF	930	1	1	1	1	1	1	1	1	1	1	1	1	1	1	1
Transporter	TCDB	Phage-encoded host-cell envelope protein Lom	931	0	1	1	0	1	0	0	0	0	0	0	0	0	0	0
Transporter	TCDB	Di-tripeptide/H+ symporter DtpB	932	1	1	1	1	1	1	1	1	1	1	1	1	1	1	1
Transporter	TCDB	Multidrug resistance transporter => Bicyclomycin resistance protein Bcr-1	933	2	1	1	1	1	1	2	1	1	2	1	1	2	1	1
Transporter	TCDB	Galactose/methyl galactoside ABC transporter, permease protein MglC (EC 3.6.3.17)	934	1	1	1	1	1	1	1	1	1	1	1	1	1	1	1
Transporter	TCDB	Manganese ABC transporter, inner membrane permease protein SitC	935	0	4	1	1	0	1	1	1	1	1	1	1	1	1	1
Transporter	TCDB	Channel-forming transporter/cytolysins activator of TpsB family	936	0	0	0	1	0	0	0	0	0	0	0	0	0	0	0
Transporter	TCDB	PTS system, cellobiose-specific IIB component (EC 2.7.1.205)	937	0	0	0	0	0	1	1	1	1	1	1	1	3	1	1
Transporter	TCDB	PTS system, sorbose-specific IIB component (EC 2.7.1.206)	938	0	1	1	1	0	1	1	1	1	1	0	1	1	1	0
Transporter	TCDB	Periplasmic protein p19 involved in high-affinity Fe2+ transport	939	0	0	0	0	0	0	0	1	1	0	0	0	0	0	0
Transporter	TCDB	Lipoprotein releasing system transmembrane protein LolE	940	1	1	1	1	1	1	1	1	1	1	1	1	1	1	1
Transporter	TCDB	Histidine ABC transporter, permease protein HisM (TC 3.A.1.3.1)	941	1	1	1	1	1	1	1	1	1	1	1	1	1	1	1
Transporter	TCDB	Uptake [NiFe] hydrogenase, small subunit HyaA (EC 1.12.99.6)	942	1	1	1	1	1	0	0	0	0	0	0	0	0	0	0
Transporter	TCDB	UPF0126 inner membrane protein YadS	943	1	1	1	1	1	1	1	1	1	1	1	1	1	1	1
Transporter	TCDB	Oxidoreductase YdhF	944	2	2	2	2	2	2	2	2	2	2	2	2	2	2	2
Transporter	TCDB	Capsular polysaccharide export system protein KpsC	945	0	3	3	3	0	0	0	0	0	0	0	0	0	0	0
Transporter	TCDB	Twin-arginine translocation protein TatB	946	1	1	1	1	1	1	1	1	1	1	1	1	1	1	1
Transporter	TCDB	PTS system, fructoselysine/glucoselysine-specific IIC component	947	0	0	0	0	0	1	1	1	1	1	1	1	1	1	1
Transporter	TCDB	ATP synthase F0 sector subunit c (EC 3.6.3.14)	948	1	1	1	1	1	1	1	1	1	1	1	1	1	1	1
Transporter	TCDB	Ferric enterobactin transport ATP-binding protein FepC (TC 3.A.1.14.2)	949	2	2	2	2	2	2	2	2	2	2	2	2	2	2	2
Transporter	TCDB	Efflux ABC transporter, permease/ATP-binding protein MdlB	950	1	1	1	1	1	1	1	1	1	1	1	1	1	2	1
Transporter	TCDB	Tetracycline resistance, MFS efflux pump => Tet(A)	951	0	4	0	0	0	0	0	0	0	0	0	0	7	0	0
Transporter	TCDB	Formate dehydrogenase O beta subunit (EC 1.2.1.2)	952	0	0	0	0	0	2	0	0	0	2	2	2	2	2	2
Transporter	TCDB	Nickel ABC transporter, ATP-binding protein NikD (TC 3.A.1.5.3)	953	1	1	1	1	1	1	1	1	1	1	0	0	0	0	0
Transporter	TCDB	Phospholipid ABC transporter substrate-binding protein MlaD	954	1	1	1	1	1	1	1	1	1	1	1	1	1	1	1
Transporter	TCDB	Efflux transport system, outer membrane factor (OMF) lipoprotein	955	0	0	0	0	0	1	1	1	1	1	1	1	1	1	1
Transporter	TCDB	Alkanesulfonate ABC transporter ATP-binding protein SsuB	956	1	1	1	1	1	1	1	1	1	1	1	1	1	1	1
Transporter	TCDB	Putative TEGT family carrier/transport protein	957	1	1	1	1	1	1	1	1	1	1	1	1	1	1	1
Transporter	TCDB	PTS system, arbutin-, cellobiose-, and salicin-specific IIB component / PTS system, arbutin-, cellobiose-, and salicin-specific IIC component	958	1	1	1	0	1	1	1	1	1	1	1	1	1	1	1
Transporter	TCDB	Ribitol/Xylitol/Arabitol transporter, MFS superfamily	959	0	0	0	0	0	1	1	1	1	1	2	2	2	2	2
Transporter	TCDB	ABC transporter, substrate-binding protein YejA	960	1	1	1	1	1	0	0	0	0	0	0	0	0	0	0
Transporter	TCDB	Taurine ABC transporter, substrate-binding protein TauA	961	1	1	1	1	1	1	1	1	1	1	1	1	1	1	1
Transporter	TCDB	PTS system, trehalose-specific IIB component (EC 2.7.1.201) / PTS system, trehalose-specific IIC component	962	1	1	1	1	1	1	1	1	1	1	1	1	1	1	1
Transporter	TCDB	Predicted sugar ABC transport system, permease protein YphD	963	1	1	1	1	1	1	0	0	0	0	0	0	0	0	0
Transporter	TCDB	L-cystine ABC transporter (wide substrate range), permease protein YecS	964	0	1	1	1	1	1	1	1	1	1	1	1	1	1	1
Transporter	TCDB	Ribose ABC transporter, ATP-binding protein RbsA (TC 3.A.1.2.1)	965	1	1	1	1	1	1	1	1	1	1	1	1	1	1	1
Transporter	TCDB	Miniconductance mechanosensitive channel YbdG	966	1	1	1	1	1	1	1	1	1	1	1	1	1	1	1
Transporter	TCDB	Magnesium and cobalt efflux protein CorC	967	1	1	1	1	1	1	1	1	1	1	1	1	1	1	1
Transporter	TCDB	Phospho-N-acetylmuramoyl-pentapeptide-transferase (EC 2.7.8.13)	968	1	1	1	1	1	1	1	1	1	1	1	1	1	1	1
Transporter	TCDB	Uncharacterized outer membrane protein YfaZ	969	1	1	1	1	1	1	1	1	1	1	0	0	0	0	0
Transporter	TCDB	low-affinity L-arabinose transport system proton symport protein	970	1	1	1	1	1	1	1	1	1	1	1	1	1	1	1
Transporter	TCDB	Electron transport complex protein RnfB	971	1	1	1	1	1	1	1	1	1	1	1	1	1	1	1
Transporter	TCDB	Oxaloacetate decarboxylase Na(+) pump, alpha chain (EC 4.1.1.3)	972	0	0	0	0	0	3	2	6	3	2	1	1	1	1	1
Transporter	TCDB	Inner membrane protein YrbG, predicted calcium/sodium:proton antiporter	973	1	1	1	1	1	1	1	1	1	1	1	1	1	1	1
Transporter	TCDB	Galactofuranose ABC transporter, ATP-binding protein	974	1	1	1	1	1	1	1	1	1	1	1	1	1	1	1
Transporter	TCDB	Uncharacterized protein YfcC	975	1	1	1	1	1	0	0	0	0	0	0	0	0	0	0
Transporter	TCDB	Betaine/carnitine/choline transporter (BCCT) family	976	1	1	0	0	1	0	0	0	0	0	1	1	1	1	1
Transporter	TCDB	PTS system, glucitol/sorbitol-specific IIC component	977	1	1	1	1	1	1	1	1	1	1	1	1	1	2	1
Transporter	TCDB	ATP synthase delta chain (EC 3.6.3.14)	978	1	1	1	1	1	1	1	1	1	1	1	1	1	1	1
Transporter	TCDB	PTS system, N,N'-diacetylchitobiose-specific IIA component (EC 2.7.1.196)	979	1	1	1	1	1	1	1	1	1	1	1	1	1	1	1
Transporter	TCDB	Inner membrane protein YtfF	980	1	1	1	1	1	1	1	1	1	1	1	1	1	1	1
Transporter	TCDB	Uncharacterized protein YfeH	981	1	1	1	1	1	1	1	1	1	1	1	1	1	1	1
Transporter	TCDB	Oligopeptide transport permease protein OppC-like @ Glutathione ABC transporter, permease protein GsiD	982	1	1	1	1	1	1	1	1	1	1	1	1	1	1	1
Transporter	TCDB	Cytochrome c heme lyase subunit CcmF	983	1	1	1	1	1	1	1	0	0	0	0	0	0	0	0
Transporter	TCDB	PTS system, IIC component, UlaA-type	984	0	0	0	1	0	0	1	0	0	0	1	1	1	1	0
Transporter	TCDB	Ferrous-iron efflux pump FieF	985	1	1	1	1	1	1	1	1	1	1	1	1	1	1	1
Transporter	TCDB	Inner membrane protein YohK	986	1	1	1	1	1	1	1	1	1	1	1	1	1	1	1
Transporter	TCDB	Mg(2+) transport ATPase, P-type (EC 3.6.3.2)	987	1	1	1	1	1	1	1	1	1	1	1	1	1	1	1
Transporter	TCDB	Tol-Pal system peptidoglycan-associated lipoprotein PAL	988	1	1	1	1	1	1	1	1	1	1	1	1	1	1	1
Transporter	TCDB	ATP synthase protein I	989	1	1	1	1	1	1	1	1	1	1	1	1	1	1	1
Transporter	TCDB	Efflux ABC transporter, permease/ATP-binding protein MdlA	990	1	1	1	1	1	1	1	1	1	1	1	1	1	1	1
Transporter	TCDB	ABC-type efflux pump, duplicated ATPase component YbhF	991	1	1	1	1	1	1	0	0	0	0	0	0	0	0	0
Transporter	TCDB	Acetate permease ActP (cation/acetate symporter)	992	1	1	1	1	1	1	1	1	1	1	1	1	1	1	1
Transporter	TCDB	ABC-type efflux pump permease component YbhS	993	1	1	1	1	1	0	0	0	0	0	1	1	1	1	1
Transporter	TCDB	Hemolysin E, chromosomal	994	2	1	1	1	1	0	0	0	0	0	0	0	0	0	0
Transporter	TCDB	Electron transport complex protein RnfA	995	1	1	1	1	1	1	1	1	1	1	1	1	1	1	1
Transporter	TCDB	L-arabinose ABC transporter, ATP-binding protein AraG	996	1	1	1	1	1	1	1	1	1	1	1	1	1	1	1
Transporter	TCDB	Inner membrane transport protein YajR	997	1	1	1	1	1	1	1	1	1	1	1	1	1	1	1
Transporter	TCDB	Biofilm PGA synthesis N-glycosyltransferase PgaC (EC 2.4.-.-)	998	1	0	1	1	1	0	0	0	0	0	0	0	0	0	0
Transporter	TCDB	Branched-chain amino acid ABC transporter, ATP-binding protein LivF (TC 3.A.1.4.1)	999	1	1	1	1	1	1	1	1	1	1	1	1	1	1	1
Transporter	TCDB	Phage holin	1000	1	3	2	1	1	2	2	1	1	1	1	2	2	0	1
Transporter	TCDB	fimbrial biogenesis outer membrane usher protein	1001	0	0	0	0	0	1	1	1	1	1	0	0	0	0	0
Transporter	TCDB	Uncharacterized protein YeiB	1002	1	1	1	1	1	0	0	0	0	0	0	0	0	0	0
Transporter	TCDB	Thiamin ABC transporter, substrate-binding component	1003	1	1	1	1	1	1	1	1	1	1	1	1	1	1	1
Transporter	TCDB	AaeX protein, function unknown	1004	1	1	1	1	1	1	1	1	1	1	1	1	1	1	1
Transporter	TCDB	Inner membrane protein YohC	1005	1	1	1	1	1	0	0	0	0	0	0	0	0	0	0
Transporter	TCDB	Hypothetical MFS-type transporter protein YcaD	1006	1	1	1	1	1	1	1	1	1	0	0	0	0	0	0
Transporter	TCDB	Integral membrane protein YfiB	1007	1	1	1	1	1	0	0	0	0	0	1	1	1	1	1
Transporter	TCDB	Fucose permease	1008	0	1	1	1	1	1	1	1	1	1	1	1	1	1	1
Transporter	TCDB	Hydrogenase-4 component H	1009	1	1	0	0	1	0	0	0	0	0	0	0	0	0	0
Transporter	TCDB	Gluconate permease, Bsu4004 homolog	1010	0	0	0	1	1	0	0	0	0	0	0	0	0	0	0
Transporter	TCDB	Periplasmic space glucose-6-phosphate sensor protein UhpC	1011	1	1	1	1	1	1	1	1	1	1	1	1	1	1	1
Transporter	TCDB	Rod shape-determining protein MreB	1012	1	1	1	1	1	1	1	1	1	1	1	1	1	1	1
Transporter	TCDB	Copper resistance protein CopD	1013	1	1	1	1	1	0	1	0	0	1	0	0	1	0	0
Transporter	TCDB	Arginine ABC transporter, substrate-binding protein ArtJ	1014	1	1	1	1	1	1	1	1	1	1	1	1	1	1	1
Transporter	TCDB	Protein translocase subunit SecD	1015	1	1	1	1	1	1	1	1	1	1	1	1	1	1	1
Transporter	TCDB	2-acylglycerophosphoethanolamine acyltransferase (EC 2.3.1.40) / Acyl-[acyl-carrier-protein] synthetase (EC 6.2.1.20)	1016	1	1	1	1	1	1	1	1	1	1	1	1	1	1	1
Transporter	TCDB	Inner membrane protein YhaH	1017	1	1	1	1	1	1	1	1	1	1	1	1	1	1	1
Transporter	TCDB	L-cystine uptake protein TcyP, sodium:anion symporter family	1018	1	1	1	1	1	1	1	1	1	1	1	1	1	1	1
Transporter	TCDB	Spermidine/putrescine import ABC transporter permease protein PotC (TC 3.A.1.11.1)	1019	1	1	1	1	1	1	1	1	1	1	1	1	1	1	1
Transporter	TCDB	Proline-specific permease ProY	1020	1	1	1	1	1	1	1	1	1	1	1	1	1	1	1
Transporter	TCDB	Cytochrome d ubiquinol oxidase subunit I (EC 1.10.3.-)	1021	1	1	1	1	1	1	1	1	1	1	1	1	1	1	1
Transporter	TCDB	Copper/silver efflux RND transporter, membrane fusion protein CusB	1022	1	1	1	1	1	0	0	0	0	0	1	1	1	1	1
Transporter	TCDB	Inner membrane protein YidH	1023	1	1	1	1	1	1	1	1	1	1	1	1	1	1	1
Transporter	TCDB	Cobalt ECF transporter, additional substrate-binding protein CbiN	1024	0	0	0	0	0	1	1	1	1	1	1	1	1	1	1
Transporter	TCDB	Hydrogenase-4 component C	1025	2	1	0	0	1	0	0	0	0	0	0	0	0	0	0
Transporter	TCDB	Protein QmcA (possibly involved in integral membrane quality control)	1026	1	1	1	1	1	1	1	1	1	1	1	1	1	1	1
Transporter	TCDB	AcrZ membrane protein associated with AcrAB-TolC multidrug efflux pump	1027	0	2	2	2	2	2	2	2	2	2	2	2	2	2	2
Transporter	TCDB	Na+/H+ antiporter NhaA type	1028	1	1	1	1	1	1	1	1	1	1	1	1	1	1	1
Transporter	TCDB	Flagellar assembly protein FliH	1029	0	1	1	1	1	0	0	0	0	0	0	0	0	0	0
Transporter	TCDB	PTS system, mannose-specific IIA component (EC 2.7.1.191) / PTS system, mannose-specific IIB component (EC 2.7.1.191)	1030	1	1	1	1	1	1	1	1	1	1	1	1	1	1	1
Transporter	TCDB	UPF0394 inner membrane protein YeeE	1031	1	1	0	0	1	0	0	0	0	0	0	0	0	0	0
Transporter	TCDB	Probable glutamate/gamma-aminobutyrate antiporter	1032	1	1	1	1	1	0	0	0	0	0	0	0	0	0	0
Transporter	TCDB	Phosphoglycerate transporter protein PgtP	1033	0	0	0	0	0	0	1	1	1	1	1	1	1	0	0
Transporter	TCDB	Oligopeptide ABC transporter, permease protein OppC (TC 3.A.1.5.1)	1034	1	1	1	1	1	1	1	1	1	1	1	1	1	1	1
Transporter	TCDB	Lipopolysaccharide export system permease protein LptG	1035	1	1	1	1	1	1	1	1	1	1	1	1	1	1	1
Transporter	TCDB	Capsular polysaccharide ABC transporter, ATP-binding protein KpsT	1036	0	1	1	1	0	0	0	0	0	0	0	0	0	0	0
Transporter	TCDB	Putrescine transport ATP-binding protein PotG (TC 3.A.1.11.2)	1037	1	1	1	1	1	1	1	1	1	1	1	1	1	1	1
Transporter	TCDB	Sialic acid transporter (permease) NanT	1038	1	1	1	1	1	1	0	1	1	1	0	0	0	0	0
Transporter	TCDB	Pyrimidine permease RutG	1039	1	1	1	1	1	1	1	1	1	1	1	1	1	1	1
Transporter	TCDB	Large-conductance mechanosensitive channel	1040	1	1	1	1	1	1	1	1	1	1	1	1	1	1	1
Transporter	TCDB	Uncharacterized glycosyltransferase YaiP	1041	0	1	0	1	1	0	0	0	0	0	0	0	0	0	0
Transporter	TCDB	Formate hydrogenlyase subunit 2	1042	1	1	1	1	1	1	1	1	1	1	1	1	1	1	1
Transporter	TCDB	Hydrogenase-4 component B	1043	1	1	0	0	1	0	0	0	0	0	0	0	0	0	0
Transporter	TCDB	Cellulose synthase catalytic subunit [UDP-forming] (EC 2.4.1.12)	1044	1	1	1	1	1	1	1	1	1	1	1	1	1	1	1
Transporter	TCDB	Potassium-transporting ATPase A chain (EC 3.6.3.12) (TC 3.A.3.7.1)	1045	1	1	1	1	1	0	0	0	0	0	0	0	0	0	0
Transporter	TCDB	Protein translocase subunit SecE	1046	1	1	1	1	1	1	1	1	1	1	1	1	1	1	1
Transporter	TCDB	D-xylose ABC transporter, substrate-binding protein XylF	1047	1	1	1	1	1	1	1	1	1	1	1	1	1	1	1
Transporter	TCDB	Biofilm PGA outer membrane secretin PgaA	1048	2	0	2	2	2	0	0	0	0	0	0	0	0	0	0
Transporter	TCDB	NADH-ubiquinone oxidoreductase chain E (EC 1.6.5.3)	1049	1	1	1	1	1	1	1	1	1	1	1	1	1	1	1
Transporter	TCDB	Inner membrane permease YcaM	1050	1	1	0	0	1	0	0	0	0	0	0	0	0	0	0
Transporter	TCDB	ABC transporter, permease protein YejB	1051	1	1	1	1	1	1	1	1	1	1	1	1	1	1	1
Transporter	TCDB	Maltodextrin ABC transporter, permease protein MdxG	1052	1	1	1	1	1	1	2	1	1	2	1	1	1	1	1
Transporter	TCDB	2-nitroimidazole transporter NimT	1053	1	1	1	1	1	1	0	0	0	1	0	0	0	0	0
Transporter	TCDB	L-asparagine permease	1054	1	1	1	1	1	1	1	1	1	1	1	1	1	1	1
Transporter	TCDB	Outer membrane usher protein fimD precursor	1055	0	0	1	1	0	0	0	0	0	0	1	1	1	1	1
Transporter	TCDB	Oligogalacturonate-specific porin protein KdgM	1056	0	0	0	0	0	0	0	0	0	0	1	1	1	1	1
Transporter	TCDB	2,3-dihydroxypropane-1-sulfonate exporter	1057	1	1	0	0	1	1	0	0	0	0	0	0	0	0	0
Transporter	TCDB	K(+)/H(+) antiporter NhaP2	1058	1	1	1	1	1	1	1	1	1	1	1	1	1	1	1
Transporter	TCDB	Molybdenum ABC transporter permease protein ModB	1059	0	1	1	1	1	1	1	1	1	1	1	1	1	1	1
Transporter	TCDB	D,D-dipeptide ABC transporter, ATP-binding protein DdpD	1060	1	1	0	0	1	0	0	0	0	0	0	0	0	0	0
Transporter	TCDB	Inner membrane protein YihY, formerly thought to be RNase BN	1061	1	1	1	1	1	1	1	1	1	1	1	1	1	1	1
Transporter	TCDB	Multidrug efflux system EmrKY-TolC, membrane fusion component EmrK	1062	3	3	3	3	3	0	0	0	0	0	0	0	0	0	0
Transporter	TCDB	Nitrate/nitrite transporter NarK	1063	1	1	1	1	1	1	1	1	1	1	1	1	1	1	1
Transporter	TCDB	Low-affinity putrescine importer PlaP	1064	1	1	1	1	1	1	1	1	1	1	1	1	1	1	1
Transporter	TCDB	Iron(III) dicitrate transport ATP-binding protein FecE (TC 3.A.1.14.1)	1065	1	0	0	1	1	0	0	0	0	0	1	0	0	0	0
Transporter	TCDB	PTS system, cellobiose-specific IIC component	1066	0	0	0	0	0	1	1	1	1	1	1	1	1	1	1
Transporter	TCDB	Benzoate transport protein	1067	1	2	1	1	1	0	0	0	0	0	0	0	0	0	0
Transporter	TCDB	Putative alanine/glycine transport protein	1068	1	1	1	1	1	0	0	0	0	0	0	0	0	0	0
Transporter	TCDB	Inner membrane ABC transporter permease protein YcjO	1069	1	1	1	1	1	0	0	0	0	0	0	0	0	0	0
Transporter	TCDB	D-allose ABC transporter, permease protein	1070	1	1	1	1	1	1	1	1	1	1	0	0	0	0	0
Transporter	TCDB	Major fimbrial subunit StfA	1071	1	0	0	0	1	0	0	0	0	0	0	0	0	0	0
Transporter	TCDB	Uncharacterized inner membrane transporter YicL	1072	1	1	1	1	1	1	1	1	1	1	1	1	1	1	1
Transporter	TCDB	Ferrous iron transport permease EfeU	1073	1	1	1	1	2	1	1	1	1	1	1	1	1	1	1
Transporter	TCDB	Glutathione-regulated potassium-efflux system protein KefC	1074	1	1	1	1	1	1	1	1	1	1	1	1	1	1	1
Transporter	TCDB	Inner membrane protein YghQ, probably involved in polysaccharide biosynthesis	1075	1	1	1	1	1	0	0	0	0	0	0	0	0	0	0
Transporter	TCDB	Glycerol-3-phosphate ABC transporter, permease protein UgpA (TC 3.A.1.1.3)	1076	1	1	1	1	1	1	1	1	1	1	1	1	1	1	1
Transporter	TCDB	Uncharacterized protein YgaH	1077	1	1	1	1	1	0	0	0	0	0	0	0	0	0	0
Transporter	TCDB	Phosphotransferase system, phosphocarrier protein HPr	1078	1	1	1	1	1	1	1	1	1	1	1	1	1	1	1
Transporter	TCDB	Guanine/hypoxanthine permease GhxP	1079	1	1	1	1	1	1	1	1	1	1	1	1	1	1	1
Transporter	TCDB	Inner membrane transport protein YbaT	1080	1	1	1	1	1	0	0	0	0	0	0	0	0	0	0
Transporter	TCDB	TonB-ExbBD energy transducing system, ExbB subunit	1081	1	1	1	1	1	1	1	1	1	1	1	1	1	1	1
Transporter	TCDB	FhuE receptor precursor	1082	1	1	1	1	1	0	0	0	0	0	0	0	0	0	0
Transporter	TCDB	Mechanosensitive ion channel	1083	1	1	1	1	1	0	0	0	0	0	0	0	0	0	0
Transporter	TCDB	Twin-arginine translocation protein TatE	1084	1	1	1	1	1	0	0	0	0	0	0	0	0	0	0
Transporter	TCDB	Thiamin ABC transporter, ATPase component	1085	1	1	1	1	1	0	0	0	0	0	0	0	0	0	0
Transporter	TCDB	DedA protein	1086	1	1	1	1	1	1	1	1	1	1	1	1	1	1	1
Transporter	TCDB	Multidrug resistance outer membrane protein MdtP	1087	2	2	2	2	2	0	0	0	0	0	0	0	0	0	0
Transporter	TCDB	Mechanosensitive channel MscK	1088	1	1	1	1	1	1	1	1	1	1	1	1	1	1	1
Transporter	TCDB	Glycine betaine/L-proline transport system permease protein ProW (TC 3.A.1.12.1)	1089	1	1	1	1	1	1	1	1	1	1	1	1	1	1	1
Transporter	TCDB	Inner membrane protein YeeA	1090	1	1	1	1	1	0	0	0	0	0	0	0	0	0	0
Transporter	TCDB	Lactose permease	1091	2	3	2	2	2	0	2	0	0	0	3	1	1	0	1
Transporter	TCDB	D-glucarate transporter	1092	1	1	1	1	1	1	1	1	1	1	2	1	1	1	1
Transporter	TCDB	Nickel ABC transporter, ATP-binding protein NikE (TC 3.A.1.5.3)	1093	1	1	1	1	1	1	1	1	1	1	0	0	0	0	0
Transporter	TCDB	Leader peptidase (Prepilin peptidase) (EC 3.4.23.43) / N-methyltransferase (EC 2.1.1.-)	1094	0	0	0	0	0	1	1	1	1	1	0	0	0	0	0
Transporter	TCDB	Uncharacterized protein YbhM	1095	1	1	1	1	1	0	0	0	0	0	0	0	0	0	0
Transporter	TCDB	Leucine efflux protein	1096	1	1	1	1	1	0	0	0	0	0	0	0	0	0	0
Transporter	TCDB	Uncharacterized protein YhfT	1097	1	1	1	1	1	1	0	0	0	0	0	0	0	0	0
Transporter	TCDB	Formate hydrogenlyase subunit 4	1098	1	1	1	1	1	1	1	1	1	1	1	1	1	1	1
Transporter	TCDB	Bis-ABC ATPase Uup	1099	1	1	1	1	1	1	1	1	1	1	1	1	1	1	1
Transporter	TCDB	gamma-aminobutyrate (GABA) permease	1100	1	1	1	1	1	0	0	0	0	0	1	1	1	1	1
Transporter	TCDB	Probable glutathione S-transferase (EC 2.5.1.18), YfcF homolog	1101	1	1	1	1	1	0	0	0	0	0	0	0	0	0	0
Transporter	TCDB	Copper resistance protein B	1102	0	0	0	0	0	0	1	0	0	1	0	0	1	0	0
Transporter	TCDB	Ribosome-associated ATPase RbbA	1103	1	1	1	1	1	0	0	0	0	0	0	0	0	0	0
Transporter	TCDB	Tol-Pal system protein TolQ	1104	1	1	1	1	1	1	1	1	1	1	1	1	1	1	1
Transporter	TCDB	Hypothetical protein MdcF	1105	0	0	0	0	0	1	1	1	1	1	1	1	1	1	1
Transporter	TCDB	Predicted sugar ABC transport system, periplasmic binding protein YphF precursor	1106	1	1	1	1	1	1	0	0	0	0	0	0	0	0	0
Transporter	TCDB	Phosphonate ABC transporter substrate-binding protein PhnD (TC 3.A.1.9.1)	1107	1	1	1	1	1	0	0	0	0	0	0	0	0	0	0
Transporter	TCDB	PTS system, galactosamine-specific IIC component	1108	2	2	2	2	2	0	0	0	0	0	0	0	0	0	0
Transporter	TCDB	Na+ dependent nucleoside transporter NupC	1109	1	1	1	1	1	1	1	1	1	1	1	1	1	1	1
Transporter	TCDB	Uncharacterized inner membrane transporter YijE	1110	1	1	1	1	1	0	0	1	1	0	1	1	1	1	1
Transporter	TCDB	Purine ribonucleoside efflux pump NepI	1111	1	1	1	1	1	1	1	1	1	1	1	1	1	1	1
Transporter	TCDB	O-antigen export system permease protein RfbD	1112	0	0	0	0	0	1	1	0	0	1	1	0	2	1	1
Transporter	TCDB	Diguanylate cyclase (EC 2.7.7.65) => DgcC	1113	1	1	1	1	1	0	0	0	0	0	0	0	0	0	0
Transporter	TCDB	PTS system, glucose-specific IIA component (EC 2.7.1.199)	1114	1	1	1	1	1	1	1	1	1	1	1	1	1	1	1
Transporter	TCDB	Vitamin B12 ABC transporter, permease protein BtuC	1115	1	1	1	1	1	1	1	1	1	1	1	1	1	2	1
Transporter	TCDB	Cobalt ECF transporter, ATPase component of energizing module CbiO	1116	0	0	0	0	0	1	1	1	1	1	1	1	1	1	1
Transporter	TCDB	Phosphonate ABC transporter permease protein PhnE (TC 3.A.1.9.1)	1117	1	1	1	1	1	0	0	0	0	0	0	0	0	0	0
Transporter	TCDB	Arginine exporter protein ArgO	1118	1	1	1	1	1	1	1	1	1	1	1	1	1	1	1
Transporter	TCDB	Alkaline induced inner membrane protein Alx	1119	1	1	1	1	1	1	1	1	1	1	1	1	1	1	1
Transporter	TCDB	Flagellar biosynthesis protein FlhA	1120	1	1	1	1	1	0	0	0	0	0	0	0	0	0	0
Transporter	TCDB	Cell-division-associated, ABC-transporter-like signaling protein FtsE	1121	1	1	1	1	1	1	1	1	1	1	1	1	1	1	1
Transporter	TCDB	Leucine-specific ABC transporter, substrate-binding protein LivK (TC 3.A.1.4.1)	1122	1	1	1	1	1	1	1	1	1	1	1	1	1	1	1
Transporter	TCDB	Protease VII (Omptin) precursor (EC 3.4.23.49) @ Outer membrane protease PgtE	1123	0	0	0	0	0	0	4	4	4	0	0	0	0	0	0
Transporter	TCDB	Oligopeptide transport ATP-binding protein @ Glutathione ABC transporter, ATP-binding protein GsiA	1124	1	1	1	1	1	0	0	0	0	0	0	0	0	0	0
Transporter	TCDB	Osmoprotectant ABC transporter ATP-binding subunit YehX	1125	1	1	1	1	1	0	1	0	0	0	0	1	0	0	1
Transporter	TCDB	PTS system, N-acetylglucosamine-specific IIC component / PTS system, N-acetylglucosamine-specific IIB component (EC 2.7.1.193) / PTS system, N-acetylglucosamine-specific IIA component (EC 2.7.1.193)	1126	1	1	1	1	1	0	1	1	0	0	0	0	0	0	0
Transporter	TCDB	Capsular polysaccharide export system protein KpsS	1127	0	2	2	2	0	0	0	0	0	0	0	0	0	0	0
Transporter	TCDB	Ferric enterobactin transport system permease protein FepD (TC 3.A.1.14.2)	1128	2	2	2	2	2	2	2	2	2	2	2	2	2	2	2
Transporter	TCDB	Uncharacterized MFS-type transporter STM2812	1129	1	1	1	1	2	0	0	0	0	0	0	0	0	0	0
Transporter	TCDB	Tyrosine-protein kinase (EC 2.7.10.2) => Wzc	1130	1	1	1	1	1	0	0	0	0	0	0	0	0	0	0
Transporter	TCDB	Aminobenzoyl-glutamate transport protein	1131	1	1	0	0	1	1	1	1	1	1	1	1	1	1	1
Transporter	TCDB	D-galactarate transporter @ D-glucarate transporter	1132	1	1	1	1	1	1	2	1	1	1	0	0	0	0	0
Transporter	TCDB	Lysophospholipid transporter LplT	1133	1	1	1	1	1	1	1	1	1	1	0	0	0	0	0
Transporter	TCDB	Uncharacterized protein YhjG	1134	1	1	1	1	1	0	0	0	0	0	0	0	0	0	0
Transporter	TCDB	Aromatic amino acid transport protein AroP	1135	1	1	1	1	1	1	1	1	1	1	1	1	1	1	1
Transporter	TCDB	Lipopolysaccharide ABC transporter, ATP-binding protein LptB	1136	1	1	1	1	1	1	1	1	1	1	1	1	1	1	1
Transporter	TCDB	UPF0394 inner membrane protein YedE	1137	0	1	1	1	1	1	1	1	1	1	1	1	1	1	1
Transporter	TCDB	Electron transport complex protein RnfE	1138	1	1	1	1	1	1	1	1	1	1	1	1	1	1	1
Transporter	TCDB	Mercuric transport protein, MerT	1139	0	1	0	0	0	0	0	0	0	1	0	0	0	0	0
Transporter	TCDB	Substrate-specific component STY3230 of queuosine-regulated ECF transporter	1140	0	1	1	1	0	1	1	1	1	1	0	0	0	0	0
Transporter	TCDB	Phospholipid ABC transporter-binding protein MlaB	1141	1	1	1	1	1	0	0	0	0	0	0	0	0	0	0
Transporter	TCDB	ABC transporter permease protein YdcU	1142	1	1	1	1	1	1	1	1	1	1	1	1	1	1	1
Transporter	TCDB	Vitamin B12 ABC transporter, substrate-binding protein BtuF	1143	1	1	1	1	1	0	0	0	0	0	0	0	0	0	0
Transporter	TCDB	CDP-alcohol phosphatidyltransferase family protein	1144	1	1	1	1	1	0	0	0	0	0	0	0	0	0	0
Transporter	TCDB	Inner membrane transporter YjeM	1145	1	1	1	1	1	0	1	0	0	0	0	0	0	0	0
Transporter	TCDB	ABC transporter ATP-binding protein YdcT	1146	1	1	1	1	1	1	1	1	1	1	1	1	1	1	1
Transporter	TCDB	PTS system, mannitol-specific IIC component / PTS system, mannitol-specific IIB component (EC 2.7.1.197) / PTS system, mannitol-specific IIA component (EC 2.7.1.197)	1147	1	1	1	1	1	1	1	1	1	1	1	1	2	1	1
Transporter	TCDB	Transporter, LysE family	1148	0	0	0	0	0	1	1	0	0	1	1	0	0	0	0
Transporter	TCDB	Protein translocase subunit SecA	1149	1	1	1	1	1	1	1	1	1	1	1	1	1	1	1
Transporter	TCDB	Universal stress protein B	1150	1	1	1	1	1	1	1	1	1	1	1	1	1	1	1
Transporter	TCDB	Inner membrane protein YebS	1151	1	1	1	1	1	0	0	0	0	0	0	0	0	0	0
Transporter	TCDB	Protein KdpF	1152	1	0	1	1	1	0	1	1	0	0	0	0	0	1	0
Transporter	TCDB	ABC transporter involved in cytochrome c biogenesis, ATPase component CcmA	1153	1	1	1	1	1	0	0	0	0	0	0	0	0	0	0
Transporter	TCDB	Zinc transporter ZupT	1154	1	1	1	1	1	0	0	0	0	0	0	0	0	0	0
Transporter	TCDB	S-methylmethionine permease	1155	0	0	0	0	1	1	1	1	1	1	1	1	1	1	1
Transporter	TCDB	Inner membrane protein YiaB	1156	1	1	1	1	1	0	0	0	0	0	0	0	0	0	0
Transporter	TCDB	Inner membrane protein YqaA	1157	1	1	1	1	1	0	0	0	0	0	0	0	0	0	0
Transporter	TCDB	Peptide ABC transporter, permease protein SapB	1158	1	1	1	1	1	1	1	1	1	1	1	1	1	1	1
Transporter	TCDB	Uncharacterized MFS-type transporter YdfJ	1159	1	1	1	1	1	0	0	0	0	0	0	0	0	0	0
Transporter	TCDB	Integral membrane protein TerC	1160	0	1	0	0	0	0	0	0	0	1	1	1	0	0	0
Transporter	TCDB	Adenine permease AdeP	1161	1	1	1	1	1	1	1	1	1	1	1	1	1	1	1
Transporter	TCDB	Formate hydrogenlyase subunit 7	1162	1	1	1	1	1	1	1	1	1	1	1	1	1	1	1
Transporter	TCDB	Uric acid:proton symporter UacT	1163	1	1	1	1	1	0	0	0	0	0	0	0	0	0	0
Transporter	TCDB	Outer membrane protein assembly factor YaeT	1164	1	1	1	1	1	0	0	0	0	0	0	0	1	0	0
Transporter	TCDB	PTS system, N-acetylmuramic acid-specific IIB component (EC 2.7.1.192) / PTS system, N-acetylmuramic acid-specific IIC component	1165	1	1	1	1	1	0	0	0	0	0	0	0	0	0	0
Transporter	TCDB	3-(3-hydroxyphenyl)propionate transporter, MFS-type	1166	1	1	0	0	1	0	0	0	0	0	0	0	0	0	0
Transporter	TCDB	PTS system, fructose-specific IIA component (EC 2.7.1.202) / Fructose-specific phosphocarrier protein HPr	1167	1	1	1	1	1	0	0	0	0	0	0	0	0	0	0
Transporter	TCDB	Na+/H+ antiporter NhaB	1168	1	1	1	1	1	1	1	1	1	1	1	1	1	1	1
Transporter	TCDB	Histidine ABC transporter, permease protein HisQ (TC 3.A.1.3.1)	1169	1	1	1	1	1	1	1	1	1	1	1	1	1	1	1
Transporter	TCDB	Inner membrane protein YqcE	1170	1	1	1	1	1	0	0	0	0	0	0	0	0	0	0
Transporter	TCDB	PTS system, galactosamine-specific IIB component	1171	3	3	3	3	3	0	0	0	0	0	0	0	0	0	0
Transporter	TCDB	HAAAP family transport protein YhjV	1172	1	1	1	1	1	0	0	0	0	0	0	0	0	0	0
Transporter	TCDB	Branched-chain amino acid ABC transporter, permease protein LivH (TC 3.A.1.4.1)	1173	1	1	1	1	1	1	1	1	1	1	1	1	1	1	1
Transporter	TCDB	General secretion pathway protein C	1174	1	1	1	1	1	1	1	1	1	1	0	0	0	0	0
Transporter	TCDB	Outer membrane usher protein HtrE	1175	1	2	1	1	1	0	0	0	0	0	0	0	0	0	0
Transporter	TCDB	ABC transporter periplasmic-binding protein YdcS	1176	1	1	1	1	1	1	1	1	1	1	1	1	1	1	2
Transporter	TCDB	Kup system potassium uptake protein	1177	1	1	1	1	1	1	1	1	1	1	1	1	1	1	1
Transporter	TCDB	Ferric hydroxamate ABC transporter (TC 3.A.1.14.3), periplasmic substrate binding protein FhuD	1178	2	2	2	2	2	0	0	0	0	0	0	0	0	0	0
Transporter	TCDB	AI-2 transport protein TqsA	1179	1	1	1	1	1	0	0	0	0	0	0	0	0	0	0
Transporter	TCDB	IncI1 plasmid conjugative transfer protein TraI	1180	0	2	0	0	0	0	0	0	0	0	1	1	0	0	0
Transporter	TCDB	Putative inner membrane protein YqgA	1181	1	1	1	1	1	0	0	0	0	0	0	0	0	0	0
Transporter	TCDB	Phage holin/antiholin component S	1182	4	1	3	1	2	0	0	0	0	0	0	0	0	0	0
Transporter	TCDB	Crotonobetaine--CoA ligase @ Carnitine--CoA ligase	1183	1	1	1	1	1	0	0	0	0	0	0	0	0	0	0
Transporter	TCDB	Zinc transporter ZitB	1184	1	2	1	1	1	0	0	0	0	0	0	0	0	0	0
Transporter	TCDB	Electron transport complex protein RnfD	1185	1	1	1	1	1	1	1	1	1	1	1	1	1	1	1
Transporter	TCDB	PTS system, fructose-specific IIB component (EC 2.7.1.202) / PTS system, fructose-specific IIC component	1186	1	1	0	0	1	0	0	0	0	0	0	0	0	0	0
Transporter	TCDB	Probable transport protein YifK	1187	1	1	1	1	1	1	1	1	1	1	1	1	1	1	1
Transporter	TCDB	Spermidine/putrescine import ABC transporter permease protein PotB (TC 3.A.1.11.1)	1188	1	1	1	1	1	1	1	1	1	1	1	1	1	1	1
Transporter	TCDB	D-allose ABC transporter, ATP-binding protein	1189	1	1	1	1	1	1	1	1	1	1	0	0	0	0	0
Transporter	TCDB	Xanthine permease @ Xanthine:proton symporter XanQ	1190	2	1	1	1	1	0	0	0	0	0	0	0	0	0	0
Transporter	TCDB	beta-1,4-glucanase (cellulase) (EC 3.2.1.4)	1191	1	1	1	1	1	0	0	0	0	0	0	0	0	0	0
Transporter	TCDB	ATP synthase gamma chain (EC 3.6.3.14)	1192	1	1	1	1	1	1	1	1	1	1	1	1	1	1	1
Transporter	TCDB	NADH-ubiquinone oxidoreductase chain F (EC 1.6.5.3)	1193	1	1	1	1	1	1	1	1	1	1	1	1	1	1	1
Transporter	TCDB	Inner membrane transport protein YhaO	1194	1	1	1	1	1	0	0	0	0	0	0	0	0	0	0
Transporter	TCDB	PTS system, fructose-like IIB component FryB	1195	1	1	1	1	1	0	0	0	0	0	0	0	0	0	0
Transporter	TCDB	L-rhamnonate transporter (predicted by genome context)	1196	1	1	1	1	1	1	1	1	1	1	1	1	1	1	1
Transporter	TCDB	Putative efflux (PET) family inner membrane protein YccS	1197	1	1	1	1	1	0	0	0	0	1	1	1	1	1	1
Transporter	TCDB	Polysaccharide export lipoprotein => Wza	1198	1	1	1	1	1	0	0	0	0	0	0	0	0	0	0
Transporter	TCDB	Inner membrane protein YjcH, clustering with ActP	1199	1	1	1	1	1	0	0	0	0	0	0	0	0	0	0
Transporter	TCDB	Flagellar motor rotation protein MotB	1200	1	1	1	1	1	0	0	0	0	0	0	0	0	0	0
Transporter	TCDB	post-segregation killing protein	1201	0	2	0	0	0	0	0	0	0	0	0	0	0	0	0
Transporter	TCDB	Uncharacterized protein YfgG	1202	1	1	1	1	1	1	1	1	1	1	0	0	0	0	0
Transporter	TCDB	Putative preQ0 transporter YhhQ	1203	1	1	1	1	1	1	1	1	1	1	1	1	1	1	1
Transporter	TCDB	Inner membrane transport protein YqeG	1204	2	1	1	1	1	0	0	1	1	0	0	0	0	0	0
Transporter	TCDB	Tyrosine-specific transport protein	1205	1	1	1	1	1	0	0	0	0	0	0	0	0	0	0
Transporter	TCDB	L-cystine ABC transporter (wide substrate range), substrate-binding protein FliY	1206	0	1	1	1	1	1	1	1	1	1	1	1	1	1	1
Transporter	TCDB	Flagellum-specific ATP synthase FliI	1207	0	1	1	1	1	0	0	0	0	0	0	0	0	0	0
Transporter	TCDB	Teichoic acid export ATP-binding protein TagH (EC 3.6.3.40)	1208	0	0	0	0	0	1	1	0	0	1	1	0	1	1	1
Transporter	TCDB	Zinc transport protein ZntB	1209	1	1	1	1	1	1	1	1	1	1	1	1	1	1	1
Transporter	TCDB	Sodium-dependent anion transporter family	1210	0	0	1	1	0	1	0	2	1	1	0	0	0	0	0
Transporter	TCDB	NadR transcriptional regulator / Nicotinamide-nucleotide adenylyltransferase, NadR family (EC 2.7.7.1) / Ribosylnicotinamide kinase (EC 2.7.1.22)	1211	1	1	1	1	1	1	1	1	1	1	1	1	1	1	1
Transporter	TCDB	D-xylose ABC transporter, ATP-binding protein XylG	1212	2	1	1	1	1	1	1	1	1	1	1	1	1	1	1
Transporter	TCDB	TRAP dicarboxylate transporter, DctM subunit, unknown substrate 8	1213	0	0	1	0	0	0	0	0	0	0	0	0	0	0	0
Transporter	TCDB	Threonine efflux protein RhtC	1214	1	1	1	1	1	1	1	1	1	1	1	1	1	1	1
Transporter	TCDB	TorA-specific chaperone protein, TorD	1215	1	1	1	1	1	0	0	0	0	0	0	0	0	0	0
Transporter	TCDB	Cell wall endopeptidase, family M23/M37	1216	0	0	0	0	0	0	1	0	0	1	0	0	1	0	0
Transporter	TCDB	Uncharacterized efflux ABC transporter, ATP-binding protein YadG	1217	1	1	1	1	1	1	1	1	1	1	1	1	1	1	1
Transporter	TCDB	Probable tonB-dependent receptor yncD precursor	1218	1	1	1	1	1	0	0	0	0	0	0	0	0	0	0
Transporter	TCDB	Murein hydrolase activator NlpD	1219	1	1	1	1	1	0	0	0	0	0	0	0	0	0	0
Transporter	TCDB	Citrate Succinate antiporter (TC 2.A.47.3.2)	1220	1	1	1	1	1	0	0	0	0	0	0	0	0	0	0
Transporter	TCDB	Inner membrane thiol:disulfide oxidoreductase, DsbB-like	1221	0	1	1	1	0	0	0	0	0	0	0	0	0	0	0
Transporter	TCDB	Chloride channel protein	1222	1	1	1	1	1	0	0	0	0	0	0	0	0	0	0
Transporter	TCDB	Inner membrane protein YbiR, putative anion permease	1223	1	1	1	1	1	0	0	0	0	0	1	0	0	0	0
Transporter	TCDB	Inner membrane component of TAM transport system	1224	1	1	1	1	1	1	1	1	1	1	1	1	1	1	1
Transporter	TCDB	Frataxin homolog CyaY, facilitates Fe-S cluster assembly, interacts with IscS	1225	1	1	1	1	1	1	1	1	1	1	1	1	1	1	1
Transporter	TCDB	Glutamate/aspartate ABC transporter, ATP-binding protein GltL (TC 3.A.1.3.4)	1226	2	1	1	1	1	1	1	1	1	1	1	1	1	1	1
Transporter	TCDB	Histidine ABC transporter, ATP-binding protein HisP (TC 3.A.1.3.1)	1227	1	1	1	1	1	1	1	1	1	1	1	1	1	1	1
Transporter	TCDB	UPF0118 inner membrane protein YdiK	1228	3	3	3	3	3	0	0	0	0	0	0	0	0	0	0
Transporter	TCDB	Tetrapartite efflux system component, FusD-like	1229	1	1	1	1	1	0	0	0	0	0	0	0	0	0	0
Transporter	TCDB	Uptake [NiFe] hydrogenase maturation protease HyaD	1230	1	1	1	1	1	0	0	0	0	0	0	0	0	0	0
Transporter	TCDB	Cell division coordinator CpoB	1231	1	1	1	1	1	0	0	0	0	0	0	0	0	0	0
Transporter	TCDB	D-allose ABC transporter, substrate-binding protein	1232	2	2	2	2	2	2	2	2	2	2	0	0	0	0	0
Transporter	TCDB	Uncharacterized MFS-type transporter YdjE	1233	1	1	1	1	1	0	0	0	0	0	0	0	0	0	0
Transporter	TCDB	Tryptophan-specific transport protein	1234	1	1	1	1	1	2	2	2	2	2	1	1	1	1	1
Transporter	TCDB	Protein-methionine-sulfoxide reductase heme-binding subunit MsrQ	1235	1	1	1	1	1	1	1	1	1	1	1	1	1	1	1
Transporter	TCDB	L-idonate, D-gluconate, 5-keto-D-gluconate transporter	1236	1	1	1	0	1	0	0	0	0	0	0	0	0	0	0
Transporter	TCDB	YVTN beta-propeller repeat-containing protein	1237	1	0	1	1	0	0	0	0	0	0	0	0	0	0	0
Transporter	TCDB	ABC transporter, ATP-binding protein YnjD	1238	1	1	1	1	1	0	0	0	0	0	0	0	0	0	0
Transporter	TCDB	Blue copper oxidase CueO precursor	1239	1	1	1	1	1	0	0	0	0	0	0	0	0	0	0
Transporter	TCDB	Inner membrane metabolite transport protein YgcS	1240	1	1	1	1	1	0	0	0	0	0	0	0	0	0	0
Transporter	TCDB	Inner membrane protein YihN	1241	1	1	0	1	1	0	0	0	0	0	0	0	0	0	0
Transporter	TCDB	Iron(III) dicitrate transport system permease protein FecD (TC 3.A.1.14.1)	1242	1	0	0	1	1	0	0	0	0	0	1	0	0	0	0
Transporter	TCDB	Autoinducer 2 (AI-2) ABC transporter, substrate-binding protein	1243	2	2	0	0	2	2	2	2	2	2	1	1	1	1	1
Transporter	TCDB	Lipopolysaccharide export system protein LptA	1244	1	1	1	1	1	1	1	1	1	1	1	1	1	1	1
Transporter	TCDB	Twin-arginine translocation protein TatA	1245	1	1	1	1	1	0	0	0	0	0	0	0	0	0	0
Transporter	TCDB	Inner membrane protein translocase and chaperone YidC, long form	1246	1	1	1	1	1	0	0	0	0	0	0	0	0	0	0
Transporter	TCDB	PTS system, fructose-like IIB component FrwD	1247	1	1	1	1	1	0	0	0	0	0	0	0	0	0	0
Transporter	TCDB	Putative TonB dependent outer membrane receptor	1248	0	1	1	1	0	0	0	0	0	0	0	0	0	0	0
Transporter	TCDB	D,D-dipeptide ABC transporter, permease protein DdpB	1249	1	1	0	0	1	0	0	0	0	0	0	0	0	0	0
Transporter	TCDB	PTS system, fructose-like IIB component FrwB	1250	1	1	1	1	1	1	1	1	1	1	1	0	0	1	0
Transporter	TCDB	ABC transporter, permease protein YnjC	1251	1	1	1	1	1	0	0	0	0	0	0	0	0	0	0
Transporter	TCDB	PTS system, sorbose-specific IIA component	1252	0	0	0	0	0	1	1	1	1	1	0	0	0	0	0
Transporter	TCDB	Cyclic di-GMP-binding protein BcsB	1253	1	1	1	1	1	0	0	0	0	0	0	0	0	0	0
Transporter	TCDB	L-threonine transporter, anaerobically inducible	1254	1	1	1	1	1	0	0	0	0	0	1	1	1	1	1
Transporter	TCDB	Inner membrane protein YmfA	1255	1	1	1	1	1	0	0	0	0	0	0	0	0	0	0
Transporter	TCDB	Trimethylamine-N-oxide reductase (EC 1.7.2.3), TorA	1256	1	1	1	1	1	0	0	0	0	0	0	0	0	0	0
Transporter	TCDB	Antigen 43	1257	0	5	0	2	1	0	0	0	0	0	0	0	0	0	0
Transporter	TCDB	Anaerobic selenate reductase protein YnfH	1258	1	1	1	1	1	0	0	0	0	0	0	0	0	0	0
Transporter	TCDB	Outer membrane porin OmpD	1259	4	0	0	0	1	0	0	0	0	0	0	0	0	0	0
Transporter	TCDB	L-tartrate/succinate antiporter	1260	1	1	1	1	1	0	0	0	0	0	0	0	0	0	0
Transporter	TCDB	Phospholipid ABC transporter permease protein MlaE	1261	1	1	1	1	1	1	1	1	1	1	1	1	1	1	1
Transporter	TCDB	Electron transport complex protein RnfC	1262	1	1	1	1	1	0	0	0	1	0	1	1	0	0	0
Transporter	TCDB	Periplasmic mercury(+2) binding protein, MerP	1263	0	1	0	0	0	0	0	0	0	1	0	0	0	0	0
Transporter	TCDB	Citrate-sodium symporter (TC 2.A.24.1.1)	1264	0	0	0	0	0	1	1	1	1	1	0	1	1	1	1
Transporter	TCDB	Putative secretion permease	1265	0	0	0	1	0	0	0	0	0	0	0	0	0	0	0
Transporter	TCDB	Uncharacterized protein YiiR	1266	1	1	1	1	1	0	0	0	1	0	0	0	0	0	1
Transporter	TCDB	Putative capsular polysaccharide transport protein YegH	1267	1	1	1	1	1	0	1	0	0	0	0	0	0	0	0
Transporter	TCDB	DedA family inner membrane protein YdjX	1268	1	1	1	1	1	0	0	0	0	0	0	0	0	0	0
Transporter	TCDB	Putative transport protein	1269	1	2	2	2	1	0	0	0	0	0	0	0	0	0	0
Transporter	TCDB	Uncharacterized outer membrane usher protein YbgQ	1270	1	0	0	0	1	0	0	0	0	0	0	0	0	0	0
Transporter	TCDB	Tripartite tricarboxylate transporter TctA family	1271	0	0	0	0	0	1	1	1	1	1	0	0	0	0	0
Transporter	TCDB	Oxaloacetate decarboxylase Na(+) pump, gamma chain (EC 4.1.1.3)	1272	0	0	0	0	0	0	0	2	3	0	0	0	0	0	0
Transporter	TCDB	Toxic component of a type I toxin-antitoxin system, HokA	1273	1	1	1	1	1	0	0	0	0	0	0	0	0	0	0
Transporter	TCDB	Trk potassium uptake system protein TrkG	1274	1	0	0	0	1	0	0	0	0	0	0	0	0	0	0
Transporter	TCDB	Predicted sugar ABC transport system, ATP-binding protein YphE	1275	1	1	1	1	1	0	0	0	0	0	0	0	0	0	0
Transporter	TCDB	D,D-dipeptide ABC transporter, ATP-binding protein DdpF	1276	1	1	0	0	1	0	0	0	0	0	0	0	0	0	0
Transporter	TCDB	Phage lysis regulatory protein, LysB	1277	0	0	0	0	0	0	1	0	0	0	1	2	1	0	0
Transporter	TCDB	Cytoplasmic copper homeostasis protein CutC	1278	1	1	1	1	1	0	0	0	0	0	0	0	0	0	0
Transporter	TCDB	Putative nucleoside transporter YegT	1279	1	1	1	1	1	1	0	0	0	0	0	0	0	0	0
Transporter	TCDB	PTS system, fructose-like IIC component FrwC	1280	1	1	1	1	1	1	1	1	1	1	1	0	0	1	0
Transporter	TCDB	Sugar efflux transporter A	1281	1	0	0	0	1	0	0	0	0	0	1	1	2	1	1
Transporter	TCDB	DedA family inner membrane protein YdjZ	1282	1	1	1	1	1	0	0	0	0	0	0	0	0	0	0
Transporter	TCDB	Tetracycline resistance, MFS efflux pump => Tet(B)	1283	8	0	0	0	0	0	0	0	0	0	0	0	0	0	0
Transporter	TCDB	Glycolate permease	1284	1	1	1	1	1	0	0	0	0	0	0	0	0	0	0
Transporter	TCDB	Inner membrane transport protein YdhC	1285	1	1	1	1	1	0	0	0	0	0	0	0	0	0	0
Transporter	TCDB	AsmA protein	1286	1	1	1	1	1	0	0	0	0	0	0	0	0	0	0
Transporter	TCDB	ABC-type hemin transport system, ATPase component	1287	0	2	2	2	0	0	0	0	0	0	0	0	0	0	0
Transporter	TCDB	Cysteine/O-acetylserine efflux protein	1288	1	1	1	1	1	0	0	0	0	0	0	0	0	0	0
Transporter	TCDB	Hemolysin activator protein precursor	1289	0	0	0	1	0	0	0	0	0	0	0	0	0	0	0
Transporter	TCDB	FIG00925047: hypothetical protein	1290	0	0	0	0	0	0	0	0	1	0	0	0	0	0	0
Transporter	TCDB	Putative metabolite transport protein YaaU	1291	1	1	1	1	1	0	0	0	0	0	0	0	0	0	0
Transporter	TCDB	GTPase (EC 3.6.1.-)	1292	2	2	1	1	2	0	0	0	0	0	0	0	0	0	0
Transporter	TCDB	FIG123062: hypothetical protein	1293	0	0	0	0	0	1	1	1	1	1	0	0	0	0	0
Transporter	TCDB	L-threonate/D-erythronate, proton symporter	1294	1	0	1	1	1	0	0	0	0	0	0	0	0	0	0
Transporter	TCDB	PTS system, D-glucosaminate-specific IIA component (EC 2.7.1.203)	1295	0	0	0	0	0	1	1	0	0	0	0	0	0	0	0
Transporter	TCDB	PTS system, glucitol/sorbitol-specific IIA component (EC 2.7.1.198)	1296	1	1	1	1	1	0	0	0	0	0	0	0	0	0	0
Transporter	TCDB	Cytochrome c-type biogenesis protein DsbD, protein-disulfide reductase (EC 1.8.1.8)	1297	1	1	1	1	1	0	0	0	0	0	0	0	0	0	0
Transporter	TCDB	FIG073159: hypothetical protein	1298	0	0	0	0	0	1	1	1	1	1	0	0	0	0	0
Transporter	TCDB	Probable deoxycholate-binding periplasmic protein YgiS	1299	1	1	1	1	1	0	0	0	0	0	0	0	0	0	0
Transporter	TCDB	L-malate or citrate/H+ symporter CimH (TC 2.A.24.2.4)	1300	0	0	0	0	0	0	0	0	0	0	1	1	1	1	1
Transporter	TCDB	Cytochrome c-type biogenesis protein CcmD, interacts with CcmCE	1301	1	1	1	1	1	0	0	0	0	0	0	0	0	0	0
Transporter	TCDB	Sulfate and thiosulfate import ATP-binding protein CysA (EC 3.6.3.25)	1302	1	1	1	1	1	1	1	1	1	1	1	1	1	1	1
Transporter	TCDB	Hydrogenase-4 component D	1303	2	1	0	0	1	0	0	0	0	0	0	0	0	0	0
Transporter	TCDB	Uncharacterized outer membrane protein YfeN	1304	0	1	1	1	1	0	0	0	0	0	0	0	0	0	0
Transporter	TCDB	TRAP transporter solute receptor, unknown substrate 8	1305	0	0	1	0	0	0	0	0	0	0	0	0	0	0	0
Transporter	TCDB	Autoinducer 2 (AI-2) ABC transporter, dimeric ATP-binding protein	1306	0	1	0	0	1	0	0	0	0	0	0	0	0	0	0
Transporter	TCDB	General secretion pathway protein A	1307	1	0	1	1	1	0	0	0	0	0	0	0	0	0	0
Transporter	TCDB	colicin immunity protein	1308	0	1	0	0	0	0	0	0	0	0	0	0	0	0	1
Transporter	TCDB	Phage DNA transfer protein	1309	0	0	1	0	0	0	0	0	0	0	0	0	0	0	0
Transporter	TCDB	UPF0060 membrane protein YnfA	1310	1	1	1	1	1	1	1	1	1	1	1	1	1	1	1
Transporter	TCDB	2-aminoethylphosphonate ABC transporter permease protein I (TC 3.A.1.9.1)	1311	0	0	0	0	0	0	1	1	1	0	1	1	1	1	1
Transporter	TCDB	Inner membrane transport protein YdiM	1312	2	1	1	1	1	0	0	0	0	0	0	0	0	0	0
Transporter	TCDB	Alkaline phosphatase like protein	1313	0	0	0	0	0	0	0	1	1	0	0	0	0	0	0
Transporter	TCDB	Sulpholipid porin	1314	1	1	0	0	1	1	0	0	0	0	0	0	0	0	0
Transporter	TCDB	2-keto-3-deoxygluconate permease (KDG permease)	1315	1	1	1	1	1	0	0	0	0	0	0	0	0	0	0
Transporter	TCDB	Arginine/agmatine antiporter	1316	1	1	1	1	1	0	0	0	0	0	0	0	0	0	0
Transporter	TCDB	Long-chain fatty acid transport protein	1317	2	2	0	0	2	0	0	0	0	0	0	0	0	0	0
Transporter	TCDB	Uncharacterized protein YebT	1318	1	1	1	1	1	0	0	0	0	0	0	0	0	0	0
Transporter	TCDB	IncI1 plasmid conjugative transfer protein TraJ, related to pilus biogenesis/retracton protein	1319	0	1	0	0	0	0	0	0	0	0	0	0	0	0	0
Transporter	TCDB	Putative invasin	1320	1	1	1	1	1	0	0	0	0	0	0	0	0	0	0
Transporter	TCDB	4-hydroxyphenylacetate symporter, major facilitator superfamily (MFS)	1321	0	0	0	0	0	1	1	1	1	1	0	0	0	0	0
Transporter	TCDB	Tripartite tricarboxylate transporter TctC family	1322	0	0	0	0	0	1	1	1	1	1	0	0	0	0	0
Transporter	TCDB	Paraquat-inducible protein B	1323	1	1	1	1	1	0	0	0	0	0	0	0	0	0	0
Transporter	TCDB	Flagellar biosynthesis protein FliR	1324	0	1	1	0	1	0	0	0	0	0	0	0	0	0	0
Transporter	TCDB	Osmoprotectant ABC transporter permease protein YehY	1325	1	1	1	1	1	0	0	0	0	0	0	0	0	0	0
Transporter	TCDB	Nickel/cobalt homeostasis protein RcnB	1326	0	1	1	1	1	0	0	0	0	0	0	0	0	0	0
Transporter	TCDB	PTS system, D-glucosaminate-specific IID component	1327	0	0	0	0	0	1	1	0	0	0	0	0	0	0	0
Transporter	TCDB	Hexuronate transporter	1328	1	1	1	1	1	1	1	1	1	1	1	1	1	1	1
Transporter	TCDB	Glucuronide transport facilitator UidC	1329	1	1	1	1	1	0	0	0	0	0	0	0	0	0	0
Transporter	TCDB	Uncharacterized MFS-type transporter	1330	0	0	0	0	0	0	0	0	0	0	1	1	1	1	1
Transporter	TCDB	Sugar efflux transporter C	1331	2	2	0	0	2	0	0	0	0	0	0	0	0	0	0
Transporter	TCDB	Hydrogenase-4 component G	1332	1	0	0	0	1	0	0	0	0	0	0	0	0	0	0
Transporter	TCDB	Inner membrane protein YhaI	1333	1	1	0	0	1	0	0	0	0	0	0	0	0	0	0
Transporter	TCDB	Membrane transporter HdeD, H-NS repressed	1334	1	1	1	1	1	0	0	0	0	0	0	0	0	0	0
Transporter	TCDB	Xanthine permease @ Xanthine:proton symporter XanP	1335	1	1	1	1	1	0	0	0	0	0	0	0	0	0	0
Transporter	TCDB	Spanin from lambdoid prophage DLP12, outer membrane subunit	1336	0	1	1	0	1	0	0	0	0	0	0	0	0	0	0
Transporter	TCDB	Cyanate transport protein CynX	1337	1	1	0	0	1	0	0	0	0	0	0	0	0	0	0
Transporter	TCDB	Amino acid ABC transporter, permease protein 2, YhdY	1338	1	1	1	1	1	0	0	0	0	0	0	0	0	0	0
Transporter	TCDB	Putative prophage membrane protein	1339	0	0	0	0	0	1	0	1	1	0	0	0	0	0	0
Transporter	TCDB	Inner membrane transport protein YdiN	1340	1	1	1	1	1	0	0	0	0	0	0	0	0	0	0
Transporter	TCDB	Uncharacterized symporter YidK	1341	1	1	1	1	1	1	0	1	1	0	0	0	0	0	0
Transporter	TCDB	Hydrogenase-4 component E	1342	1	1	0	0	1	0	0	0	0	0	0	0	0	0	0
Transporter	TCDB	Uncharacterized protein YhgE	1343	1	0	0	0	1	0	0	0	0	0	0	0	0	0	0
Transporter	TCDB	Cryptic outer membrane porin BglH	1344	1	0	1	1	1	0	0	0	0	0	0	0	0	1	0
Transporter	TCDB	MarC family integral membrane protein	1345	1	1	1	1	1	0	0	0	0	0	0	0	0	0	0
Transporter	TCDB	PTS system, mannitol-specific IIC component / PTS system, mannitol-specific IIB component (EC 2.7.1.197)	1346	1	2	1	1	1	0	0	0	0	0	0	0	0	0	0
Transporter	TCDB	Type I restriction enzyme EcoKI restriction protein (EC 3.1.21.3)	1347	0	0	0	0	1	0	0	0	0	0	1	0	0	0	0
Transporter	TCDB	High-affinity Fe2+/Pb2+ permease precursor	1348	0	0	0	0	0	0	0	1	1	0	0	0	0	0	0
Transporter	TCDB	Inner membrane protein YiaV	1349	1	1	0	0	1	0	0	0	0	0	0	0	0	0	0
Transporter	TCDB	PTS system, mannitol-specific cryptic IIA component (EC 2.7.1.197)	1350	1	1	1	1	1	0	0	0	0	0	0	0	0	0	0
Transporter	TCDB	Potassium-transporting ATPase C chain (EC 3.6.3.12) (TC 3.A.3.7.1)	1351	1	1	1	1	1	0	0	0	0	0	0	0	0	0	0
Transporter	TCDB	Low affinity tryptophan permease	1352	1	2	1	1	1	0	0	0	0	0	0	0	0	0	0
Transporter	TCDB	PTS system, inactive IIB catalytic domain / PTS system, fructose-specific IIB component (EC 2.7.1.202) / PTS system, fructose-specific IIC component	1353	1	1	1	1	1	0	0	0	0	0	0	0	0	0	0
Transporter	TCDB	FIG021862: membrane protein, exporter	1354	0	0	0	1	0	0	0	0	0	0	0	0	0	0	0
Transporter	TCDB	PTS system, galactitol-specific IIA component (EC 2.7.1.200)	1355	1	1	1	1	1	0	0	0	0	0	0	0	0	0	0
Transporter	TCDB	NAD(P) transhydrogenase N-domain of subunit alpha (EC 1.6.1.2) / NAD(P) transhydrogenase C-domain of subunit alpha (EC 1.6.1.2)	1356	1	1	1	1	1	0	0	0	0	0	0	0	0	0	0
Transporter	TCDB	Vitamin B12 ABC transporter, ATP-binding protein BtuD	1357	1	1	1	1	1	0	0	0	0	0	0	0	0	0	0
Transporter	TCDB	Uncharacterized protein YcgV	1358	1	0	0	0	1	0	0	0	0	0	0	0	0	0	0
Transporter	TCDB	Melibiose carrier protein, Na+/melibiose symporter	1359	1	1	0	0	1	0	0	0	0	0	0	0	0	0	0
Transporter	TCDB	Mercuric transport protein, MerE	1360	0	1	0	0	0	0	0	0	0	2	0	0	0	0	0
Transporter	TCDB	D-xylose proton-symporter XylE	1361	1	0	0	0	1	0	0	1	1	0	0	0	0	0	0
Transporter	TCDB	Trimethylamine-N-oxide reductase associated c-type cytochrome, TorC	1362	1	1	1	1	1	0	0	0	0	0	0	0	0	0	0
Transporter	TCDB	O-antigen polymerase	1363	0	0	0	0	1	0	0	0	0	0	0	0	0	0	0
Transporter	TCDB	Membrane protein involved in the export of O-antigen, teichoic acid lipoteichoic acids	1364	0	0	0	0	1	0	0	0	0	0	0	0	0	0	0
Transporter	TCDB	Fructoselysine/psicoselysine transporter FrlA	1365	1	0	0	0	1	0	0	0	0	0	0	0	0	0	0
Transporter	TCDB	Putative cryptic C4-dicarboxylate transporter DcuD	1366	1	1	0	0	1	0	0	0	0	0	0	0	0	0	0
Transporter	TCDB	Formate hydrogenlyase subunit 3	1367	1	1	1	1	1	0	0	0	0	0	0	0	0	0	0
Transporter	TCDB	Autoinducer 2 (AI-2) ABC transporter, permease protein LsrC	1368	0	1	0	0	1	0	0	0	0	0	0	0	0	0	0
Transporter	TCDB	Glycosyltransferase	1369	0	0	1	1	0	0	0	0	0	0	0	0	0	0	0
Transporter	TCDB	Outer membrane usher protein YehB	1370	0	1	1	1	1	0	0	0	0	0	0	0	0	0	0
Transporter	TCDB	Outer membrane usher protein YraJ	1371	1	0	0	0	1	0	0	0	0	0	0	0	0	0	0
Transporter	TCDB	Uncharacterized lipoprotein YjbH	1372	1	1	1	1	1	0	0	0	0	0	0	0	0	0	0
Transporter	TCDB	LPS-assembly protein LptD @ Organic solvent tolerance protein precursor	1373	1	0	1	1	1	0	0	0	0	0	0	0	0	0	0
Transporter	TCDB	Probable iron export ATP-binding protein FetA	1374	1	1	1	1	1	0	0	0	0	0	0	0	0	0	0
Transporter	TCDB	Damage inducible protein	1375	0	0	1	1	0	0	0	0	0	0	0	0	0	0	0
Transporter	TCDB	Capsular polysaccharide export system inner membrane protein KpsE	1376	0	1	1	1	0	0	0	0	0	0	0	0	0	0	0
Transporter	TCDB	YnhF family membrane protein	1377	0	0	0	0	0	0	0	1	0	0	0	0	0	0	0
Transporter	TCDB	Signal recognition particle receptor FtsY	1378	0	0	0	0	1	0	0	0	0	0	0	0	0	0	0
Transporter	TCDB	Na(+)-translocating NADH-quinone reductase subunit D (EC 1.6.5.8)	1379	0	0	0	0	0	1	1	1	1	0	0	0	0	0	0
Transporter	TCDB	Holin-like protein CidA	1380	0	0	1	1	0	0	1	0	0	0	0	0	0	0	0
Transporter	TCDB	Sulfate permease	1381	0	0	0	0	0	0	0	0	0	1	0	0	0	0	0
Transporter	TCDB	Uncharacterized membrane protein YahN	1382	1	1	1	1	1	0	0	0	0	0	0	0	0	0	0
Transporter	TCDB	microcin McmA	1383	0	0	0	1	0	0	0	0	0	0	0	0	0	0	0
Transporter	TCDB	Homolog of fucose/glucose/galactose permeases	1384	0	0	0	1	0	0	0	0	0	0	0	0	0	0	0
Transporter	TCDB	host killer protein	1385	1	1	1	0	0	0	0	0	0	0	0	0	0	0	0
Transporter	TCDB	Bacteriocin/lantibiotic efflux ABC transporter, permease/ATP-binding protein	1386	0	0	0	1	0	0	0	0	0	0	0	0	0	0	0
Transporter	TCDB	Iron(III) dicitrate transport system, periplasmic iron-binding protein FecB (TC 3.A.1.14.1)	1387	1	0	0	1	1	0	0	0	0	0	1	0	0	0	0
Transporter	TCDB	2-oxoglutarate/malate translocator	1388	0	0	0	0	0	1	1	1	1	1	0	0	0	0	0
Transporter	TCDB	Phage endolysin	1389	0	0	0	0	0	0	0	0	1	0	0	0	0	0	0
Transporter	TCDB	ABC transporter, permease protein 1 (cluster 1, maltose/g3p/polyamine/iron) / ABC transporter, permease protein 2 (cluster 1, maltose/g3p/polyamine/iron)	1390	0	0	0	0	1	0	0	0	0	0	0	0	0	0	0
Transporter	TCDB	Periplasmic thiol:disulfide interchange protein, DsbA-like	1391	0	1	1	1	0	0	0	0	0	0	0	0	0	0	0
Transporter	TCDB	Outer membrane protein YiaT	1392	1	1	0	0	1	0	0	0	0	0	0	0	0	0	0
Transporter	TCDB	Uncharacterized fimbrial-like protein YbgD	1393	1	0	0	0	0	0	0	0	0	0	0	0	0	0	0
Transporter	TCDB	Uncharacterized outer membrane usher protein YhcD	1394	0	0	0	0	1	0	0	0	0	0	0	0	0	0	0
Transporter	TCDB	Pullulanase secretion protein pulS precursor	1395	0	0	0	0	0	0	0	1	1	0	0	0	0	0	0
Transporter	TCDB	PTS system, fructose-specific IIA component (EC 2.7.1.202)	1396	1	1	0	0	1	0	0	0	0	0	0	0	0	0	0
Transporter	TCDB	Autoinducer 2 (AI-2) ABC transporter, permease protein LsrD	1397	1	1	0	0	1	0	0	0	0	0	0	0	0	0	0
Transporter	TCDB	TRAP dicarboxylate transporter, DctQ subunit, unknown substrate 8	1398	0	0	1	0	0	0	0	0	0	0	0	0	0	0	0
Transporter	TCDB	Twitching motility protein PilT	1399	0	0	0	0	0	0	0	0	0	0	1	1	0	0	0
Transporter	TCDB	Manganese ABC transporter, inner membrane permease protein SitD	1400	0	1	0	0	0	0	0	0	0	0	0	0	0	0	0
Transporter	TCDB	type I toxin-antitoxin system toxin TisB	1401	0	0	0	0	0	0	0	0	0	0	0	0	0	1	0
Transporter	TCDB	Putative holin protein	1402	0	0	0	0	0	0	0	0	0	0	0	0	0	0	1
Transporter	TCDB	Inner membrane protein forms channel for type IV secretion of T-DNA complex, VirB8	1403	0	1	0	0	0	0	0	0	0	0	0	0	0	0	0
Transporter	TCDB	PTS system, N-acetylgalactosamine-specific IIC component	1404	0	0	0	0	1	0	0	0	0	0	0	0	0	0	0
Transporter	TCDB	FIG00644506: hypothetical protein	1405	0	0	0	1	0	0	0	0	0	0	0	0	0	0	0
Transporter	TCDB	ATPase provides energy for both assembly of type IV secretion complex and secretion of T-DNA complex (VirB11)	1406	0	1	0	0	0	0	0	0	0	0	0	0	0	0	0
Transporter	TCDB	Putative holin (ACLAME 759)	1407	0	0	0	0	0	1	0	0	0	0	0	0	0	0	0
Virulence Factor	Victors	3-oxoacyl-[acyl-carrier protein] reductase (EC 1.1.1.100), FadG	1408	2	2	2	2	2	2	2	2	2	2	2	2	2	2	2
Virulence Factor	Victors	Argininosuccinate synthase (EC 6.3.4.5)	1409	2	2	2	2	2	2	2	2	2	2	2	2	2	2	2
Virulence Factor	VFDB	General secretion pathway protein E	1410	0	1	1	1	0	1	1	1	1	1	1	1	1	1	1
Virulence Factor	VFDB	Hemin ABC transporter, permease protein	1411	0	2	2	2	0	0	0	0	0	0	0	0	0	0	0
Virulence Factor	VFDB	CFA/I fimbrial auxiliary subunit	1412	1	1	1	1	1	1	1	1	1	1	1	1	1	1	1
Virulence Factor	Victors	Manganese ABC transporter, ATP-binding protein SitB	1413	0	7	2	2	0	3	3	3	3	3	3	3	3	3	9
Virulence Factor	VFDB	Chemotaxis response regulator protein-glutamate methylesterase CheB (EC 3.1.1.61)	1414	1	1	1	1	1	0	0	0	0	0	0	0	0	0	0
Virulence Factor	PATRIC_VF	Thioredoxin	1415	2	2	2	2	2	2	2	2	2	2	2	2	2	2	2
Virulence Factor	Victors	Phosphomannomutase (EC 5.4.2.8) => Colanic acid	1416	4	2	2	4	2	0	0	0	0	0	0	0	0	0	0
Virulence Factor	Victors	Lipid A biosynthesis myristoyltransferase (EC 2.3.1.243)	1417	2	2	2	2	2	2	2	2	2	2	2	2	2	2	2
Virulence Factor	PATRIC_VF	PTS system, N,N'-diacetylchitobiose-specific IIB component (EC 2.7.1.196)	1418	4	4	4	4	4	4	4	4	4	4	4	4	4	4	4
Virulence Factor	PATRIC_VF	ATP-dependent Clp protease proteolytic subunit ClpP (EC 3.4.21.92)	1419	3	3	3	3	3	3	3	3	3	3	3	3	3	3	3
Virulence Factor	Victors	Outer membrane usher protein FimD	1420	8	6	6	8	4	12	3	16	8	4	0	0	0	0	0
Virulence Factor	PATRIC_VF	ATP-dependent helicase HrpA	1421	2	2	2	2	2	2	2	2	2	2	2	2	2	2	2
Virulence Factor	PATRIC_VF	Tryptophan synthase beta chain (EC 4.2.1.20)	1422	3	3	3	3	3	3	3	6	6	3	3	3	3	3	3
Virulence Factor	PATRIC_VF	Spermidine export protein MdtJ	1423	3	3	3	3	3	3	3	3	3	3	3	3	3	3	3
Virulence Factor	Victors	NADH-ubiquinone oxidoreductase chain G (EC 1.6.5.3)	1424	3	3	3	3	3	3	3	3	3	3	3	3	3	3	3
Virulence Factor	Victors	N,N'-diacetylchitobiose-specific 6-phospho-beta-glucosidase (EC 3.2.1.86)	1425	2	2	2	2	2	2	2	2	2	2	2	2	2	2	2
Virulence Factor	PATRIC_VF	PTS system, galactitol-specific IIB component (EC 2.7.1.200)	1426	2	2	2	2	2	0	0	2	2	2	0	2	2	0	2
Virulence Factor	VFDB	CFA/I fimbrial subunit C usher protein	1427	1	1	1	1	1	1	1	1	1	1	1	1	1	1	1
Virulence Factor	VFDB	Aerobactin siderophore receptor IutA @ TonB-dependent siderophore receptor	1428	0	3	0	3	0	0	0	0	0	0	0	0	0	0	0
Virulence Factor	PATRIC_VF	RNA polymerase sigma factor RpoS	1429	2	2	2	2	2	2	2	2	2	2	2	2	2	2	2
Virulence Factor	Victors	3'-to-5' exoribonuclease RNase R	1430	2	2	2	2	2	2	2	2	2	2	2	2	2	2	2
Virulence Factor	Victors	DNA polymerase IV (EC 2.7.7.7)	1431	2	2	2	2	2	2	2	2	2	2	2	2	2	2	2
Virulence Factor	Victors	Putative oxidoreductase YncB	1432	2	2	0	0	2	0	0	2	2	0	2	2	2	2	2
Virulence Factor	VFDB	Iron siderophore ABC transporter, permease/ATP-binding protein YbtQ	1433	0	0	2	2	0	0	0	0	0	0	0	0	0	2	2
Virulence Factor	Victors	Methyl-directed repair DNA adenine methylase (EC 2.1.1.72)	1434	2	2	2	2	2	2	2	2	2	2	2	2	2	2	2
Virulence Factor	PATRIC_VF	Exodeoxyribonuclease V alpha chain (EC 3.1.11.5)	1435	2	2	2	2	2	0	0	0	0	0	0	0	0	0	0
Virulence Factor	Victors	BarA-associated response regulator UvrY (= GacA = SirA)	1436	2	2	2	2	2	2	2	2	2	2	2	2	2	2	2
Virulence Factor	Victors	Putative oxidoreductase	1437	0	0	0	0	0	0	0	0	0	0	2	2	2	2	2
Virulence Factor	PATRIC_VF	FKBP-type peptidyl-prolyl cis-trans isomerase SlyD (EC 5.2.1.8)	1438	2	2	2	2	2	2	2	2	2	2	2	2	2	2	2
Virulence Factor	PATRIC_VF	Hybrid sensory histidine kinase in two-component regulatory system with EvgA	1439	3	3	3	3	3	0	0	0	0	0	0	0	0	0	0
Virulence Factor	Victors	Peptide chain release factor 3	1440	1	1	1	1	1	1	1	1	1	1	1	1	1	1	1
Virulence Factor	VFDB	General secretion pathway protein H	1441	0	1	1	1	0	1	1	0	0	1	0	0	0	0	0
Virulence Factor	Victors	Cold shock protein of CSP family => CspE (naming convention as in E.coli)	1442	2	2	2	2	2	2	2	2	2	2	2	2	2	2	2
Virulence Factor	PATRIC_VF	Sensor histidine kinase PhoQ (EC 2.7.13.3)	1443	2	2	2	2	2	0	0	0	0	0	2	2	2	2	2
Virulence Factor	PATRIC_VF	Lipopolysaccharide core heptose(I) kinase RfaP	1444	1	1	1	1	1	0	0	0	0	0	0	0	0	0	0
Virulence Factor	Victors	YihE protein, a ser/thr kinase implicated in LPS synthesis and Cpx signalling	1445	1	1	1	1	1	1	1	1	1	1	0	0	0	0	0
Virulence Factor	PATRIC_VF	3-phosphoshikimate 1-carboxyvinyltransferase (EC 2.5.1.19)	1446	4	4	4	4	4	4	4	4	4	4	4	4	4	4	4
Virulence Factor	Victors	Carbamoyl-phosphate synthase small chain (EC 6.3.5.5)	1447	2	2	2	2	2	2	2	2	2	2	2	2	2	2	2
Virulence Factor	PATRIC_VF	IncF plasmid conjugative transfer surface exclusion protein TraT	1448	0	2	0	0	0	0	0	0	0	2	2	2	2	0	2
Virulence Factor	Victors	Zinc ABC transporter, permease protein ZnuB	1449	3	3	3	3	3	3	3	3	3	3	3	3	3	3	3
Virulence Factor	Victors	Cardiolipin synthase, bacterial type ClsA	1450	1	1	1	1	1	1	1	1	1	1	1	1	1	1	1
Virulence Factor	PATRIC_VF	Translation initiation factor SUI1-related protein	1451	2	2	2	2	2	2	2	2	2	2	2	2	2	2	2
Virulence Factor	PATRIC_VF	Trk potassium uptake system protein TrkA	1452	3	3	3	3	3	3	3	3	3	3	3	3	3	3	3
Virulence Factor	Victors	Na(+)-translocating NADH-quinone reductase subunit E (EC 1.6.5.8)	1453	0	0	0	0	0	2	2	2	2	2	2	2	2	2	2
Virulence Factor	PATRIC_VF	Thioredoxin 2	1454	2	2	2	2	2	2	2	2	2	2	2	2	2	2	2
Virulence Factor	PATRIC_VF	Putative helicase	1455	0	0	0	0	0	0	0	0	0	0	0	0	0	0	4
Virulence Factor	PATRIC_VF	5-hydroxyisourate hydrolase (EC 3.5.2.17)	1456	2	2	2	2	2	0	0	0	0	0	0	0	0	0	0
Virulence Factor	PATRIC_VF	Stress response diiron-containing protein YciF	1457	2	2	2	2	2	2	2	2	2	2	2	2	2	2	2
Virulence Factor	Victors	Holliday junction ATP-dependent DNA helicase RuvB (EC 3.6.4.12)	1458	2	2	2	2	2	2	2	2	2	2	2	2	2	2	2
Virulence Factor	Victors	Protein MtfA	1459	2	2	2	2	2	2	2	2	2	2	2	2	2	2	0
Virulence Factor	Victors	Cold shock protein of CSP family => CspC (naming convention as in E.coli)	1460	2	2	2	2	2	2	2	2	2	2	2	2	2	2	2
Virulence Factor	PATRIC_VF	2,3-diketo-L-gulonate-binding periplasmic protein yiaO precursor	1461	3	3	3	3	3	3	0	0	0	0	0	0	0	0	0
Virulence Factor	PATRIC_VF	Homoserine O-succinyltransferase (EC 2.3.1.46)	1462	2	2	2	2	2	2	2	2	2	2	2	2	2	2	2
Virulence Factor	PATRIC_VF	D-sedoheptulose 7-phosphate isomerase (EC 5.3.1.28)	1463	2	2	2	2	2	2	2	2	2	2	2	2	2	2	2
Virulence Factor	Victors	Pyruvate:H+ symporter BtsT	1464	0	2	2	2	2	2	2	2	2	2	2	2	2	2	2
Virulence Factor	Victors	Osmolarity sensory histidine kinase EnvZ	1465	3	3	3	3	3	3	3	3	3	3	3	3	3	3	3
Virulence Factor	PATRIC_VF	Carbon starvation protein A	1466	6	3	3	3	3	3	3	3	3	3	3	3	3	3	3
Virulence Factor	Victors	PTS system, maltose and glucose-specific IIC component / PTS system, maltose and glucose-specific IIB component (EC 2.7.1.208)	1467	3	3	2	2	3	2	2	2	2	2	2	2	2	4	2
Virulence Factor	VFDB	Uncharacterized protein YjcF	1468	6	0	0	0	3	0	0	0	0	0	0	0	0	0	0
Virulence Factor	Victors	UTP--glucose-1-phosphate uridylyltransferase (EC 2.7.7.9)	1469	4	4	4	4	4	4	2	4	4	4	4	4	4	4	4
Virulence Factor	Victors	Phosphate transport system regulatory protein PhoU	1470	2	2	2	2	2	2	2	2	2	2	2	2	2	2	2
Virulence Factor	PATRIC_VF	Cobalamin synthase (EC 2.7.8.26)	1471	2	2	2	2	2	0	0	0	0	0	0	0	0	0	0
Virulence Factor	Victors	Respiratory nitrate reductase alpha chain (EC 1.7.99.4)	1472	5	5	5	5	5	5	5	5	5	5	5	5	5	5	5
Virulence Factor	PATRIC_VF	Uncharacterized ferredoxin-like protein YfhL	1473	2	2	2	2	2	2	2	2	2	2	2	2	2	2	2
Virulence Factor	Victors	DNA recombination-dependent growth factor RdgC	1474	1	1	1	1	1	1	1	1	1	1	1	1	1	1	1
Virulence Factor	Victors	Uncharacterized protease YegQ	1475	2	2	2	2	2	2	2	2	2	2	2	2	2	2	2
Virulence Factor	Victors	Protein-L-isoaspartate O-methyltransferase (EC 2.1.1.77)	1476	1	1	1	1	1	1	1	1	1	1	1	1	1	1	1
Virulence Factor	Victors	Dipeptide ABC transporter, substrate-binding protein DppA (TC 3.A.1.5.2) @ Dipeptide chemoreceptor	1477	2	2	2	2	2	2	2	2	2	2	2	2	4	2	2
Virulence Factor	VFDB	Flagellar motor switch protein FliG	1478	0	1	1	1	1	0	0	0	0	0	0	0	0	0	0
Virulence Factor	PATRIC_VF	3-hydroxy-5-phosphonooxypentane-2,4-dione thiolase (EC 2.3.1.245)	1479	2	2	0	0	2	0	0	0	0	0	0	0	0	0	0
Virulence Factor	Victors	Chaperone protein FimC	1480	3	3	3	4	3	6	3	3	6	6	6	3	3	3	3
Virulence Factor	Victors	2-ketobutyrate formate-lyase (EC 2.3.1.-) @ Pyruvate formate-lyase (EC 2.3.1.54)	1481	3	3	2	2	3	0	0	0	0	0	0	0	0	0	0
Virulence Factor	PATRIC_VF	Putative uncharacterized membrane protein YdeT	1482	2	0	0	0	2	0	0	0	0	0	0	0	0	0	0
Virulence Factor	Victors	Universal stress protein F	1483	2	2	2	2	2	2	2	2	2	2	0	0	0	0	0
Virulence Factor	PATRIC_VF	Dihydroorotate dehydrogenase (quinone) (EC 1.3.5.2)	1484	3	3	3	3	3	3	3	3	3	3	3	3	3	3	3
Virulence Factor	PATRIC_VF	D-3-phosphoglycerate dehydrogenase (EC 1.1.1.95)	1485	2	2	2	2	2	2	2	2	2	2	2	2	2	2	2
Virulence Factor	PATRIC_VF	Hha toxicity modulator TomB	1486	2	2	2	2	2	2	2	2	2	2	2	2	2	2	2
Virulence Factor	Victors	Two-component system response regulator OmpR	1487	2	2	2	2	2	2	2	2	2	2	2	2	2	2	2
Virulence Factor	VFDB	Type 1 fimbriae regulatory protein FimE	1488	3	3	3	3	3	3	3	3	3	2	3	3	3	3	3
Virulence Factor	VFDB	N6-hydroxylysine O-acetyltransferase (EC 2.3.1.102), aerobactin biosynthesis protein IucB @ Siderophore synthetase small component, acetyltransferase	1489	0	3	0	3	0	0	0	0	0	0	0	0	0	0	0
Virulence Factor	Victors	Phage protein YdfU family	1490	2	0	0	0	2	0	0	0	0	0	0	0	0	0	0
Virulence Factor	PATRIC_VF	Transcriptional regulator CsgD for 2nd curli operon	1491	3	3	3	3	3	0	0	0	0	0	0	0	0	0	0
Virulence Factor	PATRIC_VF	Uncharacterized protein YhiJ	1492	2	2	0	0	2	0	0	0	0	0	0	0	0	0	0
Virulence Factor	Victors	Hydroxypyruvate isomerase (EC 5.3.1.22)	1493	2	2	2	2	2	0	0	0	0	0	0	0	0	0	0
Virulence Factor	PATRIC_VF	Protein RhsB	1494	4	0	0	0	0	0	0	0	0	0	0	0	0	0	0
Virulence Factor	Victors	Uncharacterized glycosyltransferase YcjM	1495	2	2	2	2	2	0	0	0	0	0	0	0	0	0	0
Virulence Factor	PATRIC_VF	Polyphosphate kinase (EC 2.7.4.1)	1496	2	2	2	2	2	2	2	2	2	2	2	2	2	2	2
Virulence Factor	VFDB	Capsular polysaccharide ABC transporter, permease protein KpsM	1497	0	2	2	2	0	0	0	0	0	0	0	0	0	0	0
Virulence Factor	Victors	Phosphoribosylamine--glycine ligase (EC 6.3.4.13)	1498	2	2	2	2	2	2	2	2	2	2	2	2	2	2	2
Virulence Factor	PATRIC_VF	Pyruvate formate-lyase (EC 2.3.1.54)	1499	3	3	3	3	3	1	1	1	1	1	3	3	3	3	3
Virulence Factor	Victors	Uncharacterized outer membrane protein YpjA	1500	0	2	2	2	2	0	0	0	0	0	0	0	0	0	0
Virulence Factor	VFDB	2,3-dihydro-2,3-dihydroxybenzoate dehydrogenase (EC 1.3.1.28) [enterobactin] siderophore @ 2,3-dihydro-2,3-dihydroxybenzoate dehydrogenase (EC 1.3.1.28) of siderophore biosynthesis	1501	1	1	1	1	1	1	1	1	1	1	1	1	1	1	1
Virulence Factor	PATRIC_VF	4-deoxy-L-threo-5-hexosulose-uronate ketol-isomerase (EC 5.3.1.17)	1502	2	2	2	2	2	0	0	0	0	0	0	0	0	0	0
Virulence Factor	PATRIC_VF	Protein RhsA	1503	2	0	0	0	2	0	0	0	0	0	0	0	0	0	0
Virulence Factor	Victors	N5-carboxyaminoimidazole ribonucleotide synthase (EC 6.3.4.18)	1504	1	1	1	1	1	0	0	0	0	0	0	0	0	0	0
Virulence Factor	Victors	HtrA protease/chaperone protein	1505	2	2	2	2	2	2	2	2	2	2	0	0	0	0	0
Virulence Factor	Victors	Copper sensory histidine kinase CpxA	1506	2	2	2	2	2	2	2	2	2	2	2	2	2	2	2
Virulence Factor	PATRIC_VF	PTS system, galactitol-specific IIC component	1507	2	2	2	2	2	0	0	2	2	2	0	2	2	0	2
Virulence Factor	VFDB	CFA/I fimbrial minor adhesin	1508	1	1	1	1	1	1	1	1	1	1	1	1	1	1	1
Virulence Factor	Victors	Copper-sensing two-component system response regulator CpxR	1509	3	3	3	3	3	3	3	3	3	3	3	3	3	3	3
Virulence Factor	PATRIC_VF	Putative arylsulfate sulfotransferase (EC 2.8.2.22)	1510	0	2	2	2	0	0	0	0	0	0	0	0	0	0	0
Virulence Factor	Victors	ATP-binding protein	1511	0	0	0	1	0	0	0	0	0	0	0	0	0	0	0
Virulence Factor	Victors	Putative regulatory protein	1512	2	2	2	2	2	0	0	0	0	0	0	0	0	0	0
Virulence Factor	PATRIC_VF	Long-chain-fatty-acid--CoA ligase (EC 6.2.1.3)	1513	3	3	3	3	3	3	3	3	3	3	3	3	3	3	3
Virulence Factor	VFDB	YjbI protein	1514	2	1	0	0	2	0	0	0	0	0	0	0	0	0	0
Virulence Factor	Victors	Aerobic respiration control response regulator ArcA	1515	1	1	1	1	1	1	1	1	1	1	1	1	1	1	1
Virulence Factor	VFDB	Capsular polysaccharide export system periplasmic protein KpsD	1516	0	2	2	2	0	0	0	0	0	0	0	0	0	0	0
Virulence Factor	Victors	LysR family transcriptional activator LeuO	1517	3	3	3	3	3	3	3	3	3	3	3	3	3	3	3
Virulence Factor	Victors	Putative outer membrane protein	1518	3	5	3	3	3	4	4	4	4	4	4	4	4	4	4
Virulence Factor	Victors	Transcriptional regulator SlyA	1519	2	2	2	2	2	2	2	2	2	2	2	2	2	2	2
Virulence Factor	VFDB	Type-1 fimbrial protein, A chain	1520	2	2	2	4	2	0	2	0	0	0	4	2	2	2	2
Virulence Factor	Victors	Phosphoglucomutase (EC 5.4.2.2)	1521	1	1	1	1	1	1	1	1	1	1	1	1	1	1	1
Virulence Factor	Victors	Uncharacterized protein YajD	1522	1	1	1	1	1	1	1	1	1	1	1	1	1	1	1
Virulence Factor	Victors	Peptidyl-prolyl cis-trans isomerase PpiC (EC 5.2.1.8)	1523	2	2	2	2	2	2	2	2	2	2	2	2	2	2	2
Virulence Factor	PATRIC_VF	Toxin GhoT	1524	1	1	1	1	1	0	0	0	0	0	0	0	0	0	0
Virulence Factor	PATRIC_VF	GTP-binding and nucleic acid-binding protein YchF	1525	2	2	2	2	2	0	0	0	0	0	2	2	2	2	2
Virulence Factor	Victors	Periplasmic chaperone and peptidyl-prolyl cis-trans isomerase of outer membrane proteins SurA (EC 5.2.1.8)	1526	2	2	2	2	2	2	2	2	2	2	2	2	2	2	2
Virulence Factor	VFDB	Yersiniabactin synthetase, thiazolinyl reductase component Irp3 @ Thiazolinyl imide reductase in siderophore biosynthesis gene cluster	1527	0	0	1	1	0	1	1	1	1	0	0	0	0	1	1
Virulence Factor	Victors	Zinc ABC transporter, ATP-binding protein ZnuC	1528	3	3	3	3	3	3	3	3	3	3	3	3	3	3	3
Virulence Factor	PATRIC_VF	Putative NAD(P)H nitroreductase YdjA	1529	2	2	2	2	2	2	2	2	2	2	2	2	2	0	2
Virulence Factor	VFDB	Minor curlin subunit CsgB, nucleation component of curlin monomers	1530	2	2	2	2	2	0	0	0	0	0	0	0	0	0	0
Virulence Factor	VFDB	iron aquisition yersiniabactin synthesis enzyme (Irp1,polyketide synthetase) @ Siderophore biosynthesis non-ribosomal peptide synthetase modules	1531	0	0	2	2	0	0	0	0	0	0	0	0	0	2	4
Virulence Factor	Victors	Iron siderophore ABC transporter, permease/ATP-binding protein YbtP	1532	0	0	3	3	0	3	3	3	3	0	0	0	0	3	3
Virulence Factor	Victors	Chaperone protein ClpB (ATP-dependent unfoldase)	1533	2	2	2	2	2	2	2	2	2	2	2	2	2	2	2
Virulence Factor	VFDB	Transcriptional regulator EcpR	1534	1	1	1	1	1	1	0	0	0	1	1	1	1	1	1
Virulence Factor	Victors	CFA/I fimbrial major subunit	1535	3	3	3	3	3	3	3	3	3	3	3	3	3	3	3
Virulence Factor	PATRIC_VF	Monothiol glutaredoxin GrxD	1536	1	1	1	1	1	1	1	1	1	1	1	1	1	1	1
Virulence Factor	VFDB	ABC transporter protein IroC	1537	0	3	0	3	0	0	0	0	0	0	0	0	0	3	0
Virulence Factor	PATRIC_VF	RNA polymerase-binding transcription factor DksA	1538	2	2	2	2	2	2	2	2	2	2	2	2	2	2	2
Virulence Factor	Victors	RidA/YER057c/UK114 superfamily, group 7, YjgH-like protein	1539	2	2	0	0	2	0	0	0	0	0	0	0	0	0	0
Virulence Factor	VFDB	Fimbrin-like protein FimI	1540	3	3	3	5	3	0	0	0	0	0	0	0	0	0	0
Virulence Factor	Victors	Undecaprenyl-phosphate alpha-N-acetylglucosaminyl 1-phosphate transferase (EC 2.7.8.33)	1541	3	3	3	3	3	3	3	3	3	3	3	3	3	3	3
Virulence Factor	Victors	Uncharacterized protein YjeJ	1542	2	2	2	2	2	0	0	0	0	0	0	0	0	0	0
Virulence Factor	PATRIC_VF	Na+/H+-dicarboxylate symporter	1543	3	3	3	3	3	3	3	3	3	3	3	3	3	3	3
Virulence Factor	Victors	Biosynthetic arginine decarboxylase (EC 4.1.1.19)	1544	4	4	2	2	2	2	2	2	2	2	2	2	2	2	2
Virulence Factor	PATRIC_VF	Transcriptional regulatory protein PhoP	1545	3	3	3	3	3	3	3	3	3	3	3	3	3	3	3
Virulence Factor	Victors	Periplasmic chaperone of outer membrane proteins Skp @ Outer membrane protein H precursor	1546	2	2	2	2	2	2	2	2	2	2	2	2	2	2	2
Virulence Factor	VFDB	Iron aquisition yersiniabactin synthesis enzyme YbtT @ Thioesterase in siderophore biosynthesis gene cluster	1547	0	0	1	1	0	1	1	1	1	0	0	0	0	1	1
Virulence Factor	PATRIC_VF	N-(3-oxohexanoyl)-L-homoserine lactone-binding transcriptional activator @ N-(3-oxooctanoyl)-L-homoserine lactone-binding transcriptional activator	1548	0	3	3	3	3	0	0	0	0	0	0	0	0	0	0
Virulence Factor	Victors	Uncharacterized lipoprotein YdeK	1549	0	2	0	0	2	0	0	0	0	0	0	0	0	0	0
Virulence Factor	VFDB	Protein FimH (regulates length and adhesion of type 1 fimbriae, and mediates mannose binding)	1550	2	2	2	2	2	2	2	2	2	2	2	2	2	2	0
Virulence Factor	PATRIC_VF	Inactive (p)ppGpp 3'-pyrophosphohydrolase domain / GTP pyrophosphokinase (EC 2.7.6.5), (p)ppGpp synthetase I	1551	1	1	1	1	1	0	0	0	0	0	0	0	0	0	0
Virulence Factor	VFDB	Putative signal transducer	1552	0	0	2	2	0	2	2	2	2	0	0	0	0	2	2
Virulence Factor	Victors	Pertactin precursor	1553	2	0	0	0	2	0	0	0	0	0	0	0	0	0	0
Virulence Factor	PATRIC_VF	Putative dehydrogenase	1554	2	2	2	2	2	2	2	2	2	2	2	2	2	2	2
Virulence Factor	Victors	Lysine/cadaverine antiporter membrane protein CadB	1555	3	3	3	3	3	3	3	3	3	3	3	3	3	3	3
Virulence Factor	Victors	N(2)-citryl-N(6)-acetyl-N(6)-hydroxylysine synthase (EC 6.3.2.38), aerobactin biosynthesis protein IucA	1556	0	3	0	3	0	0	0	0	0	0	0	0	0	0	0
Virulence Factor	VFDB	Enterobactin exporter EntS	1557	2	2	2	2	2	2	2	2	2	2	2	2	2	2	2
Virulence Factor	Victors	Ferric uptake regulation protein FUR	1558	2	2	2	2	2	2	2	2	2	2	2	2	2	2	2
Virulence Factor	PATRIC_VF	Uncharacterized protein GfcC	1559	1	0	0	0	1	0	0	0	0	0	0	0	0	0	0
Virulence Factor	Victors	iron aquisition yersiniabactin synthesis enzyme (Irp2) @ Siderophore biosynthesis non-ribosomal peptide synthetase modules	1560	0	0	1	1	0	2	2	2	2	0	0	0	0	1	1
Virulence Factor	PATRIC_VF	SbmA protein	1561	3	3	3	3	3	3	3	3	3	3	3	3	3	3	3
Virulence Factor	PATRIC_VF	Uncharacterized protein YjaG	1562	2	2	2	2	2	2	2	2	2	2	2	2	2	2	2
Virulence Factor	Victors	Inosine-5'-monophosphate dehydrogenase (EC 1.1.1.205) / CBS domain	1563	2	2	2	2	2	2	2	2	2	2	2	2	2	2	2
Virulence Factor	VFDB	Hemin transport protein HmuS	1564	0	1	1	1	0	0	0	0	0	0	0	0	0	0	0
Virulence Factor	Victors	Type IV pilin PilA	1565	2	2	2	2	2	2	2	2	2	2	2	2	2	2	2
Virulence Factor	Victors	Transcription elongation factor GreA	1566	1	1	1	1	1	1	1	1	1	1	1	1	1	1	1
Virulence Factor	PATRIC_VF	Superoxide dismutase [Fe] (EC 1.15.1.1)	1567	2	2	2	2	2	2	2	2	2	2	2	2	2	2	2
Virulence Factor	Victors	Translation elongation factor P Lys34--(R)-beta-lysine ligase	1568	1	1	1	1	1	1	1	1	1	1	1	1	1	1	1
Virulence Factor	Victors	Acetyl-coenzyme A carboxyl transferase alpha chain (EC 6.4.1.2)	1569	0	0	0	0	0	1	1	1	1	1	1	1	1	1	1
Virulence Factor	VFDB	Curli production assembly/transport component CsgG	1570	3	3	3	3	3	0	0	0	0	0	0	0	0	0	0
Virulence Factor	PATRIC_VF	ATP-dependent protease La (EC 3.4.21.53) Type I	1571	2	2	2	2	2	2	2	2	2	2	2	2	2	2	2
Virulence Factor	VFDB	iron aquisition regulator (YbtA,AraC-like,required for transcription of FyuA/psn,Irp2)	1572	0	0	1	1	0	1	1	1	1	0	0	0	0	1	1
Virulence Factor	VFDB	Protein FimG (regulates length and adhesion of type 1 fimbriae)	1573	2	2	2	2	2	2	2	2	2	2	0	0	0	0	0
Virulence Factor	PATRIC_VF	Murein peptide ABC transporter, substrate-binding protein (requires DppBCDF)	1574	3	3	3	3	3	3	3	3	3	3	3	3	3	3	3
Virulence Factor	PATRIC_VF	Cobyrinic acid a,c-diamide synthetase (EC 6.3.5.11)	1575	0	0	0	0	0	2	2	2	2	2	0	0	0	0	0
Virulence Factor	Victors	Phosphomannomutase (EC 5.4.2.8)	1576	0	0	0	0	0	0	0	6	0	0	0	0	0	0	0
Virulence Factor	Victors	Periplasmic beta-glucosidase (EC 3.2.1.21)	1577	2	2	2	2	2	2	2	2	2	2	2	2	2	2	2
Virulence Factor	PATRIC_VF	Ureidoglycolate dehydrogenase (EC 1.1.1.154)	1578	2	2	2	2	2	2	0	2	2	2	0	0	0	0	0
Virulence Factor	PATRIC_VF	Carbamoyl-phosphate synthase large chain (EC 6.3.5.5)	1579	2	2	2	2	2	2	2	2	2	2	2	2	2	2	2
Virulence Factor	Victors	IMP cyclohydrolase (EC 3.5.4.10) / Phosphoribosylaminoimidazolecarboxamide formyltransferase (EC 2.1.2.3)	1580	1	1	1	1	1	1	1	1	1	1	1	1	1	1	1
Virulence Factor	Victors	Pyruvate formate-lyase activating enzyme (EC 1.97.1.4)	1581	2	2	2	2	2	2	2	2	2	2	2	2	2	2	2
Virulence Factor	PATRIC_VF	FIG005121: SAM-dependent methyltransferase (EC 2.1.1.-)	1582	2	2	2	2	2	0	0	0	0	0	0	0	0	0	0
Virulence Factor	Victors	tmRNA-binding protein SmpB	1583	1	1	1	1	1	1	1	1	1	1	1	1	1	1	1
Virulence Factor	VFDB	Outer membrane protein A precursor	1584	5	5	5	5	5	1	1	1	1	1	1	1	1	1	1
Virulence Factor	VFDB	Flagellar L-ring protein FlgH	1585	1	1	1	1	1	0	0	0	0	0	0	0	0	0	0
Virulence Factor	Victors	UDP-glucuronate:LPS(HepIII) glycosyltransferase WaaH	1586	2	2	2	2	2	0	0	0	0	0	0	0	0	0	0
Virulence Factor	VFDB	Enterobactin esterase	1587	1	1	1	1	1	0	0	0	0	0	0	0	0	0	0
Virulence Factor	Victors	Uncharacterized protein YgeP	1588	0	2	0	0	0	0	0	0	0	0	0	0	0	0	0
Virulence Factor	Victors	Galactose/methyl galactoside ABC transporter, ATP-binding protein MglA (EC 3.6.3.17)	1589	3	3	3	3	3	3	3	3	3	3	3	3	3	3	3
Virulence Factor	PATRIC_VF	UDP-3-O-[3-hydroxymyristoyl] glucosamine N-acyltransferase (EC 2.3.1.191)	1590	1	1	1	1	1	1	1	1	1	1	1	1	1	1	1
Virulence Factor	VFDB	Isochorismatase (EC 3.3.2.1) [enterobactin] siderophore / Apo-aryl carrier domain of EntB @ Isochorismatase (EC 3.3.2.1) of siderophore biosynthesis	1591	1	1	1	1	1	1	1	1	1	1	1	1	1	1	1
Virulence Factor	Victors	RNA-binding protein Hfq	1592	2	2	2	2	2	2	2	2	2	2	2	2	2	2	2
Virulence Factor	Victors	Putative ankyrin repeat protein B	1593	6	3	3	0	6	0	0	0	0	0	0	0	0	0	0
Virulence Factor	PATRIC_VF	Aspartate-semialdehyde dehydrogenase (EC 1.2.1.11)	1594	2	2	2	2	2	2	2	2	2	2	2	2	2	2	2
Virulence Factor	PATRIC_VF	Probable endopeptidase NlpC	1595	2	2	2	2	2	0	2	2	2	2	0	0	0	0	0
Virulence Factor	Victors	Trilactone hydrolase IroD	1596	0	3	0	3	0	0	0	0	0	0	0	0	0	3	0
Virulence Factor	Victors	tRNA dimethylallyltransferase (EC 2.5.1.75)	1597	2	2	2	2	2	2	2	2	2	2	2	2	2	2	2
Virulence Factor	Victors	UDP-glucose:(heptosyl) LPS alpha1,3-glucosyltransferase WaaG	1598	2	2	2	2	2	0	0	0	0	0	0	0	0	0	0
Virulence Factor	VFDB	Flagellar motor switch protein FliM	1599	0	1	1	1	1	0	0	0	0	0	0	0	0	0	0
Virulence Factor	PATRIC_VF	Uncharacterized transporter YfdV	1600	3	3	3	3	3	0	0	0	0	0	0	0	0	0	0
Virulence Factor	VFDB	Enterobactin synthetase component F, serine activating enzyme (EC 2.7.7.-)	1601	1	1	1	1	1	0	0	0	0	0	0	0	0	0	0
Virulence Factor	VFDB	Flagellar motor rotation protein MotA	1602	2	2	2	2	2	0	0	0	0	0	0	0	0	0	0
Virulence Factor	PATRIC_VF	Uncharacterized lipoprotein GfcD	1603	2	0	0	0	2	0	0	0	0	0	0	0	0	0	0
Virulence Factor	Victors	Uncharacterized protein YpjB	1604	0	4	0	0	2	0	0	0	0	0	0	0	0	0	0
Virulence Factor	Victors	[Citrate [pro-3S]-lyase] ligase (EC 6.2.1.22)	1605	3	3	3	3	3	0	0	0	0	0	0	0	0	0	0
Virulence Factor	PATRIC_VF	Low molecular weight protein-tyrosine-phosphatase (EC 3.1.3.48) => Etp	1606	1	0	0	0	1	0	0	0	0	0	0	0	0	0	0
Virulence Factor	Victors	Phosphatidate cytidylyltransferase (EC 2.7.7.41)	1607	2	2	2	2	2	0	0	0	0	0	0	0	0	0	0
Virulence Factor	Victors	Acetolactate synthase large subunit (EC 2.2.1.6)	1608	1	1	1	1	2	1	1	1	1	1	1	1	2	1	1
Virulence Factor	Victors	SSU rRNA (adenine(1518)-N(6)/adenine(1519)-N(6))-dimethyltransferase (EC 2.1.1.182)	1609	1	1	1	1	1	1	1	1	1	1	1	1	1	1	1
Virulence Factor	PATRIC_VF	dTDP-4-amino-4,6-dideoxygalactose transaminase (EC 2.6.1.59)	1610	2	2	2	2	2	2	2	2	2	2	2	2	2	2	2
Virulence Factor	PATRIC_VF	FKBP-type peptidyl-prolyl cis-trans isomerase FkpA precursor (EC 5.2.1.8)	1611	2	2	2	2	2	2	2	2	2	2	2	2	2	2	2
Virulence Factor	PATRIC_VF	Type 1 fimbriae regulatory protein FimB	1612	3	3	3	3	3	3	3	3	3	3	3	3	3	3	3
Virulence Factor	VFDB	Flagellar basal-body rod protein FlgG	1613	1	1	1	1	1	0	0	0	0	0	0	0	0	0	0
Virulence Factor	PATRIC_VF	Transcriptional activator RfaH	1614	2	2	2	2	2	2	2	2	2	2	2	2	2	2	2
Virulence Factor	Victors	Uncharacterized protein YigF	1615	3	0	0	0	3	0	0	0	0	0	0	0	0	0	0
Virulence Factor	PATRIC_VF	Zinc ABC transporter, substrate-binding protein ZnuA	1616	1	1	1	1	1	0	0	0	0	0	2	2	2	2	2
Virulence Factor	Victors	Colanic acid biosynthesis glycosyl transferase WcaE	1617	2	2	2	2	2	0	0	0	0	0	0	0	0	0	0
Virulence Factor	PATRIC_VF	X polypeptide	1618	0	2	0	0	0	0	0	0	0	0	0	0	0	0	4
Virulence Factor	Victors	Ribonucleotide reductase of class III (anaerobic), large subunit (EC 1.17.4.2)	1619	1	1	1	1	1	1	1	1	1	1	1	1	1	1	1
Virulence Factor	PATRIC_VF	Protein FimF (regulates length and adhesion of type 1 fimbriae)	1620	3	3	3	3	3	0	0	0	0	0	0	0	0	0	0
Virulence Factor	PATRIC_VF	Putative formate dehydrogenase oxidoreductase protein	1621	2	2	2	2	2	0	0	0	0	0	0	0	0	0	0
Virulence Factor	PATRIC_VF	Putative glycoporin	1622	2	2	2	2	0	0	0	0	0	0	0	0	0	0	0
Virulence Factor	PATRIC_VF	16 kDa heat shock protein A	1623	1	1	1	1	1	1	1	1	1	1	1	1	1	1	1
Virulence Factor	VFDB	Periplasmic esterase IroE	1624	0	1	0	1	0	0	0	0	0	0	0	0	0	0	0
Virulence Factor	PATRIC_VF	AidA-I adhesin-like protein	1625	1	1	0	0	0	0	0	0	0	0	0	0	0	0	0
Virulence Factor	VFDB	2,3-dihydroxybenzoate-AMP ligase (EC 2.7.7.58) [enterobactin] siderophore @ 2,3-dihydroxybenzoate-AMP ligase (EC 2.7.7.58) of siderophore biosynthesis	1626	1	1	1	1	1	0	0	1	1	1	1	1	1	1	1
Virulence Factor	Victors	Uroporphyrinogen III decarboxylase (EC 4.1.1.37)	1627	1	1	1	1	1	1	1	1	1	1	1	1	1	1	1
Virulence Factor	PATRIC_VF	Tagatose-6-phosphate kinase GatZ (EC 2.7.1.144)	1628	1	1	1	1	1	0	0	0	0	0	0	0	0	0	0
Virulence Factor	VFDB	Flagellar basal-body rod protein FlgC	1629	1	1	1	1	1	0	0	0	0	0	0	0	0	0	0
Virulence Factor	PATRIC_VF	Uncharacterized protein, YdfU family	1630	0	0	2	0	0	0	0	0	0	0	0	0	0	0	0
Virulence Factor	PATRIC_VF	Guanosine-3',5'-bis(diphosphate) 3'-pyrophosphohydrolase (EC 3.1.7.2) / GTP pyrophosphokinase (EC 2.7.6.5), (p)ppGpp synthetase II	1631	1	1	1	1	1	0	0	0	4	0	0	0	0	0	0
Virulence Factor	Victors	Dihydroxy-acid dehydratase (EC 4.2.1.9)	1632	1	1	1	1	1	1	1	1	1	1	1	1	1	1	1
Virulence Factor	PATRIC_VF	Putative anti-FlhC(2)FlhD(4) factor YdiV	1633	2	1	1	1	1	0	0	0	0	0	0	0	0	0	0
Virulence Factor	Victors	IncF plasmid conjugative transfer regulator TraJ	1634	0	2	0	0	0	0	0	0	0	0	0	0	0	0	2
Virulence Factor	Victors	N-methyl-L-tryptophan oxidase, SolA	1635	2	0	0	0	2	0	0	0	0	0	0	0	0	0	0
Virulence Factor	Victors	Chaperone protein DnaJ	1636	0	0	0	0	0	1	0	1	0	0	1	1	1	1	1
Virulence Factor	Victors	Aconitate hydratase (EC 4.2.1.3) @ 2-methylisocitrate dehydratase (EC 4.2.1.99)	1637	1	1	1	1	1	0	0	0	0	0	0	0	0	0	0
Virulence Factor	Victors	Cold shock protein of CSP family => CspB/CspG/CspI (naming convention as in E.coli)	1638	0	0	0	0	0	2	2	2	2	2	0	0	0	0	0
Virulence Factor	PATRIC_VF	H repeat-associated protein, YhhI family	1639	2	0	0	0	4	0	0	0	0	0	0	0	0	0	0
Virulence Factor	PATRIC_VF	Outer Membrane Siderophore Receptor IroN	1640	0	4	0	4	0	0	0	0	0	0	0	0	0	4	0
Virulence Factor	VFDB	TonB-dependent hemin, ferrichrome receptor	1641	0	4	4	4	0	0	0	0	0	0	0	0	0	0	0
Virulence Factor	VFDB	Aerobactin synthase (EC 6.3.2.39), aerobactin biosynthesis protein IucC	1642	0	3	0	3	0	0	0	0	0	0	0	0	0	0	0
Virulence Factor	Victors	Flagellin FliC	1643	0	0	2	2	1	0	0	0	0	0	0	0	0	0	0
Virulence Factor	VFDB	Arylsulfatase (EC 3.1.6.1)	1644	3	3	3	3	3	0	0	0	0	0	0	0	0	0	0
Virulence Factor	PATRIC_VF	16 kDa heat shock protein B	1645	1	1	1	1	1	1	1	1	1	1	1	1	1	1	1
Virulence Factor	Victors	Transposase	1646	0	10	0	0	0	0	0	0	0	0	0	0	0	0	0
Virulence Factor	Victors	O-antigen ligase	1647	2	2	2	2	3	0	0	0	0	0	0	0	0	0	0
Virulence Factor	PATRIC_VF	Tricarboxylate transport transcriptional regulator TctD => Citrate response regulator CitB	1648	2	2	2	2	2	0	0	0	0	0	0	0	0	0	0
Virulence Factor	Victors	NAD-dependent dihydropyrimidine dehydrogenase subunit PreA (EC 1.3.1.1)	1649	2	2	2	2	2	0	0	0	0	0	0	0	0	0	0
Virulence Factor	Victors	Transposase InsO for insertion sequence element IS911	1650	0	0	0	0	0	0	0	0	0	1	0	0	0	0	0
Virulence Factor	Victors	core protein	1651	0	0	0	0	12	0	0	0	0	0	0	0	0	0	0
Virulence Factor	VFDB	Putative glycoportein	1652	1	1	0	0	1	0	0	0	0	0	0	0	0	0	0
Virulence Factor	Victors	UDP-galactose:(galactosyl) LPS alpha1,2-galactosyltransferase WaaW (EC 2.4.1.-)	1653	2	2	2	2	0	0	0	0	0	0	0	0	0	0	0
Virulence Factor	VFDB	Curli production assembly/transport component CsgE	1654	3	3	3	3	3	0	0	0	0	0	0	0	0	0	0
Virulence Factor	PATRIC_VF	dTDP-glucose 4,6-dehydratase (EC 4.2.1.46)	1655	3	0	0	0	3	0	0	0	0	0	0	0	0	0	0
Virulence Factor	Victors	Ankyrin-repeat protein A	1656	3	0	0	0	3	0	0	0	0	0	0	0	0	0	0
Virulence Factor	VFDB	CFA/I fimbrial chaperone	1657	1	1	1	1	1	0	0	0	0	0	1	1	1	1	1
Virulence Factor	VFDB	Per-activated serine protease autotransporter enterotoxin EspC	1658	0	0	3	3	0	0	0	0	0	0	0	0	0	0	0
Virulence Factor	PATRIC_VF	Probable 9-O-acetyl-N-acetylneuraminic acid deacetylase	1659	2	0	2	2	2	0	0	0	0	0	0	0	0	0	0
Virulence Factor	Victors	(4S)-4-hydroxy-5-phosphonooxypentane-2,3-dione isomerase (EC 5.3.1.32)	1660	2	2	0	0	2	0	0	0	0	0	0	0	0	0	0
Virulence Factor	VFDB	S-ribosylhomocysteine lyase (EC 4.4.1.21) @ Autoinducer-2 production protein LuxS	1661	1	1	1	1	1	0	0	0	0	0	0	0	0	0	0
Virulence Factor	VFDB	Putative adhesin	1662	0	1	1	1	1	0	0	0	0	0	0	0	0	0	0
Virulence Factor	Victors	Glucans biosynthesis protein C (EC 2.1.-.-)	1663	1	1	1	1	1	0	0	0	0	0	0	0	0	0	0
Virulence Factor	PATRIC_VF	Uncharacterized HTH-type transcriptional regulator YfhH	1664	2	2	2	2	2	0	0	0	0	0	0	0	0	0	0
Virulence Factor	PATRIC_VF	Type 1 fimbrae adaptor subunit FimG	1665	2	2	2	3	2	0	0	0	0	0	0	0	0	0	0
Virulence Factor	PATRIC_VF	Deoxyguanosinetriphosphate triphosphohydrolase (EC 3.1.5.1), subgroup 1	1666	2	2	2	2	2	2	2	2	2	2	2	2	2	2	2
Virulence Factor	Victors	Bdm protein	1667	2	2	2	2	2	0	0	0	0	0	0	0	0	0	0
Virulence Factor	VFDB	S/F1C fimbrial major subunit operon transcriptional regulator	1668	0	0	0	1	0	0	0	0	0	0	0	0	0	0	0
Virulence Factor	Victors	Translation elongation factor P	1669	0	0	0	0	0	1	1	0	0	1	0	0	0	0	0
Virulence Factor	VFDB	Chemotaxis regulator - transmits chemoreceptor signals to flagellar motor components CheY	1670	2	2	2	2	2	0	0	0	0	0	0	0	0	0	0
Virulence Factor	PATRIC_VF	Glycosyltransferase IroB	1671	0	3	0	3	0	0	0	0	0	0	0	0	0	3	3
Virulence Factor	VFDB	General secretion pathway protein M	1672	1	1	1	1	1	1	0	1	1	0	0	0	0	0	0
Virulence Factor	VFDB	Periplasmic hemin-binding protein	1673	0	2	2	2	0	0	0	0	0	0	0	0	0	0	0
Virulence Factor	PATRIC_VF	Per-activated serine protease autotransporter enterotoxin EspC / autotransporter domain, T5aSS type secretion	1674	0	0	0	7	0	0	0	0	0	0	0	0	0	0	0
Virulence Factor	Victors	Chromosome (plasmid) partitioning protein ParA	1675	0	1	0	0	0	0	1	0	0	1	1	1	1	0	1
Virulence Factor	VFDB	Putative heme iron utilization protein	1676	0	1	1	1	0	0	0	0	0	0	0	0	0	0	0
Virulence Factor	PATRIC_VF	Exonuclease SbcD	1677	2	2	2	2	2	0	0	0	0	0	0	0	0	0	0
Virulence Factor	PATRIC_VF	Uncharacterized ferredoxin-like protein YdhY	1678	2	2	2	2	2	0	0	0	0	0	0	0	0	0	0
Virulence Factor	VFDB	4'-phosphopantetheinyl transferase (EC 2.7.8.-) [enterobactin] siderophore	1679	1	1	1	1	1	0	0	0	0	0	0	0	0	0	0
Virulence Factor	VFDB	PapI protein	1680	0	0	0	1	0	0	0	0	0	0	0	0	0	0	0
Virulence Factor	Victors	UDP-glucose 6-dehydrogenase (EC 1.1.1.22)	1681	3	3	0	3	3	0	0	0	0	0	0	0	0	0	0
Virulence Factor	VFDB	Salicylate synthetase (EC 5.4.4.2)(EC 4.2.99.21) @ Salicylate synthetase (EC 5.4.4.2)(EC 4.2.99.21) of siderophore biosynthesis	1682	0	0	1	1	0	1	1	1	1	0	0	0	0	1	1
Virulence Factor	Victors	GDP-mannose 4,6-dehydratase (EC 4.2.1.47)	1683	1	1	1	1	1	0	0	0	0	0	0	0	0	0	0
Virulence Factor	PATRIC_VF	3-dehydroquinate dehydratase I (EC 4.2.1.10)	1684	2	2	2	2	2	0	0	0	0	0	0	0	0	0	0
Virulence Factor	VFDB	Isochorismate synthase (EC 5.4.4.2) @ Isochorismate synthase (EC 5.4.4.2) [enterobactin] siderophore @ Isochorismate synthase (EC 5.4.4.2) of siderophore biosynthesis	1685	1	1	1	1	1	0	0	0	0	0	0	0	0	0	0
Virulence Factor	Victors	Invasion protein IbeA	1686	0	3	3	0	0	0	0	0	0	0	0	0	0	0	0
Virulence Factor	Victors	Phage tail fiber protein	1687	0	2	0	0	0	0	0	0	0	0	0	0	0	0	0
Virulence Factor	Victors	Mg(2+)-transport-ATPase-associated protein MgtC	1688	0	0	0	0	0	0	0	0	0	0	0	0	0	4	0
Virulence Factor	PATRIC_VF	Phosphoethanolamine transferase EptC [E.coli], specific for LPS heptose I residue	1689	2	2	2	2	2	0	0	0	0	0	0	0	0	0	0
Virulence Factor	Victors	microcin M activity protein McmM	1690	0	1	0	0	0	0	0	0	0	0	1	0	0	0	0
Virulence Factor	VFDB	Positive regulator of CheA protein activity (CheW)	1691	1	1	1	1	1	0	0	0	0	0	0	0	0	0	0
Virulence Factor	VFDB	iron aquisition 2,3-dihydroxybenzoate-AMP ligase (EC 2.7.7.58,Irp5) @ 2,3-dihydroxybenzoate-AMP ligase (EC 2.7.7.58) of siderophore biosynthesis	1692	0	0	1	1	0	0	0	1	1	0	0	0	0	1	1
Virulence Factor	Victors	Protein RhsC	1693	0	0	0	0	2	0	0	0	0	0	0	0	0	0	0
Virulence Factor	VFDB	Flagellar P-ring protein FlgI	1694	0	1	0	1	0	0	0	0	0	0	0	0	0	0	0
Virulence Factor	VFDB	Radical SAM family protein HutW, similar to coproporphyrinogen III oxidase, oxygen-independent, associated with heme uptake	1695	0	1	1	1	0	0	0	0	0	0	0	0	0	0	0
Virulence Factor	Victors	Major outer membrane lipoprotein Lpp	1696	1	1	1	1	1	1	1	1	1	1	1	1	1	1	1
Virulence Factor	Victors	L-lysine 6-monooxygenase [NADPH] (EC 1.14.13.59), aerobactin biosynthesis protein IucD @ Siderophore biosynthesis protein, monooxygenase	1697	0	3	0	3	0	0	0	0	0	0	0	0	0	0	0
Virulence Factor	PATRIC_VF	dTDP-4-dehydrorhamnose reductase (EC 1.1.1.133)	1698	3	0	0	0	3	0	0	0	0	0	0	0	0	0	0
Virulence Factor	VFDB	Flavin reductase (EC 1.5.1.30)	1699	0	1	1	1	0	0	0	0	0	0	0	0	0	0	0
Virulence Factor	VFDB	TonB-dependent receptor; Outer membrane receptor for ferric enterobactin and colicins B, D	1700	2	2	2	2	2	0	0	0	0	0	0	0	0	0	0
Virulence Factor	Victors	YqeJ protein	1701	0	1	0	0	1	0	0	0	0	0	0	0	0	0	0
Virulence Factor	Victors	FIG01217850: hypothetical protein	1702	0	1	0	0	0	0	0	0	0	0	0	0	0	0	0
Virulence Factor	PATRIC_VF	Uncharacterized lipoprotein YmcC precursor	1703	2	0	0	0	2	0	0	0	0	0	0	0	0	0	0
Virulence Factor	Victors	Aconitate hydratase (EC 4.2.1.3)	1704	0	0	0	0	0	1	1	1	1	1	1	1	1	1	1
Virulence Factor	VFDB	iron aquisition 2,3-dihydroxybenzoate-AMP ligase (EC 2.7.7.58,Irp5)	1705	0	0	0	0	0	1	1	0	0	0	0	0	0	0	0
Virulence Factor	VFDB	General secretion pathway protein L	1706	1	1	1	1	1	1	1	1	1	1	0	0	0	0	0
Virulence Factor	Victors	Mobile element protein	1707	0	3	0	0	0	0	0	0	0	0	0	0	0	0	0
Virulence Factor	PATRIC_VF	Uncharacterized protein YneK	1708	2	2	0	0	2	0	0	0	0	0	0	0	0	0	0
Virulence Factor	Victors	Uncharacterized fimbrial-system-associated protein YbgO	1709	0	0	1	1	0	0	0	0	0	0	0	0	0	0	0
Virulence Factor	PATRIC_VF	Putative transmembrane transport protein	1710	0	0	0	0	0	0	0	2	2	0	0	0	0	0	0
Virulence Factor	VFDB	General secretion pathway protein F	1711	0	1	1	1	0	0	0	0	0	0	0	0	0	0	0
Virulence Factor	Victors	Uncharacterized protein clustered with Type I restriction-modification system	1712	0	0	0	0	0	0	2	0	0	0	0	0	0	0	0
Virulence Factor	PATRIC_VF	Putative transferase	1713	0	0	1	2	0	0	0	0	0	0	0	0	0	0	0
Virulence Factor	VFDB	Putative F1C and S fimbrial switch Regulatory protein	1714	0	0	0	1	0	0	0	0	0	0	0	0	0	0	0
Virulence Factor	Victors	Uncharacterized N-acetyltransferase YedL	1715	0	0	0	0	2	0	0	0	0	0	0	0	0	0	0
Virulence Factor	Victors	major pilin subunit PapA	1716	0	0	0	2	0	0	0	0	0	0	0	0	0	0	0
Virulence Factor	Victors	Uncharacterized protein YaiT, interrupted by IS3E	1717	0	0	0	0	2	0	0	0	0	0	0	0	0	0	0
Virulence Factor	PATRIC_VF	Ferric siderophore receptor, TonB dependent	1718	0	0	0	2	0	0	0	0	0	0	0	0	0	0	0
Virulence Factor	PATRIC_VF	Threonine-rich inner membrane protein GfcA	1719	1	0	0	0	1	0	0	0	0	0	0	0	0	0	0
Virulence Factor	PATRIC_VF	Uncharacterized UPF0750 membrane protein YpjC	1720	0	0	0	0	2	0	0	0	0	0	0	0	0	0	0
Virulence Factor	VFDB	Uncharacterized protein YabP	1721	0	0	0	0	1	0	0	0	0	0	0	0	0	0	0
Virulence Factor	VFDB	putative regulator PapX protein	1722	0	0	0	1	0	0	0	0	0	0	0	0	0	0	0
Virulence Factor	VFDB	Bactoprenol glucosyl transferase	1723	0	0	0	0	1	0	0	0	0	0	0	0	0	0	0
