# Supplementary material for: Klebsiella ARO112 promotes microbiota recovery, pathobiont clearance and prevents inflammation in IBD mice
Source: Nat Commun. 2025 Dec 11;16:10911. doi: 10.1038/s41467-025-67015-w (PMC12698716; doi:10.1038/s41467-025-67015-w)
Supplement: Supplementary file 7 — Supplementary Dataset 5 [file 41467_2025_67015_MOESM7_ESM.xlsx]

## Sheet: Sheet1
Property #	PCo 1	PCo 2	PCo 3	PCo 4	PCo 5	PCo 6	PCo 7	PCo 8	PCo 9	PCo 10	PCo 11	PCo 12	PCo 13	PCo 14
575	0.14788	0.51327	0.20835	-0.0007978	-0.28216	-0.039797	0.092657	-0.053811	0.054124	0.19557	-0.056047	0.1853	0.021103	0.028037
691	0.11947	-0.0096817	-0.012598	0.0074851	0.008209	-0.031742	0.005376	-0.0026119	-0.0017952	-0.015641	-0.0047498	-0.0019357	0.00038548	-0.0070062
358	0.11712	0.026509	-0.229	0.23552	-0.39639	-0.26905	-0.056079	0.022053	0.030881	-0.0282	-0.0020399	-0.059735	0.042475	-0.063442
555	0.11312	-0.00553	0.0043359	-0.0061079	0.027541	-0.011202	0.010002	0.0039214	0.001257	-0.015805	-0.0013375	-0.0015027	0.0031756	0.00016951
891	0.11312	-0.00553	0.0043359	-0.0061079	0.027541	-0.011202	0.010002	0.0039214	0.001257	-0.015805	-0.0013375	-0.0015027	0.0031756	0.00016951
1584	0.11312	-0.00553	0.0043359	-0.0061079	0.027541	-0.011202	0.010002	0.0039214	0.001257	-0.015805	-0.0013375	-0.0015027	0.0031756	0.00016951
1593	0.10401	-0.024426	-0.10835	0.10181	0.02438	0.061662	-0.066825	0.036839	-0.00078774	-0.093762	0.056839	-0.0011309	0.0089095	0.020419
587	0.10123	-0.014965	-0.028674	0.015201	0.088864	0.081321	3.0345e-05	0.035423	0.015515	0.037062	0.0059722	0.024861	0.01954	0.008949
806	0.099092	-0.018654	0.0083652	-0.040723	0.049413	-0.028404	0.053555	0.0035041	-0.0028112	-0.18092	0.03999	-0.027167	-0.0055445	0.037317
1540	0.095698	-0.0061433	0.022502	-0.035133	0.024981	-0.036376	0.04282	-0.011069	0.0057071	0.075691	-0.041739	0.015335	0.0038883	-0.021871
624	0.089426	0.046984	0.050132	0.048389	-0.0329	0.037063	-0.10874	0.01289	-0.0031693	0.13369	-0.019628	0.00044281	0.0095681	-0.028423
377	0.087143	0.042463	0.06085	0.025978	0.0034413	0.058256	-0.091068	0.026804	-0.005002	-0.022955	0.031481	-0.024715	0.0063207	0.014545
24	0.084839	-0.0041475	0.0032519	-0.0045809	0.020656	-0.0084011	0.0075012	0.0029411	0.00094273	-0.011854	-0.0010032	-0.001127	0.0023817	0.00012713
41	0.084839	-0.0041475	0.0032519	-0.0045809	0.020656	-0.0084011	0.0075012	0.0029411	0.00094273	-0.011854	-0.0010032	-0.001127	0.0023817	0.00012713
50	0.084839	-0.0041475	0.0032519	-0.0045809	0.020656	-0.0084011	0.0075012	0.0029411	0.00094273	-0.011854	-0.0010032	-0.001127	0.0023817	0.00012713
73	0.084839	-0.0041475	0.0032519	-0.0045809	0.020656	-0.0084011	0.0075012	0.0029411	0.00094273	-0.011854	-0.0010032	-0.001127	0.0023817	0.00012713
78	0.084839	-0.0041475	0.0032519	-0.0045809	0.020656	-0.0084011	0.0075012	0.0029411	0.00094273	-0.011854	-0.0010032	-0.001127	0.0023817	0.00012713
105	0.084839	-0.0041475	0.0032519	-0.0045809	0.020656	-0.0084011	0.0075012	0.0029411	0.00094273	-0.011854	-0.0010032	-0.001127	0.0023817	0.00012713
1062	0.084839	-0.0041475	0.0032519	-0.0045809	0.020656	-0.0084011	0.0075012	0.0029411	0.00094273	-0.011854	-0.0010032	-0.001127	0.0023817	0.00012713
1171	0.084839	-0.0041475	0.0032519	-0.0045809	0.020656	-0.0084011	0.0075012	0.0029411	0.00094273	-0.011854	-0.0010032	-0.001127	0.0023817	0.00012713
1228	0.084839	-0.0041475	0.0032519	-0.0045809	0.020656	-0.0084011	0.0075012	0.0029411	0.00094273	-0.011854	-0.0010032	-0.001127	0.0023817	0.00012713
1439	0.084839	-0.0041475	0.0032519	-0.0045809	0.020656	-0.0084011	0.0075012	0.0029411	0.00094273	-0.011854	-0.0010032	-0.001127	0.0023817	0.00012713
1491	0.084839	-0.0041475	0.0032519	-0.0045809	0.020656	-0.0084011	0.0075012	0.0029411	0.00094273	-0.011854	-0.0010032	-0.001127	0.0023817	0.00012713
1570	0.084839	-0.0041475	0.0032519	-0.0045809	0.020656	-0.0084011	0.0075012	0.0029411	0.00094273	-0.011854	-0.0010032	-0.001127	0.0023817	0.00012713
1600	0.084839	-0.0041475	0.0032519	-0.0045809	0.020656	-0.0084011	0.0075012	0.0029411	0.00094273	-0.011854	-0.0010032	-0.001127	0.0023817	0.00012713
1605	0.084839	-0.0041475	0.0032519	-0.0045809	0.020656	-0.0084011	0.0075012	0.0029411	0.00094273	-0.011854	-0.0010032	-0.001127	0.0023817	0.00012713
1620	0.084839	-0.0041475	0.0032519	-0.0045809	0.020656	-0.0084011	0.0075012	0.0029411	0.00094273	-0.011854	-0.0010032	-0.001127	0.0023817	0.00012713
1644	0.084839	-0.0041475	0.0032519	-0.0045809	0.020656	-0.0084011	0.0075012	0.0029411	0.00094273	-0.011854	-0.0010032	-0.001127	0.0023817	0.00012713
1654	0.084839	-0.0041475	0.0032519	-0.0045809	0.020656	-0.0084011	0.0075012	0.0029411	0.00094273	-0.011854	-0.0010032	-0.001127	0.0023817	0.00012713
76	0.083662	-0.005395	-0.016473	0.007086	-0.03005	0.0082821	0.031617	-0.020449	0.055071	-0.021644	-0.035661	-0.014991	-0.013784	0.019866
1416	0.080129	-0.013064	-0.012451	-0.0064201	-0.02057	-0.074656	0.031068	-0.025116	-0.00071149	0.079971	-0.048229	0.014845	-0.0024858	-0.036265
871	0.077306	-0.0012434	0.00046183	-0.0065069	-0.010717	0.028822	0.036243	-0.013916	0.058123	-0.021809	-0.032249	-0.014558	-0.010994	0.027041
1461	0.0769	-0.027209	0.018355	-0.0057989	-0.010786	0.024516	0.016415	-0.011797	-0.098843	-0.0027869	0.066693	0.017767	0.19085	-0.087222
1481	0.074658	0.0016859	-0.0080774	0.022742	0.0089079	0.012254	-0.02551	0.0097586	-0.00018815	0.00072774	0.0057003	-0.0006782	0.0042704	-0.0012705
1681	0.070585	0.010359	-0.0018613	0.031561	-0.0081013	0.011601	-0.038553	0.0023781	0.0046967	0.15721	-0.041997	0.024913	0.010308	-0.037063
229	0.06927	-0.011068	-0.031701	0.024132	-0.024894	-0.046681	-0.0042504	-0.011106	-0.0054759	-0.0075736	-0.0074932	-0.0016173	-0.0039924	-0.014267
1641	0.065843	0.0255	0.11464	-0.086856	0.013927	-0.04867	0.038465	-0.013254	-0.0059645	-0.081684	0.0030109	-0.034422	-0.0085414	0.01711
616	0.065772	0.0083074	0.054055	-0.04536	0.078654	0.053219	0.021378	0.022541	0.010099	-0.012347	0.0092335	0.00017189	0.010752	0.021654
1548	0.065772	0.0083074	0.054055	-0.04536	0.078654	0.053219	0.021378	0.022541	0.010099	-0.012347	0.0092335	0.00017189	0.010752	0.021654
1651	0.06556	-0.043271	-0.1277	0.079129	0.27283	0.35889	-0.029883	0.12993	0.058291	0.19566	0.027901	0.10395	0.068632	0.035287
755	0.064868	0.031946	-0.035527	-0.034399	0.045665	-0.041757	-0.021099	-0.010384	-0.017961	0.016752	0.050971	-0.048059	0.010661	0.078226
1646	0.062801	0.12208	0.17331	0.056093	-0.082664	0.084873	-0.23395	0.03504	-0.02622	-0.078393	0.074562	-0.081566	-0.0024659	0.028799
1182	0.062312	-0.027114	-0.056952	0.021751	-0.0092044	-0.047849	0.016836	-0.0074171	-0.0064874	-0.099861	0.019083	-0.010372	-0.0071411	0.0062493
1647	0.062022	-0.0063709	-0.008474	0.0035402	0.036507	0.024307	0.0025105	0.012788	0.005486	0.0084025	0.0016563	0.0079114	0.0073071	0.0030254
1665	0.061989	-0.0037629	0.011793	-0.01833	0.015933	-0.019588	0.02266	-0.0050445	0.0030107	0.03587	-0.021037	0.0074797	0.0023411	-0.010914
72	0.060813	-0.00061625	0.079253	0.010159	-0.083533	0.11386	-0.063776	-0.2167	0.28169	-0.033462	0.21323	0.14459	-0.16938	-0.032791
2	0.059862	0.0021688	-0.1213	-0.072252	0.078285	-0.076499	0.08404	0.015957	-0.011338	0.02836	-0.0043823	0.033075	-0.00078807	-0.0021203
643	0.057561	-0.022279	-0.058657	0.033799	-0.01879	-0.041181	0.0014848	-0.0076048	-0.0052361	-0.043507	0.0054185	-0.0016918	-0.0044991	-0.0061474
1420	0.057499	-0.28	0.30174	0.23462	-0.14552	-0.12837	0.15944	0.25644	-0.36656	0.14241	0.16981	0.15493	0.032553	0.17427
8	0.056559	-0.002765	0.0021679	-0.0030539	0.013771	-0.0056008	0.0050008	0.0019607	0.00062849	-0.0079026	-0.00066877	-0.00075136	0.0015878	8.4756e-05
106	0.056559	-0.002765	0.0021679	-0.0030539	0.013771	-0.0056008	0.0050008	0.0019607	0.00062849	-0.0079026	-0.00066877	-0.00075136	0.0015878	8.4756e-05
155	0.056559	-0.002765	0.0021679	-0.0030539	0.013771	-0.0056008	0.0050008	0.0019607	0.00062849	-0.0079026	-0.00066877	-0.00075136	0.0015878	8.4756e-05
211	0.056559	-0.002765	0.0021679	-0.0030539	0.013771	-0.0056008	0.0050008	0.0019607	0.00062849	-0.0079026	-0.00066877	-0.00075136	0.0015878	8.4756e-05
297	0.056559	-0.002765	0.0021679	-0.0030539	0.013771	-0.0056008	0.0050008	0.0019607	0.00062849	-0.0079026	-0.00066877	-0.00075136	0.0015878	8.4756e-05
391	0.056559	-0.002765	0.0021679	-0.0030539	0.013771	-0.0056008	0.0050008	0.0019607	0.00062849	-0.0079026	-0.00066877	-0.00075136	0.0015878	8.4756e-05
586	0.056559	-0.002765	0.0021679	-0.0030539	0.013771	-0.0056008	0.0050008	0.0019607	0.00062849	-0.0079026	-0.00066877	-0.00075136	0.0015878	8.4756e-05
725	0.056559	-0.002765	0.0021679	-0.0030539	0.013771	-0.0056008	0.0050008	0.0019607	0.00062849	-0.0079026	-0.00066877	-0.00075136	0.0015878	8.4756e-05
895	0.056559	-0.002765	0.0021679	-0.0030539	0.013771	-0.0056008	0.0050008	0.0019607	0.00062849	-0.0079026	-0.00066877	-0.00075136	0.0015878	8.4756e-05
915	0.056559	-0.002765	0.0021679	-0.0030539	0.013771	-0.0056008	0.0050008	0.0019607	0.00062849	-0.0079026	-0.00066877	-0.00075136	0.0015878	8.4756e-05
1087	0.056559	-0.002765	0.0021679	-0.0030539	0.013771	-0.0056008	0.0050008	0.0019607	0.00062849	-0.0079026	-0.00066877	-0.00075136	0.0015878	8.4756e-05
1108	0.056559	-0.002765	0.0021679	-0.0030539	0.013771	-0.0056008	0.0050008	0.0019607	0.00062849	-0.0079026	-0.00066877	-0.00075136	0.0015878	8.4756e-05
1178	0.056559	-0.002765	0.0021679	-0.0030539	0.013771	-0.0056008	0.0050008	0.0019607	0.00062849	-0.0079026	-0.00066877	-0.00075136	0.0015878	8.4756e-05
1435	0.056559	-0.002765	0.0021679	-0.0030539	0.013771	-0.0056008	0.0050008	0.0019607	0.00062849	-0.0079026	-0.00066877	-0.00075136	0.0015878	8.4756e-05
1456	0.056559	-0.002765	0.0021679	-0.0030539	0.013771	-0.0056008	0.0050008	0.0019607	0.00062849	-0.0079026	-0.00066877	-0.00075136	0.0015878	8.4756e-05
1471	0.056559	-0.002765	0.0021679	-0.0030539	0.013771	-0.0056008	0.0050008	0.0019607	0.00062849	-0.0079026	-0.00066877	-0.00075136	0.0015878	8.4756e-05
1493	0.056559	-0.002765	0.0021679	-0.0030539	0.013771	-0.0056008	0.0050008	0.0019607	0.00062849	-0.0079026	-0.00066877	-0.00075136	0.0015878	8.4756e-05
1495	0.056559	-0.002765	0.0021679	-0.0030539	0.013771	-0.0056008	0.0050008	0.0019607	0.00062849	-0.0079026	-0.00066877	-0.00075136	0.0015878	8.4756e-05
1502	0.056559	-0.002765	0.0021679	-0.0030539	0.013771	-0.0056008	0.0050008	0.0019607	0.00062849	-0.0079026	-0.00066877	-0.00075136	0.0015878	8.4756e-05
1512	0.056559	-0.002765	0.0021679	-0.0030539	0.013771	-0.0056008	0.0050008	0.0019607	0.00062849	-0.0079026	-0.00066877	-0.00075136	0.0015878	8.4756e-05
1530	0.056559	-0.002765	0.0021679	-0.0030539	0.013771	-0.0056008	0.0050008	0.0019607	0.00062849	-0.0079026	-0.00066877	-0.00075136	0.0015878	8.4756e-05
1542	0.056559	-0.002765	0.0021679	-0.0030539	0.013771	-0.0056008	0.0050008	0.0019607	0.00062849	-0.0079026	-0.00066877	-0.00075136	0.0015878	8.4756e-05
1582	0.056559	-0.002765	0.0021679	-0.0030539	0.013771	-0.0056008	0.0050008	0.0019607	0.00062849	-0.0079026	-0.00066877	-0.00075136	0.0015878	8.4756e-05
1586	0.056559	-0.002765	0.0021679	-0.0030539	0.013771	-0.0056008	0.0050008	0.0019607	0.00062849	-0.0079026	-0.00066877	-0.00075136	0.0015878	8.4756e-05
1598	0.056559	-0.002765	0.0021679	-0.0030539	0.013771	-0.0056008	0.0050008	0.0019607	0.00062849	-0.0079026	-0.00066877	-0.00075136	0.0015878	8.4756e-05
1602	0.056559	-0.002765	0.0021679	-0.0030539	0.013771	-0.0056008	0.0050008	0.0019607	0.00062849	-0.0079026	-0.00066877	-0.00075136	0.0015878	8.4756e-05
1607	0.056559	-0.002765	0.0021679	-0.0030539	0.013771	-0.0056008	0.0050008	0.0019607	0.00062849	-0.0079026	-0.00066877	-0.00075136	0.0015878	8.4756e-05
1617	0.056559	-0.002765	0.0021679	-0.0030539	0.013771	-0.0056008	0.0050008	0.0019607	0.00062849	-0.0079026	-0.00066877	-0.00075136	0.0015878	8.4756e-05
1621	0.056559	-0.002765	0.0021679	-0.0030539	0.013771	-0.0056008	0.0050008	0.0019607	0.00062849	-0.0079026	-0.00066877	-0.00075136	0.0015878	8.4756e-05
1648	0.056559	-0.002765	0.0021679	-0.0030539	0.013771	-0.0056008	0.0050008	0.0019607	0.00062849	-0.0079026	-0.00066877	-0.00075136	0.0015878	8.4756e-05
1649	0.056559	-0.002765	0.0021679	-0.0030539	0.013771	-0.0056008	0.0050008	0.0019607	0.00062849	-0.0079026	-0.00066877	-0.00075136	0.0015878	8.4756e-05
1664	0.056559	-0.002765	0.0021679	-0.0030539	0.013771	-0.0056008	0.0050008	0.0019607	0.00062849	-0.0079026	-0.00066877	-0.00075136	0.0015878	8.4756e-05
1667	0.056559	-0.002765	0.0021679	-0.0030539	0.013771	-0.0056008	0.0050008	0.0019607	0.00062849	-0.0079026	-0.00066877	-0.00075136	0.0015878	8.4756e-05
1670	0.056559	-0.002765	0.0021679	-0.0030539	0.013771	-0.0056008	0.0050008	0.0019607	0.00062849	-0.0079026	-0.00066877	-0.00075136	0.0015878	8.4756e-05
1677	0.056559	-0.002765	0.0021679	-0.0030539	0.013771	-0.0056008	0.0050008	0.0019607	0.00062849	-0.0079026	-0.00066877	-0.00075136	0.0015878	8.4756e-05
1678	0.056559	-0.002765	0.0021679	-0.0030539	0.013771	-0.0056008	0.0050008	0.0019607	0.00062849	-0.0079026	-0.00066877	-0.00075136	0.0015878	8.4756e-05
1684	0.056559	-0.002765	0.0021679	-0.0030539	0.013771	-0.0056008	0.0050008	0.0019607	0.00062849	-0.0079026	-0.00066877	-0.00075136	0.0015878	8.4756e-05
1689	0.056559	-0.002765	0.0021679	-0.0030539	0.013771	-0.0056008	0.0050008	0.0019607	0.00062849	-0.0079026	-0.00066877	-0.00075136	0.0015878	8.4756e-05
1700	0.056559	-0.002765	0.0021679	-0.0030539	0.013771	-0.0056008	0.0050008	0.0019607	0.00062849	-0.0079026	-0.00066877	-0.00075136	0.0015878	8.4756e-05
55	0.055382	-0.0040125	-0.017557	0.008613	-0.036935	0.011083	0.029117	-0.02143	0.054756	-0.017693	-0.035327	-0.014615	-0.014578	0.019823
416	0.055353	-0.043161	-0.082204	0.019371	0.0064854	-0.049016	0.037923	-0.0037282	-0.0074989	-0.19215	0.045659	-0.019126	-0.01029	0.026765
1468	0.054524	-0.035728	-0.13353	0.10134	-0.047787	-0.033519	-0.035224	-0.0067183	-0.0037404	0.049903	-0.013498	0.02339	0.00041745	-0.034232
322	0.052344	-0.0021358	-0.083808	0.075685	0.045552	0.042931	-0.046423	0.062021	-0.0003088	0.056735	-0.038565	-0.011413	-0.025998	0.02818
812	0.051335	-0.0093134	0.0048057	0.00032737	-0.0011935	0.03084	0.014291	-0.028248	-0.012558	-0.024311	-0.11957	-0.078144	-0.024085	0.045884
719	0.0511	0.0439	-0.013797	-0.032447	0.010429	-0.013044	0.015065	0.046821	0.0077645	-0.065561	0.039525	-0.021658	0.01825	0.029938
1283	0.050845	-0.033213	-0.13547	0.10874	-0.15466	-0.16432	-0.037005	-0.052267	-0.024417	0.0013161	-0.027298	-0.0034638	-0.022321	-0.057406
945	0.049382	0.019125	0.085981	-0.065142	0.010445	-0.036503	0.028849	-0.0099407	-0.0044734	-0.061263	0.0022582	-0.025816	-0.006406	0.012832
1257	0.047723	0.055441	0.095263	0.0040888	-0.014271	0.044369	-0.084144	0.014337	-0.0034881	0.064653	-0.0011298	-0.015658	0.005993	-0.0046583
1292	0.046379	0.0030684	-0.0091614	0.024269	0.0020226	0.015054	-0.02801	0.0087783	-0.00050239	0.0046791	0.0060347	-0.00030252	0.0034765	-0.0013128
146	0.046272	-0.027833	0.017704	-0.0088956	-0.027973	0.041528	0.0033825	-0.067656	0.016549	-0.005622	0.0895	0.072465	0.082105	-0.070044
341	0.0457	-0.00076924	-0.017082	0.027498	0.0094461	0.022374	-0.030318	0.015971	-0.0041359	-0.095447	0.040067	-0.017213	8.1185e-05	0.022083
1622	0.045632	0.0044467	0.023452	-0.016242	-0.031701	-0.065415	0.0099813	-0.019694	-0.0090866	-0.040513	-0.005319	-0.018077	-0.0098508	-0.0057965
1653	0.045632	0.0044467	0.023452	-0.016242	-0.031701	-0.065415	0.0099813	-0.019694	-0.0090866	-0.040513	-0.005319	-0.018077	-0.0098508	-0.0057965
1269	0.04474	0.0049925	0.029744	-0.023241	0.010367	-0.014968	0.012117	-0.0023332	-0.0011769	-0.024372	0.00041834	-0.0089811	-0.0013415	0.0043198
33	0.04456	0.017316	-0.074526	0.10295	-0.10451	-0.13103	-0.072571	-0.093217	-0.043258	-0.0069214	0.0081025	0.0040162	0.029375	0.10789
1048	0.043999	-0.027182	-0.032494	-0.014273	0.030303	-0.022575	0.05179	-0.0050472	0.0058725	0.007776	-0.015581	0.015562	0.002081	-0.005675
1659	0.043999	-0.027182	-0.032494	-0.014273	0.030303	-0.022575	0.05179	-0.0050472	0.0058725	0.007776	-0.015581	0.015562	0.002081	-0.005675
653	0.043848	0.0055383	0.036037	-0.03024	0.052436	0.03548	0.014252	0.015027	0.0067328	-0.0082317	0.0061557	0.0001146	0.0071679	0.014436
1500	0.043848	0.0055383	0.036037	-0.03024	0.052436	0.03548	0.014252	0.015027	0.0067328	-0.0082317	0.0061557	0.0001146	0.0071679	0.014436
845	0.043567	-0.01893	0.033011	0.052469	0.044937	-0.039345	0.021968	0.078374	-0.00079809	-0.016229	-0.16203	-0.11178	-0.11583	0.095964
465	0.042348	-0.029649	0.029242	0.020326	-0.0019537	0.012874	0.01227	-0.012045	0.011856	-0.010355	-0.013724	-0.0013512	0.0032689	-0.0045724
784	0.041388	-0.023887	0.076068	-0.030413	-0.0010326	-0.024468	0.054705	-0.03035	0.014815	0.06072	-0.053373	0.0068812	0.0018462	-0.022336
433	0.040991	-0.0096858	-0.032785	0.025659	-0.03178	-0.043881	-0.0067507	-0.012086	-0.0057901	-0.0036223	-0.0071589	-0.0012416	-0.0047863	-0.014309
1091	0.040478	0.046902	-0.0039421	-0.0010988	0.019413	-0.0070722	-0.013936	-0.10649	0.046721	-0.023649	0.047127	0.13499	0.012895	0.13997
1674	0.038006	-0.0069852	0.067374	-0.10693	0.015136	-0.097911	0.12362	-0.049037	0.016675	0.30641	-0.14258	0.057617	0.0052731	-0.076994
1317	0.036198	0.0089018	-0.020491	0.051593	-0.0097256	0.035709	-0.061021	0.015596	-0.0016333	0.017261	0.012738	0.00014632	0.0053653	-0.0027104
1331	0.036198	0.0089018	-0.020491	0.051593	-0.0097256	0.035709	-0.061021	0.015596	-0.0016333	0.017261	0.012738	0.00014632	0.0053653	-0.0027104
1479	0.036198	0.0089018	-0.020491	0.051593	-0.0097256	0.035709	-0.061021	0.015596	-0.0016333	0.017261	0.012738	0.00014632	0.0053653	-0.0027104
1492	0.036198	0.0089018	-0.020491	0.051593	-0.0097256	0.035709	-0.061021	0.015596	-0.0016333	0.017261	0.012738	0.00014632	0.0053653	-0.0027104
1539	0.036198	0.0089018	-0.020491	0.051593	-0.0097256	0.035709	-0.061021	0.015596	-0.0016333	0.017261	0.012738	0.00014632	0.0053653	-0.0027104
1660	0.036198	0.0089018	-0.020491	0.051593	-0.0097256	0.035709	-0.061021	0.015596	-0.0016333	0.017261	0.012738	0.00014632	0.0053653	-0.0027104
1708	0.036198	0.0089018	-0.020491	0.051593	-0.0097256	0.035709	-0.061021	0.015596	-0.0016333	0.017261	0.012738	0.00014632	0.0053653	-0.0027104
1604	0.036047	0.041622	0.04804	0.035626	0.012407	0.093764	-0.098559	0.035671	-0.00077291	0.0012531	0.034475	-0.015301	0.010452	0.017401
703	0.035958	-0.022889	0.066443	-0.015137	-0.003195	-0.01048	0.037046	-0.023344	0.012433	0.016947	-0.033005	-0.0013499	0.0010929	-0.011336
1640	0.035494	0.040534	0.080502	-0.090877	-0.015765	-0.043191	-0.10221	0.0026418	0.0089935	0.217	0.075363	-0.23719	-0.048173	-0.028906
1615	0.035457	-0.023273	-0.082729	0.060561	0.010211	0.028101	-0.021348	0.012882	0.0054161	0.049409	-0.0032613	0.024689	0.0087877	-0.012705
1655	0.035457	-0.023273	-0.082729	0.060561	0.010211	0.028101	-0.021348	0.012882	0.0054161	0.049409	-0.0032613	0.024689	0.0087877	-0.012705
1656	0.035457	-0.023273	-0.082729	0.060561	0.010211	0.028101	-0.021348	0.012882	0.0054161	0.049409	-0.0032613	0.024689	0.0087877	-0.012705
1698	0.035457	-0.023273	-0.082729	0.060561	0.010211	0.028101	-0.021348	0.012882	0.0054161	0.049409	-0.0032613	0.024689	0.0087877	-0.012705
274	0.035426	-0.0056283	-0.033842	0.028232	-0.028163	-0.043672	-0.0095451	-0.072494	0.025582	-0.0016193	0.022192	0.040532	-0.004047	0.052334
1428	0.035129	0.033632	0.080868	-0.029	-0.018312	-0.0165	-0.017205	-0.010504	-0.00071943	0.1078	-0.038735	0.00022333	0.0015201	-0.024358
1489	0.035129	0.033632	0.080868	-0.029	-0.018312	-0.0165	-0.017205	-0.010504	-0.00071943	0.1078	-0.038735	0.00022333	0.0015201	-0.024358
1556	0.035129	0.033632	0.080868	-0.029	-0.018312	-0.0165	-0.017205	-0.010504	-0.00071943	0.1078	-0.038735	0.00022333	0.0015201	-0.024358
1642	0.035129	0.033632	0.080868	-0.029	-0.018312	-0.0165	-0.017205	-0.010504	-0.00071943	0.1078	-0.038735	0.00022333	0.0015201	-0.024358
1697	0.035129	0.033632	0.080868	-0.029	-0.018312	-0.0165	-0.017205	-0.010504	-0.00071943	0.1078	-0.038735	0.00022333	0.0015201	-0.024358
452	0.034635	-0.0055342	-0.01585	0.012066	-0.012447	-0.023341	-0.0021252	-0.005553	-0.0027379	-0.0037868	-0.0037466	-0.00080866	-0.0019962	-0.0071333
994	0.034635	-0.0055342	-0.01585	0.012066	-0.012447	-0.023341	-0.0021252	-0.005553	-0.0027379	-0.0037868	-0.0037466	-0.00080866	-0.0019962	-0.0071333
1190	0.034635	-0.0055342	-0.01585	0.012066	-0.012447	-0.023341	-0.0021252	-0.005553	-0.0027379	-0.0037868	-0.0037466	-0.00080866	-0.0019962	-0.0071333
1312	0.034635	-0.0055342	-0.01585	0.012066	-0.012447	-0.023341	-0.0021252	-0.005553	-0.0027379	-0.0037868	-0.0037466	-0.00080866	-0.0019962	-0.0071333
1633	0.034635	-0.0055342	-0.01585	0.012066	-0.012447	-0.023341	-0.0021252	-0.005553	-0.0027379	-0.0037868	-0.0037466	-0.00080866	-0.0019962	-0.0071333
1639	0.034565	-0.022727	-0.076437	0.053562	0.052279	0.078549	-0.019212	0.030243	0.013326	0.06555	0.002476	0.033785	0.017297	-0.0025889
407	0.03456	0.010826	0.018415	0.0040824	-0.001381	0.0056869	-0.020894	0.0044843	-0.0023078	-0.011791	0.0071218	-0.0085323	0.0005473	0.0029222
674	0.03456	0.010826	0.018415	0.0040824	-0.001381	0.0056869	-0.020894	0.0044843	-0.0023078	-0.011791	0.0071218	-0.0085323	0.0005473	0.0029222
1067	0.03456	0.010826	0.018415	0.0040824	-0.001381	0.0056869	-0.020894	0.0044843	-0.0023078	-0.011791	0.0071218	-0.0085323	0.0005473	0.0029222
1175	0.03456	0.010826	0.018415	0.0040824	-0.001381	0.0056869	-0.020894	0.0044843	-0.0023078	-0.011791	0.0071218	-0.0085323	0.0005473	0.0029222
1184	0.03456	0.010826	0.018415	0.0040824	-0.001381	0.0056869	-0.020894	0.0044843	-0.0023078	-0.011791	0.0071218	-0.0085323	0.0005473	0.0029222
1346	0.03456	0.010826	0.018415	0.0040824	-0.001381	0.0056869	-0.020894	0.0044843	-0.0023078	-0.011791	0.0071218	-0.0085323	0.0005473	0.0029222
1352	0.03456	0.010826	0.018415	0.0040824	-0.001381	0.0056869	-0.020894	0.0044843	-0.0023078	-0.011791	0.0071218	-0.0085323	0.0005473	0.0029222
1129	0.033743	-0.0049884	-0.009558	0.0050672	0.029621	0.027107	1.0115e-05	0.011808	0.0051718	0.012354	0.0019907	0.0082871	0.0065132	0.002983
1595	0.033428	-0.041158	0.046247	0.044519	0.0032833	0.009404	0.013598	-0.016226	0.089607	-0.018853	-0.071911	-0.014547	-0.1207	0.049003
1578	0.033131	-0.046838	0.050847	0.048736	0.0031038	0.0061642	0.027101	0.03374	-0.059361	-0.009044	-0.071819	-0.062572	0.05008	0.0026665
1686	0.033094	0.022119	0.057106	-0.019314	0.0039583	0.0054593	-0.02413	0.011075	-0.01162	-0.19258	0.063362	-0.050509	-0.0086659	0.04583
1127	0.032921	0.01275	0.057321	-0.043428	0.0069635	-0.024335	0.019232	-0.0066272	-0.0029823	-0.040842	0.0015055	-0.017211	-0.0042707	0.0085549
1287	0.032921	0.01275	0.057321	-0.043428	0.0069635	-0.024335	0.019232	-0.0066272	-0.0029823	-0.040842	0.0015055	-0.017211	-0.0042707	0.0085549
1411	0.032921	0.01275	0.057321	-0.043428	0.0069635	-0.024335	0.019232	-0.0066272	-0.0029823	-0.040842	0.0015055	-0.017211	-0.0042707	0.0085549
1497	0.032921	0.01275	0.057321	-0.043428	0.0069635	-0.024335	0.019232	-0.0066272	-0.0029823	-0.040842	0.0015055	-0.017211	-0.0042707	0.0085549
1510	0.032921	0.01275	0.057321	-0.043428	0.0069635	-0.024335	0.019232	-0.0066272	-0.0029823	-0.040842	0.0015055	-0.017211	-0.0042707	0.0085549
1516	0.032921	0.01275	0.057321	-0.043428	0.0069635	-0.024335	0.019232	-0.0066272	-0.0029823	-0.040842	0.0015055	-0.017211	-0.0042707	0.0085549
1673	0.032921	0.01275	0.057321	-0.043428	0.0069635	-0.024335	0.019232	-0.0066272	-0.0029823	-0.040842	0.0015055	-0.017211	-0.0042707	0.0085549
61	0.032138	-0.010381	-0.013116	0.0095511	-0.022838	-0.010748	-0.0059056	-0.035449	0.038484	-0.0056689	0.018773	0.029502	-0.024561	-0.013081
71	0.031176	-0.0019291	0.0070386	0.012462	0.0071176	0.0030522	0.03037	-0.018925	0.00068306	0.0071817	0.033556	-0.042736	-0.01148	0.00016316
663	0.031016	-0.030535	0.019115	-0.0062381	0.00059464	-0.0053153	-0.039883	-0.038194	0.018679	0.010058	0.095503	0.068406	0.079392	0.010827
1259	0.030886	-0.020212	-0.078379	0.060966	-0.054594	-0.052253	-0.020993	-0.015306	-0.0073512	0.016963	-0.011324	0.0069308	-0.005441	-0.025762
1658	0.030542	-0.0175	0.033988	-0.08197	0.035244	-0.061964	0.099032	-0.020453	0.0033926	-0.037745	-0.02011	-0.0013465	-0.0056663	0.0041928
1514	0.029918	-0.0033066	-0.037822	0.045983	-0.0014592	0.027222	-0.037626	0.012092	0.00098874	0.0251	0.005282	0.0083029	0.0056119	-0.0055903
395	0.029071	-0.0014767	-0.016907	0.014639	-0.0088307	-0.023132	-0.0049196	-0.065961	0.028634	-0.0017838	0.025605	0.040965	-0.0012569	0.05951
1443	0.028423	0.053768	-0.054147	-0.046761	0.031449	-0.036949	-0.014539	0.028012	-0.022455	0.0049054	0.026111	0.0011996	-0.0033622	0.0093143
1499	0.028423	0.053768	-0.054147	-0.046761	0.031449	-0.036949	-0.014539	0.028012	-0.022455	0.0049054	0.026111	0.0011996	-0.0033622	0.0093143
1525	0.028423	0.053768	-0.054147	-0.046761	0.031449	-0.036949	-0.014539	0.028012	-0.022455	0.0049054	0.026111	0.0011996	-0.0033622	0.0093143
14	0.02828	-0.0013825	0.001084	-0.001527	0.0068854	-0.0028004	0.0025004	0.00098036	0.00031424	-0.0039513	-0.00033439	-0.00037568	0.00079389	4.2378e-05
42	0.02828	-0.0013825	0.001084	-0.001527	0.0068854	-0.0028004	0.0025004	0.00098036	0.00031424	-0.0039513	-0.00033439	-0.00037568	0.00079389	4.2378e-05
95	0.02828	-0.0013825	0.001084	-0.001527	0.0068854	-0.0028004	0.0025004	0.00098036	0.00031424	-0.0039513	-0.00033439	-0.00037568	0.00079389	4.2378e-05
97	0.02828	-0.0013825	0.001084	-0.001527	0.0068854	-0.0028004	0.0025004	0.00098036	0.00031424	-0.0039513	-0.00033439	-0.00037568	0.00079389	4.2378e-05
99	0.02828	-0.0013825	0.001084	-0.001527	0.0068854	-0.0028004	0.0025004	0.00098036	0.00031424	-0.0039513	-0.00033439	-0.00037568	0.00079389	4.2378e-05
237	0.02828	-0.0013825	0.001084	-0.001527	0.0068854	-0.0028004	0.0025004	0.00098036	0.00031424	-0.0039513	-0.00033439	-0.00037568	0.00079389	4.2378e-05
258	0.02828	-0.0013825	0.001084	-0.001527	0.0068854	-0.0028004	0.0025004	0.00098036	0.00031424	-0.0039513	-0.00033439	-0.00037568	0.00079389	4.2378e-05
264	0.02828	-0.0013825	0.001084	-0.001527	0.0068854	-0.0028004	0.0025004	0.00098036	0.00031424	-0.0039513	-0.00033439	-0.00037568	0.00079389	4.2378e-05
266	0.02828	-0.0013825	0.001084	-0.001527	0.0068854	-0.0028004	0.0025004	0.00098036	0.00031424	-0.0039513	-0.00033439	-0.00037568	0.00079389	4.2378e-05
290	0.02828	-0.0013825	0.001084	-0.001527	0.0068854	-0.0028004	0.0025004	0.00098036	0.00031424	-0.0039513	-0.00033439	-0.00037568	0.00079389	4.2378e-05
291	0.02828	-0.0013825	0.001084	-0.001527	0.0068854	-0.0028004	0.0025004	0.00098036	0.00031424	-0.0039513	-0.00033439	-0.00037568	0.00079389	4.2378e-05
327	0.02828	-0.0013825	0.001084	-0.001527	0.0068854	-0.0028004	0.0025004	0.00098036	0.00031424	-0.0039513	-0.00033439	-0.00037568	0.00079389	4.2378e-05
334	0.02828	-0.0013825	0.001084	-0.001527	0.0068854	-0.0028004	0.0025004	0.00098036	0.00031424	-0.0039513	-0.00033439	-0.00037568	0.00079389	4.2378e-05
346	0.02828	-0.0013825	0.001084	-0.001527	0.0068854	-0.0028004	0.0025004	0.00098036	0.00031424	-0.0039513	-0.00033439	-0.00037568	0.00079389	4.2378e-05
352	0.02828	-0.0013825	0.001084	-0.001527	0.0068854	-0.0028004	0.0025004	0.00098036	0.00031424	-0.0039513	-0.00033439	-0.00037568	0.00079389	4.2378e-05
353	0.02828	-0.0013825	0.001084	-0.001527	0.0068854	-0.0028004	0.0025004	0.00098036	0.00031424	-0.0039513	-0.00033439	-0.00037568	0.00079389	4.2378e-05
361	0.02828	-0.0013825	0.001084	-0.001527	0.0068854	-0.0028004	0.0025004	0.00098036	0.00031424	-0.0039513	-0.00033439	-0.00037568	0.00079389	4.2378e-05
362	0.02828	-0.0013825	0.001084	-0.001527	0.0068854	-0.0028004	0.0025004	0.00098036	0.00031424	-0.0039513	-0.00033439	-0.00037568	0.00079389	4.2378e-05
363	0.02828	-0.0013825	0.001084	-0.001527	0.0068854	-0.0028004	0.0025004	0.00098036	0.00031424	-0.0039513	-0.00033439	-0.00037568	0.00079389	4.2378e-05
366	0.02828	-0.0013825	0.001084	-0.001527	0.0068854	-0.0028004	0.0025004	0.00098036	0.00031424	-0.0039513	-0.00033439	-0.00037568	0.00079389	4.2378e-05
372	0.02828	-0.0013825	0.001084	-0.001527	0.0068854	-0.0028004	0.0025004	0.00098036	0.00031424	-0.0039513	-0.00033439	-0.00037568	0.00079389	4.2378e-05
387	0.02828	-0.0013825	0.001084	-0.001527	0.0068854	-0.0028004	0.0025004	0.00098036	0.00031424	-0.0039513	-0.00033439	-0.00037568	0.00079389	4.2378e-05
389	0.02828	-0.0013825	0.001084	-0.001527	0.0068854	-0.0028004	0.0025004	0.00098036	0.00031424	-0.0039513	-0.00033439	-0.00037568	0.00079389	4.2378e-05
394	0.02828	-0.0013825	0.001084	-0.001527	0.0068854	-0.0028004	0.0025004	0.00098036	0.00031424	-0.0039513	-0.00033439	-0.00037568	0.00079389	4.2378e-05
398	0.02828	-0.0013825	0.001084	-0.001527	0.0068854	-0.0028004	0.0025004	0.00098036	0.00031424	-0.0039513	-0.00033439	-0.00037568	0.00079389	4.2378e-05
399	0.02828	-0.0013825	0.001084	-0.001527	0.0068854	-0.0028004	0.0025004	0.00098036	0.00031424	-0.0039513	-0.00033439	-0.00037568	0.00079389	4.2378e-05
418	0.02828	-0.0013825	0.001084	-0.001527	0.0068854	-0.0028004	0.0025004	0.00098036	0.00031424	-0.0039513	-0.00033439	-0.00037568	0.00079389	4.2378e-05
419	0.02828	-0.0013825	0.001084	-0.001527	0.0068854	-0.0028004	0.0025004	0.00098036	0.00031424	-0.0039513	-0.00033439	-0.00037568	0.00079389	4.2378e-05
422	0.02828	-0.0013825	0.001084	-0.001527	0.0068854	-0.0028004	0.0025004	0.00098036	0.00031424	-0.0039513	-0.00033439	-0.00037568	0.00079389	4.2378e-05
424	0.02828	-0.0013825	0.001084	-0.001527	0.0068854	-0.0028004	0.0025004	0.00098036	0.00031424	-0.0039513	-0.00033439	-0.00037568	0.00079389	4.2378e-05
425	0.02828	-0.0013825	0.001084	-0.001527	0.0068854	-0.0028004	0.0025004	0.00098036	0.00031424	-0.0039513	-0.00033439	-0.00037568	0.00079389	4.2378e-05
427	0.02828	-0.0013825	0.001084	-0.001527	0.0068854	-0.0028004	0.0025004	0.00098036	0.00031424	-0.0039513	-0.00033439	-0.00037568	0.00079389	4.2378e-05
449	0.02828	-0.0013825	0.001084	-0.001527	0.0068854	-0.0028004	0.0025004	0.00098036	0.00031424	-0.0039513	-0.00033439	-0.00037568	0.00079389	4.2378e-05
454	0.02828	-0.0013825	0.001084	-0.001527	0.0068854	-0.0028004	0.0025004	0.00098036	0.00031424	-0.0039513	-0.00033439	-0.00037568	0.00079389	4.2378e-05
460	0.02828	-0.0013825	0.001084	-0.001527	0.0068854	-0.0028004	0.0025004	0.00098036	0.00031424	-0.0039513	-0.00033439	-0.00037568	0.00079389	4.2378e-05
461	0.02828	-0.0013825	0.001084	-0.001527	0.0068854	-0.0028004	0.0025004	0.00098036	0.00031424	-0.0039513	-0.00033439	-0.00037568	0.00079389	4.2378e-05
468	0.02828	-0.0013825	0.001084	-0.001527	0.0068854	-0.0028004	0.0025004	0.00098036	0.00031424	-0.0039513	-0.00033439	-0.00037568	0.00079389	4.2378e-05
470	0.02828	-0.0013825	0.001084	-0.001527	0.0068854	-0.0028004	0.0025004	0.00098036	0.00031424	-0.0039513	-0.00033439	-0.00037568	0.00079389	4.2378e-05
475	0.02828	-0.0013825	0.001084	-0.001527	0.0068854	-0.0028004	0.0025004	0.00098036	0.00031424	-0.0039513	-0.00033439	-0.00037568	0.00079389	4.2378e-05
478	0.02828	-0.0013825	0.001084	-0.001527	0.0068854	-0.0028004	0.0025004	0.00098036	0.00031424	-0.0039513	-0.00033439	-0.00037568	0.00079389	4.2378e-05
479	0.02828	-0.0013825	0.001084	-0.001527	0.0068854	-0.0028004	0.0025004	0.00098036	0.00031424	-0.0039513	-0.00033439	-0.00037568	0.00079389	4.2378e-05
480	0.02828	-0.0013825	0.001084	-0.001527	0.0068854	-0.0028004	0.0025004	0.00098036	0.00031424	-0.0039513	-0.00033439	-0.00037568	0.00079389	4.2378e-05
482	0.02828	-0.0013825	0.001084	-0.001527	0.0068854	-0.0028004	0.0025004	0.00098036	0.00031424	-0.0039513	-0.00033439	-0.00037568	0.00079389	4.2378e-05
484	0.02828	-0.0013825	0.001084	-0.001527	0.0068854	-0.0028004	0.0025004	0.00098036	0.00031424	-0.0039513	-0.00033439	-0.00037568	0.00079389	4.2378e-05
485	0.02828	-0.0013825	0.001084	-0.001527	0.0068854	-0.0028004	0.0025004	0.00098036	0.00031424	-0.0039513	-0.00033439	-0.00037568	0.00079389	4.2378e-05
514	0.02828	-0.0013825	0.001084	-0.001527	0.0068854	-0.0028004	0.0025004	0.00098036	0.00031424	-0.0039513	-0.00033439	-0.00037568	0.00079389	4.2378e-05
521	0.02828	-0.0013825	0.001084	-0.001527	0.0068854	-0.0028004	0.0025004	0.00098036	0.00031424	-0.0039513	-0.00033439	-0.00037568	0.00079389	4.2378e-05
527	0.02828	-0.0013825	0.001084	-0.001527	0.0068854	-0.0028004	0.0025004	0.00098036	0.00031424	-0.0039513	-0.00033439	-0.00037568	0.00079389	4.2378e-05
533	0.02828	-0.0013825	0.001084	-0.001527	0.0068854	-0.0028004	0.0025004	0.00098036	0.00031424	-0.0039513	-0.00033439	-0.00037568	0.00079389	4.2378e-05
536	0.02828	-0.0013825	0.001084	-0.001527	0.0068854	-0.0028004	0.0025004	0.00098036	0.00031424	-0.0039513	-0.00033439	-0.00037568	0.00079389	4.2378e-05
580	0.02828	-0.0013825	0.001084	-0.001527	0.0068854	-0.0028004	0.0025004	0.00098036	0.00031424	-0.0039513	-0.00033439	-0.00037568	0.00079389	4.2378e-05
583	0.02828	-0.0013825	0.001084	-0.001527	0.0068854	-0.0028004	0.0025004	0.00098036	0.00031424	-0.0039513	-0.00033439	-0.00037568	0.00079389	4.2378e-05
592	0.02828	-0.0013825	0.001084	-0.001527	0.0068854	-0.0028004	0.0025004	0.00098036	0.00031424	-0.0039513	-0.00033439	-0.00037568	0.00079389	4.2378e-05
602	0.02828	-0.0013825	0.001084	-0.001527	0.0068854	-0.0028004	0.0025004	0.00098036	0.00031424	-0.0039513	-0.00033439	-0.00037568	0.00079389	4.2378e-05
607	0.02828	-0.0013825	0.001084	-0.001527	0.0068854	-0.0028004	0.0025004	0.00098036	0.00031424	-0.0039513	-0.00033439	-0.00037568	0.00079389	4.2378e-05
613	0.02828	-0.0013825	0.001084	-0.001527	0.0068854	-0.0028004	0.0025004	0.00098036	0.00031424	-0.0039513	-0.00033439	-0.00037568	0.00079389	4.2378e-05
626	0.02828	-0.0013825	0.001084	-0.001527	0.0068854	-0.0028004	0.0025004	0.00098036	0.00031424	-0.0039513	-0.00033439	-0.00037568	0.00079389	4.2378e-05
635	0.02828	-0.0013825	0.001084	-0.001527	0.0068854	-0.0028004	0.0025004	0.00098036	0.00031424	-0.0039513	-0.00033439	-0.00037568	0.00079389	4.2378e-05
669	0.02828	-0.0013825	0.001084	-0.001527	0.0068854	-0.0028004	0.0025004	0.00098036	0.00031424	-0.0039513	-0.00033439	-0.00037568	0.00079389	4.2378e-05
701	0.02828	-0.0013825	0.001084	-0.001527	0.0068854	-0.0028004	0.0025004	0.00098036	0.00031424	-0.0039513	-0.00033439	-0.00037568	0.00079389	4.2378e-05
710	0.02828	-0.0013825	0.001084	-0.001527	0.0068854	-0.0028004	0.0025004	0.00098036	0.00031424	-0.0039513	-0.00033439	-0.00037568	0.00079389	4.2378e-05
731	0.02828	-0.0013825	0.001084	-0.001527	0.0068854	-0.0028004	0.0025004	0.00098036	0.00031424	-0.0039513	-0.00033439	-0.00037568	0.00079389	4.2378e-05
732	0.02828	-0.0013825	0.001084	-0.001527	0.0068854	-0.0028004	0.0025004	0.00098036	0.00031424	-0.0039513	-0.00033439	-0.00037568	0.00079389	4.2378e-05
742	0.02828	-0.0013825	0.001084	-0.001527	0.0068854	-0.0028004	0.0025004	0.00098036	0.00031424	-0.0039513	-0.00033439	-0.00037568	0.00079389	4.2378e-05
744	0.02828	-0.0013825	0.001084	-0.001527	0.0068854	-0.0028004	0.0025004	0.00098036	0.00031424	-0.0039513	-0.00033439	-0.00037568	0.00079389	4.2378e-05
765	0.02828	-0.0013825	0.001084	-0.001527	0.0068854	-0.0028004	0.0025004	0.00098036	0.00031424	-0.0039513	-0.00033439	-0.00037568	0.00079389	4.2378e-05
789	0.02828	-0.0013825	0.001084	-0.001527	0.0068854	-0.0028004	0.0025004	0.00098036	0.00031424	-0.0039513	-0.00033439	-0.00037568	0.00079389	4.2378e-05
799	0.02828	-0.0013825	0.001084	-0.001527	0.0068854	-0.0028004	0.0025004	0.00098036	0.00031424	-0.0039513	-0.00033439	-0.00037568	0.00079389	4.2378e-05
801	0.02828	-0.0013825	0.001084	-0.001527	0.0068854	-0.0028004	0.0025004	0.00098036	0.00031424	-0.0039513	-0.00033439	-0.00037568	0.00079389	4.2378e-05
804	0.02828	-0.0013825	0.001084	-0.001527	0.0068854	-0.0028004	0.0025004	0.00098036	0.00031424	-0.0039513	-0.00033439	-0.00037568	0.00079389	4.2378e-05
810	0.02828	-0.0013825	0.001084	-0.001527	0.0068854	-0.0028004	0.0025004	0.00098036	0.00031424	-0.0039513	-0.00033439	-0.00037568	0.00079389	4.2378e-05
816	0.02828	-0.0013825	0.001084	-0.001527	0.0068854	-0.0028004	0.0025004	0.00098036	0.00031424	-0.0039513	-0.00033439	-0.00037568	0.00079389	4.2378e-05
828	0.02828	-0.0013825	0.001084	-0.001527	0.0068854	-0.0028004	0.0025004	0.00098036	0.00031424	-0.0039513	-0.00033439	-0.00037568	0.00079389	4.2378e-05
829	0.02828	-0.0013825	0.001084	-0.001527	0.0068854	-0.0028004	0.0025004	0.00098036	0.00031424	-0.0039513	-0.00033439	-0.00037568	0.00079389	4.2378e-05
836	0.02828	-0.0013825	0.001084	-0.001527	0.0068854	-0.0028004	0.0025004	0.00098036	0.00031424	-0.0039513	-0.00033439	-0.00037568	0.00079389	4.2378e-05
838	0.02828	-0.0013825	0.001084	-0.001527	0.0068854	-0.0028004	0.0025004	0.00098036	0.00031424	-0.0039513	-0.00033439	-0.00037568	0.00079389	4.2378e-05
844	0.02828	-0.0013825	0.001084	-0.001527	0.0068854	-0.0028004	0.0025004	0.00098036	0.00031424	-0.0039513	-0.00033439	-0.00037568	0.00079389	4.2378e-05
850	0.02828	-0.0013825	0.001084	-0.001527	0.0068854	-0.0028004	0.0025004	0.00098036	0.00031424	-0.0039513	-0.00033439	-0.00037568	0.00079389	4.2378e-05
853	0.02828	-0.0013825	0.001084	-0.001527	0.0068854	-0.0028004	0.0025004	0.00098036	0.00031424	-0.0039513	-0.00033439	-0.00037568	0.00079389	4.2378e-05
873	0.02828	-0.0013825	0.001084	-0.001527	0.0068854	-0.0028004	0.0025004	0.00098036	0.00031424	-0.0039513	-0.00033439	-0.00037568	0.00079389	4.2378e-05
880	0.02828	-0.0013825	0.001084	-0.001527	0.0068854	-0.0028004	0.0025004	0.00098036	0.00031424	-0.0039513	-0.00033439	-0.00037568	0.00079389	4.2378e-05
884	0.02828	-0.0013825	0.001084	-0.001527	0.0068854	-0.0028004	0.0025004	0.00098036	0.00031424	-0.0039513	-0.00033439	-0.00037568	0.00079389	4.2378e-05
886	0.02828	-0.0013825	0.001084	-0.001527	0.0068854	-0.0028004	0.0025004	0.00098036	0.00031424	-0.0039513	-0.00033439	-0.00037568	0.00079389	4.2378e-05
887	0.02828	-0.0013825	0.001084	-0.001527	0.0068854	-0.0028004	0.0025004	0.00098036	0.00031424	-0.0039513	-0.00033439	-0.00037568	0.00079389	4.2378e-05
892	0.02828	-0.0013825	0.001084	-0.001527	0.0068854	-0.0028004	0.0025004	0.00098036	0.00031424	-0.0039513	-0.00033439	-0.00037568	0.00079389	4.2378e-05
893	0.02828	-0.0013825	0.001084	-0.001527	0.0068854	-0.0028004	0.0025004	0.00098036	0.00031424	-0.0039513	-0.00033439	-0.00037568	0.00079389	4.2378e-05
905	0.02828	-0.0013825	0.001084	-0.001527	0.0068854	-0.0028004	0.0025004	0.00098036	0.00031424	-0.0039513	-0.00033439	-0.00037568	0.00079389	4.2378e-05
909	0.02828	-0.0013825	0.001084	-0.001527	0.0068854	-0.0028004	0.0025004	0.00098036	0.00031424	-0.0039513	-0.00033439	-0.00037568	0.00079389	4.2378e-05
928	0.02828	-0.0013825	0.001084	-0.001527	0.0068854	-0.0028004	0.0025004	0.00098036	0.00031424	-0.0039513	-0.00033439	-0.00037568	0.00079389	4.2378e-05
942	0.02828	-0.0013825	0.001084	-0.001527	0.0068854	-0.0028004	0.0025004	0.00098036	0.00031424	-0.0039513	-0.00033439	-0.00037568	0.00079389	4.2378e-05
960	0.02828	-0.0013825	0.001084	-0.001527	0.0068854	-0.0028004	0.0025004	0.00098036	0.00031424	-0.0039513	-0.00033439	-0.00037568	0.00079389	4.2378e-05
975	0.02828	-0.0013825	0.001084	-0.001527	0.0068854	-0.0028004	0.0025004	0.00098036	0.00031424	-0.0039513	-0.00033439	-0.00037568	0.00079389	4.2378e-05
1002	0.02828	-0.0013825	0.001084	-0.001527	0.0068854	-0.0028004	0.0025004	0.00098036	0.00031424	-0.0039513	-0.00033439	-0.00037568	0.00079389	4.2378e-05
1005	0.02828	-0.0013825	0.001084	-0.001527	0.0068854	-0.0028004	0.0025004	0.00098036	0.00031424	-0.0039513	-0.00033439	-0.00037568	0.00079389	4.2378e-05
1032	0.02828	-0.0013825	0.001084	-0.001527	0.0068854	-0.0028004	0.0025004	0.00098036	0.00031424	-0.0039513	-0.00033439	-0.00037568	0.00079389	4.2378e-05
1045	0.02828	-0.0013825	0.001084	-0.001527	0.0068854	-0.0028004	0.0025004	0.00098036	0.00031424	-0.0039513	-0.00033439	-0.00037568	0.00079389	4.2378e-05
1068	0.02828	-0.0013825	0.001084	-0.001527	0.0068854	-0.0028004	0.0025004	0.00098036	0.00031424	-0.0039513	-0.00033439	-0.00037568	0.00079389	4.2378e-05
1069	0.02828	-0.0013825	0.001084	-0.001527	0.0068854	-0.0028004	0.0025004	0.00098036	0.00031424	-0.0039513	-0.00033439	-0.00037568	0.00079389	4.2378e-05
1075	0.02828	-0.0013825	0.001084	-0.001527	0.0068854	-0.0028004	0.0025004	0.00098036	0.00031424	-0.0039513	-0.00033439	-0.00037568	0.00079389	4.2378e-05
1077	0.02828	-0.0013825	0.001084	-0.001527	0.0068854	-0.0028004	0.0025004	0.00098036	0.00031424	-0.0039513	-0.00033439	-0.00037568	0.00079389	4.2378e-05
1080	0.02828	-0.0013825	0.001084	-0.001527	0.0068854	-0.0028004	0.0025004	0.00098036	0.00031424	-0.0039513	-0.00033439	-0.00037568	0.00079389	4.2378e-05
1082	0.02828	-0.0013825	0.001084	-0.001527	0.0068854	-0.0028004	0.0025004	0.00098036	0.00031424	-0.0039513	-0.00033439	-0.00037568	0.00079389	4.2378e-05
1083	0.02828	-0.0013825	0.001084	-0.001527	0.0068854	-0.0028004	0.0025004	0.00098036	0.00031424	-0.0039513	-0.00033439	-0.00037568	0.00079389	4.2378e-05
1084	0.02828	-0.0013825	0.001084	-0.001527	0.0068854	-0.0028004	0.0025004	0.00098036	0.00031424	-0.0039513	-0.00033439	-0.00037568	0.00079389	4.2378e-05
1085	0.02828	-0.0013825	0.001084	-0.001527	0.0068854	-0.0028004	0.0025004	0.00098036	0.00031424	-0.0039513	-0.00033439	-0.00037568	0.00079389	4.2378e-05
1090	0.02828	-0.0013825	0.001084	-0.001527	0.0068854	-0.0028004	0.0025004	0.00098036	0.00031424	-0.0039513	-0.00033439	-0.00037568	0.00079389	4.2378e-05
1095	0.02828	-0.0013825	0.001084	-0.001527	0.0068854	-0.0028004	0.0025004	0.00098036	0.00031424	-0.0039513	-0.00033439	-0.00037568	0.00079389	4.2378e-05
1096	0.02828	-0.0013825	0.001084	-0.001527	0.0068854	-0.0028004	0.0025004	0.00098036	0.00031424	-0.0039513	-0.00033439	-0.00037568	0.00079389	4.2378e-05
1101	0.02828	-0.0013825	0.001084	-0.001527	0.0068854	-0.0028004	0.0025004	0.00098036	0.00031424	-0.0039513	-0.00033439	-0.00037568	0.00079389	4.2378e-05
1103	0.02828	-0.0013825	0.001084	-0.001527	0.0068854	-0.0028004	0.0025004	0.00098036	0.00031424	-0.0039513	-0.00033439	-0.00037568	0.00079389	4.2378e-05
1107	0.02828	-0.0013825	0.001084	-0.001527	0.0068854	-0.0028004	0.0025004	0.00098036	0.00031424	-0.0039513	-0.00033439	-0.00037568	0.00079389	4.2378e-05
1113	0.02828	-0.0013825	0.001084	-0.001527	0.0068854	-0.0028004	0.0025004	0.00098036	0.00031424	-0.0039513	-0.00033439	-0.00037568	0.00079389	4.2378e-05
1117	0.02828	-0.0013825	0.001084	-0.001527	0.0068854	-0.0028004	0.0025004	0.00098036	0.00031424	-0.0039513	-0.00033439	-0.00037568	0.00079389	4.2378e-05
1120	0.02828	-0.0013825	0.001084	-0.001527	0.0068854	-0.0028004	0.0025004	0.00098036	0.00031424	-0.0039513	-0.00033439	-0.00037568	0.00079389	4.2378e-05
1124	0.02828	-0.0013825	0.001084	-0.001527	0.0068854	-0.0028004	0.0025004	0.00098036	0.00031424	-0.0039513	-0.00033439	-0.00037568	0.00079389	4.2378e-05
1130	0.02828	-0.0013825	0.001084	-0.001527	0.0068854	-0.0028004	0.0025004	0.00098036	0.00031424	-0.0039513	-0.00033439	-0.00037568	0.00079389	4.2378e-05
1134	0.02828	-0.0013825	0.001084	-0.001527	0.0068854	-0.0028004	0.0025004	0.00098036	0.00031424	-0.0039513	-0.00033439	-0.00037568	0.00079389	4.2378e-05
1141	0.02828	-0.0013825	0.001084	-0.001527	0.0068854	-0.0028004	0.0025004	0.00098036	0.00031424	-0.0039513	-0.00033439	-0.00037568	0.00079389	4.2378e-05
1143	0.02828	-0.0013825	0.001084	-0.001527	0.0068854	-0.0028004	0.0025004	0.00098036	0.00031424	-0.0039513	-0.00033439	-0.00037568	0.00079389	4.2378e-05
1144	0.02828	-0.0013825	0.001084	-0.001527	0.0068854	-0.0028004	0.0025004	0.00098036	0.00031424	-0.0039513	-0.00033439	-0.00037568	0.00079389	4.2378e-05
1151	0.02828	-0.0013825	0.001084	-0.001527	0.0068854	-0.0028004	0.0025004	0.00098036	0.00031424	-0.0039513	-0.00033439	-0.00037568	0.00079389	4.2378e-05
1153	0.02828	-0.0013825	0.001084	-0.001527	0.0068854	-0.0028004	0.0025004	0.00098036	0.00031424	-0.0039513	-0.00033439	-0.00037568	0.00079389	4.2378e-05
1154	0.02828	-0.0013825	0.001084	-0.001527	0.0068854	-0.0028004	0.0025004	0.00098036	0.00031424	-0.0039513	-0.00033439	-0.00037568	0.00079389	4.2378e-05
1156	0.02828	-0.0013825	0.001084	-0.001527	0.0068854	-0.0028004	0.0025004	0.00098036	0.00031424	-0.0039513	-0.00033439	-0.00037568	0.00079389	4.2378e-05
1157	0.02828	-0.0013825	0.001084	-0.001527	0.0068854	-0.0028004	0.0025004	0.00098036	0.00031424	-0.0039513	-0.00033439	-0.00037568	0.00079389	4.2378e-05
1159	0.02828	-0.0013825	0.001084	-0.001527	0.0068854	-0.0028004	0.0025004	0.00098036	0.00031424	-0.0039513	-0.00033439	-0.00037568	0.00079389	4.2378e-05
1163	0.02828	-0.0013825	0.001084	-0.001527	0.0068854	-0.0028004	0.0025004	0.00098036	0.00031424	-0.0039513	-0.00033439	-0.00037568	0.00079389	4.2378e-05
1165	0.02828	-0.0013825	0.001084	-0.001527	0.0068854	-0.0028004	0.0025004	0.00098036	0.00031424	-0.0039513	-0.00033439	-0.00037568	0.00079389	4.2378e-05
1167	0.02828	-0.0013825	0.001084	-0.001527	0.0068854	-0.0028004	0.0025004	0.00098036	0.00031424	-0.0039513	-0.00033439	-0.00037568	0.00079389	4.2378e-05
1170	0.02828	-0.0013825	0.001084	-0.001527	0.0068854	-0.0028004	0.0025004	0.00098036	0.00031424	-0.0039513	-0.00033439	-0.00037568	0.00079389	4.2378e-05
1172	0.02828	-0.0013825	0.001084	-0.001527	0.0068854	-0.0028004	0.0025004	0.00098036	0.00031424	-0.0039513	-0.00033439	-0.00037568	0.00079389	4.2378e-05
1179	0.02828	-0.0013825	0.001084	-0.001527	0.0068854	-0.0028004	0.0025004	0.00098036	0.00031424	-0.0039513	-0.00033439	-0.00037568	0.00079389	4.2378e-05
1181	0.02828	-0.0013825	0.001084	-0.001527	0.0068854	-0.0028004	0.0025004	0.00098036	0.00031424	-0.0039513	-0.00033439	-0.00037568	0.00079389	4.2378e-05
1183	0.02828	-0.0013825	0.001084	-0.001527	0.0068854	-0.0028004	0.0025004	0.00098036	0.00031424	-0.0039513	-0.00033439	-0.00037568	0.00079389	4.2378e-05
1191	0.02828	-0.0013825	0.001084	-0.001527	0.0068854	-0.0028004	0.0025004	0.00098036	0.00031424	-0.0039513	-0.00033439	-0.00037568	0.00079389	4.2378e-05
1194	0.02828	-0.0013825	0.001084	-0.001527	0.0068854	-0.0028004	0.0025004	0.00098036	0.00031424	-0.0039513	-0.00033439	-0.00037568	0.00079389	4.2378e-05
1195	0.02828	-0.0013825	0.001084	-0.001527	0.0068854	-0.0028004	0.0025004	0.00098036	0.00031424	-0.0039513	-0.00033439	-0.00037568	0.00079389	4.2378e-05
1198	0.02828	-0.0013825	0.001084	-0.001527	0.0068854	-0.0028004	0.0025004	0.00098036	0.00031424	-0.0039513	-0.00033439	-0.00037568	0.00079389	4.2378e-05
1199	0.02828	-0.0013825	0.001084	-0.001527	0.0068854	-0.0028004	0.0025004	0.00098036	0.00031424	-0.0039513	-0.00033439	-0.00037568	0.00079389	4.2378e-05
1200	0.02828	-0.0013825	0.001084	-0.001527	0.0068854	-0.0028004	0.0025004	0.00098036	0.00031424	-0.0039513	-0.00033439	-0.00037568	0.00079389	4.2378e-05
1205	0.02828	-0.0013825	0.001084	-0.001527	0.0068854	-0.0028004	0.0025004	0.00098036	0.00031424	-0.0039513	-0.00033439	-0.00037568	0.00079389	4.2378e-05
1215	0.02828	-0.0013825	0.001084	-0.001527	0.0068854	-0.0028004	0.0025004	0.00098036	0.00031424	-0.0039513	-0.00033439	-0.00037568	0.00079389	4.2378e-05
1218	0.02828	-0.0013825	0.001084	-0.001527	0.0068854	-0.0028004	0.0025004	0.00098036	0.00031424	-0.0039513	-0.00033439	-0.00037568	0.00079389	4.2378e-05
1219	0.02828	-0.0013825	0.001084	-0.001527	0.0068854	-0.0028004	0.0025004	0.00098036	0.00031424	-0.0039513	-0.00033439	-0.00037568	0.00079389	4.2378e-05
1220	0.02828	-0.0013825	0.001084	-0.001527	0.0068854	-0.0028004	0.0025004	0.00098036	0.00031424	-0.0039513	-0.00033439	-0.00037568	0.00079389	4.2378e-05
1222	0.02828	-0.0013825	0.001084	-0.001527	0.0068854	-0.0028004	0.0025004	0.00098036	0.00031424	-0.0039513	-0.00033439	-0.00037568	0.00079389	4.2378e-05
1229	0.02828	-0.0013825	0.001084	-0.001527	0.0068854	-0.0028004	0.0025004	0.00098036	0.00031424	-0.0039513	-0.00033439	-0.00037568	0.00079389	4.2378e-05
1230	0.02828	-0.0013825	0.001084	-0.001527	0.0068854	-0.0028004	0.0025004	0.00098036	0.00031424	-0.0039513	-0.00033439	-0.00037568	0.00079389	4.2378e-05
1231	0.02828	-0.0013825	0.001084	-0.001527	0.0068854	-0.0028004	0.0025004	0.00098036	0.00031424	-0.0039513	-0.00033439	-0.00037568	0.00079389	4.2378e-05
1233	0.02828	-0.0013825	0.001084	-0.001527	0.0068854	-0.0028004	0.0025004	0.00098036	0.00031424	-0.0039513	-0.00033439	-0.00037568	0.00079389	4.2378e-05
1238	0.02828	-0.0013825	0.001084	-0.001527	0.0068854	-0.0028004	0.0025004	0.00098036	0.00031424	-0.0039513	-0.00033439	-0.00037568	0.00079389	4.2378e-05
1239	0.02828	-0.0013825	0.001084	-0.001527	0.0068854	-0.0028004	0.0025004	0.00098036	0.00031424	-0.0039513	-0.00033439	-0.00037568	0.00079389	4.2378e-05
1240	0.02828	-0.0013825	0.001084	-0.001527	0.0068854	-0.0028004	0.0025004	0.00098036	0.00031424	-0.0039513	-0.00033439	-0.00037568	0.00079389	4.2378e-05
1245	0.02828	-0.0013825	0.001084	-0.001527	0.0068854	-0.0028004	0.0025004	0.00098036	0.00031424	-0.0039513	-0.00033439	-0.00037568	0.00079389	4.2378e-05
1246	0.02828	-0.0013825	0.001084	-0.001527	0.0068854	-0.0028004	0.0025004	0.00098036	0.00031424	-0.0039513	-0.00033439	-0.00037568	0.00079389	4.2378e-05
1247	0.02828	-0.0013825	0.001084	-0.001527	0.0068854	-0.0028004	0.0025004	0.00098036	0.00031424	-0.0039513	-0.00033439	-0.00037568	0.00079389	4.2378e-05
1251	0.02828	-0.0013825	0.001084	-0.001527	0.0068854	-0.0028004	0.0025004	0.00098036	0.00031424	-0.0039513	-0.00033439	-0.00037568	0.00079389	4.2378e-05
1253	0.02828	-0.0013825	0.001084	-0.001527	0.0068854	-0.0028004	0.0025004	0.00098036	0.00031424	-0.0039513	-0.00033439	-0.00037568	0.00079389	4.2378e-05
1255	0.02828	-0.0013825	0.001084	-0.001527	0.0068854	-0.0028004	0.0025004	0.00098036	0.00031424	-0.0039513	-0.00033439	-0.00037568	0.00079389	4.2378e-05
1256	0.02828	-0.0013825	0.001084	-0.001527	0.0068854	-0.0028004	0.0025004	0.00098036	0.00031424	-0.0039513	-0.00033439	-0.00037568	0.00079389	4.2378e-05
1258	0.02828	-0.0013825	0.001084	-0.001527	0.0068854	-0.0028004	0.0025004	0.00098036	0.00031424	-0.0039513	-0.00033439	-0.00037568	0.00079389	4.2378e-05
1260	0.02828	-0.0013825	0.001084	-0.001527	0.0068854	-0.0028004	0.0025004	0.00098036	0.00031424	-0.0039513	-0.00033439	-0.00037568	0.00079389	4.2378e-05
1268	0.02828	-0.0013825	0.001084	-0.001527	0.0068854	-0.0028004	0.0025004	0.00098036	0.00031424	-0.0039513	-0.00033439	-0.00037568	0.00079389	4.2378e-05
1273	0.02828	-0.0013825	0.001084	-0.001527	0.0068854	-0.0028004	0.0025004	0.00098036	0.00031424	-0.0039513	-0.00033439	-0.00037568	0.00079389	4.2378e-05
1275	0.02828	-0.0013825	0.001084	-0.001527	0.0068854	-0.0028004	0.0025004	0.00098036	0.00031424	-0.0039513	-0.00033439	-0.00037568	0.00079389	4.2378e-05
1278	0.02828	-0.0013825	0.001084	-0.001527	0.0068854	-0.0028004	0.0025004	0.00098036	0.00031424	-0.0039513	-0.00033439	-0.00037568	0.00079389	4.2378e-05
1282	0.02828	-0.0013825	0.001084	-0.001527	0.0068854	-0.0028004	0.0025004	0.00098036	0.00031424	-0.0039513	-0.00033439	-0.00037568	0.00079389	4.2378e-05
1284	0.02828	-0.0013825	0.001084	-0.001527	0.0068854	-0.0028004	0.0025004	0.00098036	0.00031424	-0.0039513	-0.00033439	-0.00037568	0.00079389	4.2378e-05
1285	0.02828	-0.0013825	0.001084	-0.001527	0.0068854	-0.0028004	0.0025004	0.00098036	0.00031424	-0.0039513	-0.00033439	-0.00037568	0.00079389	4.2378e-05
1286	0.02828	-0.0013825	0.001084	-0.001527	0.0068854	-0.0028004	0.0025004	0.00098036	0.00031424	-0.0039513	-0.00033439	-0.00037568	0.00079389	4.2378e-05
1288	0.02828	-0.0013825	0.001084	-0.001527	0.0068854	-0.0028004	0.0025004	0.00098036	0.00031424	-0.0039513	-0.00033439	-0.00037568	0.00079389	4.2378e-05
1291	0.02828	-0.0013825	0.001084	-0.001527	0.0068854	-0.0028004	0.0025004	0.00098036	0.00031424	-0.0039513	-0.00033439	-0.00037568	0.00079389	4.2378e-05
1296	0.02828	-0.0013825	0.001084	-0.001527	0.0068854	-0.0028004	0.0025004	0.00098036	0.00031424	-0.0039513	-0.00033439	-0.00037568	0.00079389	4.2378e-05
1297	0.02828	-0.0013825	0.001084	-0.001527	0.0068854	-0.0028004	0.0025004	0.00098036	0.00031424	-0.0039513	-0.00033439	-0.00037568	0.00079389	4.2378e-05
1299	0.02828	-0.0013825	0.001084	-0.001527	0.0068854	-0.0028004	0.0025004	0.00098036	0.00031424	-0.0039513	-0.00033439	-0.00037568	0.00079389	4.2378e-05
1301	0.02828	-0.0013825	0.001084	-0.001527	0.0068854	-0.0028004	0.0025004	0.00098036	0.00031424	-0.0039513	-0.00033439	-0.00037568	0.00079389	4.2378e-05
1315	0.02828	-0.0013825	0.001084	-0.001527	0.0068854	-0.0028004	0.0025004	0.00098036	0.00031424	-0.0039513	-0.00033439	-0.00037568	0.00079389	4.2378e-05
1316	0.02828	-0.0013825	0.001084	-0.001527	0.0068854	-0.0028004	0.0025004	0.00098036	0.00031424	-0.0039513	-0.00033439	-0.00037568	0.00079389	4.2378e-05
1318	0.02828	-0.0013825	0.001084	-0.001527	0.0068854	-0.0028004	0.0025004	0.00098036	0.00031424	-0.0039513	-0.00033439	-0.00037568	0.00079389	4.2378e-05
1320	0.02828	-0.0013825	0.001084	-0.001527	0.0068854	-0.0028004	0.0025004	0.00098036	0.00031424	-0.0039513	-0.00033439	-0.00037568	0.00079389	4.2378e-05
1323	0.02828	-0.0013825	0.001084	-0.001527	0.0068854	-0.0028004	0.0025004	0.00098036	0.00031424	-0.0039513	-0.00033439	-0.00037568	0.00079389	4.2378e-05
1325	0.02828	-0.0013825	0.001084	-0.001527	0.0068854	-0.0028004	0.0025004	0.00098036	0.00031424	-0.0039513	-0.00033439	-0.00037568	0.00079389	4.2378e-05
1329	0.02828	-0.0013825	0.001084	-0.001527	0.0068854	-0.0028004	0.0025004	0.00098036	0.00031424	-0.0039513	-0.00033439	-0.00037568	0.00079389	4.2378e-05
1334	0.02828	-0.0013825	0.001084	-0.001527	0.0068854	-0.0028004	0.0025004	0.00098036	0.00031424	-0.0039513	-0.00033439	-0.00037568	0.00079389	4.2378e-05
1335	0.02828	-0.0013825	0.001084	-0.001527	0.0068854	-0.0028004	0.0025004	0.00098036	0.00031424	-0.0039513	-0.00033439	-0.00037568	0.00079389	4.2378e-05
1338	0.02828	-0.0013825	0.001084	-0.001527	0.0068854	-0.0028004	0.0025004	0.00098036	0.00031424	-0.0039513	-0.00033439	-0.00037568	0.00079389	4.2378e-05
1340	0.02828	-0.0013825	0.001084	-0.001527	0.0068854	-0.0028004	0.0025004	0.00098036	0.00031424	-0.0039513	-0.00033439	-0.00037568	0.00079389	4.2378e-05
1345	0.02828	-0.0013825	0.001084	-0.001527	0.0068854	-0.0028004	0.0025004	0.00098036	0.00031424	-0.0039513	-0.00033439	-0.00037568	0.00079389	4.2378e-05
1350	0.02828	-0.0013825	0.001084	-0.001527	0.0068854	-0.0028004	0.0025004	0.00098036	0.00031424	-0.0039513	-0.00033439	-0.00037568	0.00079389	4.2378e-05
1351	0.02828	-0.0013825	0.001084	-0.001527	0.0068854	-0.0028004	0.0025004	0.00098036	0.00031424	-0.0039513	-0.00033439	-0.00037568	0.00079389	4.2378e-05
1353	0.02828	-0.0013825	0.001084	-0.001527	0.0068854	-0.0028004	0.0025004	0.00098036	0.00031424	-0.0039513	-0.00033439	-0.00037568	0.00079389	4.2378e-05
1355	0.02828	-0.0013825	0.001084	-0.001527	0.0068854	-0.0028004	0.0025004	0.00098036	0.00031424	-0.0039513	-0.00033439	-0.00037568	0.00079389	4.2378e-05
1356	0.02828	-0.0013825	0.001084	-0.001527	0.0068854	-0.0028004	0.0025004	0.00098036	0.00031424	-0.0039513	-0.00033439	-0.00037568	0.00079389	4.2378e-05
1357	0.02828	-0.0013825	0.001084	-0.001527	0.0068854	-0.0028004	0.0025004	0.00098036	0.00031424	-0.0039513	-0.00033439	-0.00037568	0.00079389	4.2378e-05
1362	0.02828	-0.0013825	0.001084	-0.001527	0.0068854	-0.0028004	0.0025004	0.00098036	0.00031424	-0.0039513	-0.00033439	-0.00037568	0.00079389	4.2378e-05
1367	0.02828	-0.0013825	0.001084	-0.001527	0.0068854	-0.0028004	0.0025004	0.00098036	0.00031424	-0.0039513	-0.00033439	-0.00037568	0.00079389	4.2378e-05
1372	0.02828	-0.0013825	0.001084	-0.001527	0.0068854	-0.0028004	0.0025004	0.00098036	0.00031424	-0.0039513	-0.00033439	-0.00037568	0.00079389	4.2378e-05
1374	0.02828	-0.0013825	0.001084	-0.001527	0.0068854	-0.0028004	0.0025004	0.00098036	0.00031424	-0.0039513	-0.00033439	-0.00037568	0.00079389	4.2378e-05
1382	0.02828	-0.0013825	0.001084	-0.001527	0.0068854	-0.0028004	0.0025004	0.00098036	0.00031424	-0.0039513	-0.00033439	-0.00037568	0.00079389	4.2378e-05
1414	0.02828	-0.0013825	0.001084	-0.001527	0.0068854	-0.0028004	0.0025004	0.00098036	0.00031424	-0.0039513	-0.00033439	-0.00037568	0.00079389	4.2378e-05
1444	0.02828	-0.0013825	0.001084	-0.001527	0.0068854	-0.0028004	0.0025004	0.00098036	0.00031424	-0.0039513	-0.00033439	-0.00037568	0.00079389	4.2378e-05
1504	0.02828	-0.0013825	0.001084	-0.001527	0.0068854	-0.0028004	0.0025004	0.00098036	0.00031424	-0.0039513	-0.00033439	-0.00037568	0.00079389	4.2378e-05
1524	0.02828	-0.0013825	0.001084	-0.001527	0.0068854	-0.0028004	0.0025004	0.00098036	0.00031424	-0.0039513	-0.00033439	-0.00037568	0.00079389	4.2378e-05
1551	0.02828	-0.0013825	0.001084	-0.001527	0.0068854	-0.0028004	0.0025004	0.00098036	0.00031424	-0.0039513	-0.00033439	-0.00037568	0.00079389	4.2378e-05
1585	0.02828	-0.0013825	0.001084	-0.001527	0.0068854	-0.0028004	0.0025004	0.00098036	0.00031424	-0.0039513	-0.00033439	-0.00037568	0.00079389	4.2378e-05
1587	0.02828	-0.0013825	0.001084	-0.001527	0.0068854	-0.0028004	0.0025004	0.00098036	0.00031424	-0.0039513	-0.00033439	-0.00037568	0.00079389	4.2378e-05
1601	0.02828	-0.0013825	0.001084	-0.001527	0.0068854	-0.0028004	0.0025004	0.00098036	0.00031424	-0.0039513	-0.00033439	-0.00037568	0.00079389	4.2378e-05
1613	0.02828	-0.0013825	0.001084	-0.001527	0.0068854	-0.0028004	0.0025004	0.00098036	0.00031424	-0.0039513	-0.00033439	-0.00037568	0.00079389	4.2378e-05
1628	0.02828	-0.0013825	0.001084	-0.001527	0.0068854	-0.0028004	0.0025004	0.00098036	0.00031424	-0.0039513	-0.00033439	-0.00037568	0.00079389	4.2378e-05
1629	0.02828	-0.0013825	0.001084	-0.001527	0.0068854	-0.0028004	0.0025004	0.00098036	0.00031424	-0.0039513	-0.00033439	-0.00037568	0.00079389	4.2378e-05
1637	0.02828	-0.0013825	0.001084	-0.001527	0.0068854	-0.0028004	0.0025004	0.00098036	0.00031424	-0.0039513	-0.00033439	-0.00037568	0.00079389	4.2378e-05
1661	0.02828	-0.0013825	0.001084	-0.001527	0.0068854	-0.0028004	0.0025004	0.00098036	0.00031424	-0.0039513	-0.00033439	-0.00037568	0.00079389	4.2378e-05
1663	0.02828	-0.0013825	0.001084	-0.001527	0.0068854	-0.0028004	0.0025004	0.00098036	0.00031424	-0.0039513	-0.00033439	-0.00037568	0.00079389	4.2378e-05
1679	0.02828	-0.0013825	0.001084	-0.001527	0.0068854	-0.0028004	0.0025004	0.00098036	0.00031424	-0.0039513	-0.00033439	-0.00037568	0.00079389	4.2378e-05
1683	0.02828	-0.0013825	0.001084	-0.001527	0.0068854	-0.0028004	0.0025004	0.00098036	0.00031424	-0.0039513	-0.00033439	-0.00037568	0.00079389	4.2378e-05
1685	0.02828	-0.0013825	0.001084	-0.001527	0.0068854	-0.0028004	0.0025004	0.00098036	0.00031424	-0.0039513	-0.00033439	-0.00037568	0.00079389	4.2378e-05
1691	0.02828	-0.0013825	0.001084	-0.001527	0.0068854	-0.0028004	0.0025004	0.00098036	0.00031424	-0.0039513	-0.00033439	-0.00037568	0.00079389	4.2378e-05
1204	0.028179	-0.01661	0.0021361	0.036677	0.00018227	-0.04665	0.0013084	0.030354	0.0071222	0.00082432	-0.0024387	0.0006793	-0.027737	0.00037412
1520	0.028153	0.059887	-0.037011	-0.072166	0.043006	-0.064506	0.015191	-0.10681	0.045053	0.096456	0.044078	0.10121	-0.00037696	0.1206
21	0.028136	-0.056533	0.056315	0.043707	-0.017678	0.031349	0.01954	-0.026051	0.023083	-0.012808	-0.02678	-0.001951	0.00495	-0.0092296
706	0.028136	-0.056533	0.056315	0.043707	-0.017678	0.031349	0.01954	-0.026051	0.023083	-0.012808	-0.02678	-0.001951	0.00495	-0.0092296
1232	0.028136	-0.056533	0.056315	0.043707	-0.017678	0.031349	0.01954	-0.026051	0.023083	-0.012808	-0.02678	-0.001951	0.00495	-0.0092296
1483	0.028136	-0.056533	0.056315	0.043707	-0.017678	0.031349	0.01954	-0.026051	0.023083	-0.012808	-0.02678	-0.001951	0.00495	-0.0092296
1505	0.028136	-0.056533	0.056315	0.043707	-0.017678	0.031349	0.01954	-0.026051	0.023083	-0.012808	-0.02678	-0.001951	0.00495	-0.0092296
1573	0.028136	-0.056533	0.056315	0.043707	-0.017678	0.031349	0.01954	-0.026051	0.023083	-0.012808	-0.02678	-0.001951	0.00495	-0.0092296
493	0.027387	-0.00083674	0.0073764	-0.0085258	0.048954	0.047647	0.0046357	0.018341	0.008224	0.012189	0.005403	0.00872	0.0093033	0.010159
40	0.027103	-0.00263	-0.01864	0.01014	-0.043821	0.013883	0.026617	-0.02241	0.054442	-0.013742	-0.034993	-0.01424	-0.015372	0.019781
51	0.027103	-0.00263	-0.01864	0.01014	-0.043821	0.013883	0.026617	-0.02241	0.054442	-0.013742	-0.034993	-0.01424	-0.015372	0.019781
80	0.027103	-0.00263	-0.01864	0.01014	-0.043821	0.013883	0.026617	-0.02241	0.054442	-0.013742	-0.034993	-0.01424	-0.015372	0.019781
98	0.027103	-0.00263	-0.01864	0.01014	-0.043821	0.013883	0.026617	-0.02241	0.054442	-0.013742	-0.034993	-0.01424	-0.015372	0.019781
100	0.027103	-0.00263	-0.01864	0.01014	-0.043821	0.013883	0.026617	-0.02241	0.054442	-0.013742	-0.034993	-0.01424	-0.015372	0.019781
1537	0.026621	0.0304	0.060376	-0.068158	-0.011824	-0.032393	-0.076654	0.0019814	0.0067451	0.16275	0.056522	-0.17789	-0.03613	-0.021679
1596	0.026621	0.0304	0.060376	-0.068158	-0.011824	-0.032393	-0.076654	0.0019814	0.0067451	0.16275	0.056522	-0.17789	-0.03613	-0.021679
705	0.025857	0.009643	-0.005759	-0.0026288	-0.006615	0.0036107	0.030377	0.029123	0.022865	-0.0038201	0.0053484	-0.0054209	0.02282	0.010005
1164	0.025857	0.009643	-0.005759	-0.0026288	-0.006615	0.0036107	0.030377	0.029123	0.022865	-0.0038201	0.0053484	-0.0054209	0.02282	0.010005
1643	0.025824	-0.015273	0.012017	-0.048053	0.046232	-0.011402	0.063531	-0.0028078	0.0071193	-0.0088582	-0.011082	0.0077651	0.0019418	0.0057358
328	0.025782	-0.0062296	0.0038179	-0.0040418	-0.0035056	0.0097918	-0.00128	-0.028915	0.041536	-0.0058334	0.022185	0.029935	-0.021771	-0.0059057
477	0.025782	-0.0062296	0.0038179	-0.0040418	-0.0035056	0.0097918	-0.00128	-0.028915	0.041536	-0.0058334	0.022185	0.029935	-0.021771	-0.0059057
898	0.025782	-0.0062296	0.0038179	-0.0040418	-0.0035056	0.0097918	-0.00128	-0.028915	0.041536	-0.0058334	0.022185	0.029935	-0.021771	-0.0059057
1145	0.025782	-0.0062296	0.0038179	-0.0040418	-0.0035056	0.0097918	-0.00128	-0.028915	0.041536	-0.0058334	0.022185	0.029935	-0.021771	-0.0059057
1267	0.025782	-0.0062296	0.0038179	-0.0040418	-0.0035056	0.0097918	-0.00128	-0.028915	0.041536	-0.0058334	0.022185	0.029935	-0.021771	-0.0059057
683	0.025667	-0.0046567	0.0024029	0.00016369	-0.00059676	0.01542	0.0071456	-0.014124	-0.006279	-0.012155	-0.059783	-0.039072	-0.012043	0.022942
559	0.025633	-0.0090696	0.0061182	-0.001933	-0.0035954	0.0081719	0.0054716	-0.0039324	-0.032948	-0.00092897	0.022231	0.0059222	0.063618	-0.029074
963	0.025633	-0.0090696	0.0061182	-0.001933	-0.0035954	0.0081719	0.0054716	-0.0039324	-0.032948	-0.00092897	0.022231	0.0059222	0.063618	-0.029074
991	0.025633	-0.0090696	0.0061182	-0.001933	-0.0035954	0.0081719	0.0054716	-0.0039324	-0.032948	-0.00092897	0.022231	0.0059222	0.063618	-0.029074
1097	0.025633	-0.0090696	0.0061182	-0.001933	-0.0035954	0.0081719	0.0054716	-0.0039324	-0.032948	-0.00092897	0.022231	0.0059222	0.063618	-0.029074
1106	0.025633	-0.0090696	0.0061182	-0.001933	-0.0035954	0.0081719	0.0054716	-0.0039324	-0.032948	-0.00092897	0.022231	0.0059222	0.063618	-0.029074
1279	0.025633	-0.0090696	0.0061182	-0.001933	-0.0035954	0.0081719	0.0054716	-0.0039324	-0.032948	-0.00092897	0.022231	0.0059222	0.063618	-0.029074
690	0.025444	-0.0024596	-0.0057465	-0.01458	0.0090482	-0.0080981	-0.017316	0.0051421	0.0028024	0.014366	0.031418	-0.059747	-0.011756	0.0009352
724	0.025444	-0.0024596	-0.0057465	-0.01458	0.0090482	-0.0080981	-0.017316	0.0051421	0.0028024	0.014366	0.031418	-0.059747	-0.011756	0.0009352
1494	0.025422	-0.016607	-0.067737	0.054372	-0.07733	-0.082161	-0.018502	-0.026134	-0.012209	0.00065803	-0.013649	-0.0017319	-0.01116	-0.028703
1544	0.025271	0.016114	0.00079324	0.038405	-0.055198	-0.024106	-0.05604	-0.0060588	-0.011348	-0.01535	0.0080879	-0.017179	-0.0060733	-0.0085917
1223	0.025212	0.0075221	-0.002707	0.0035612	0.020893	-0.015184	0.0034864	-0.029532	-0.009536	-6.6221e-05	0.0064974	0.011088	0.024098	0.072634
109	0.025121	0.048834	0.069324	0.022437	-0.033065	0.033949	-0.093578	0.014016	-0.010488	-0.031357	0.029825	-0.032626	-0.00098635	0.011519
504	0.025121	0.048834	0.069324	0.022437	-0.033065	0.033949	-0.093578	0.014016	-0.010488	-0.031357	0.029825	-0.032626	-0.00098635	0.011519
1025	0.024455	0.00029926	-0.02718	0.039389	-0.024195	-0.0026857	-0.035136	0.0012645	-0.0038688	0.0087949	0.0029568	-0.00035982	-0.00010744	-0.0085309
1303	0.024455	0.00029926	-0.02718	0.039389	-0.024195	-0.0026857	-0.035136	0.0012645	-0.0038688	0.0087949	0.0029568	-0.00035982	-0.00010744	-0.0085309
770	0.023638	-0.015515	-0.055153	0.040374	0.0068072	0.018734	-0.014232	0.0085879	0.0036107	0.032939	-0.0021742	0.01646	0.0058585	-0.0084701
916	0.023638	-0.015515	-0.055153	0.040374	0.0068072	0.018734	-0.014232	0.0085879	0.0036107	0.032939	-0.0021742	0.01646	0.0058585	-0.0084701
1482	0.023638	-0.015515	-0.055153	0.040374	0.0068072	0.018734	-0.014232	0.0085879	0.0036107	0.032939	-0.0021742	0.01646	0.0058585	-0.0084701
1490	0.023638	-0.015515	-0.055153	0.040374	0.0068072	0.018734	-0.014232	0.0085879	0.0036107	0.032939	-0.0021742	0.01646	0.0058585	-0.0084701
1503	0.023638	-0.015515	-0.055153	0.040374	0.0068072	0.018734	-0.014232	0.0085879	0.0036107	0.032939	-0.0021742	0.01646	0.0058585	-0.0084701
1553	0.023638	-0.015515	-0.055153	0.040374	0.0068072	0.018734	-0.014232	0.0085879	0.0036107	0.032939	-0.0021742	0.01646	0.0058585	-0.0084701
1603	0.023638	-0.015515	-0.055153	0.040374	0.0068072	0.018734	-0.014232	0.0085879	0.0036107	0.032939	-0.0021742	0.01646	0.0058585	-0.0084701
1635	0.023638	-0.015515	-0.055153	0.040374	0.0068072	0.018734	-0.014232	0.0085879	0.0036107	0.032939	-0.0021742	0.01646	0.0058585	-0.0084701
1703	0.023638	-0.015515	-0.055153	0.040374	0.0068072	0.018734	-0.014232	0.0085879	0.0036107	0.032939	-0.0021742	0.01646	0.0058585	-0.0084701
534	0.023528	0.003453	-0.00062045	0.01052	-0.0027004	0.0038671	-0.012851	0.00079269	0.0015656	0.052403	-0.013999	0.0083042	0.0034359	-0.012354
1241	0.023528	0.003453	-0.00062045	0.01052	-0.0027004	0.0038671	-0.012851	0.00079269	0.0015656	0.052403	-0.013999	0.0083042	0.0034359	-0.012354
1549	0.023487	0.017205	0.013378	0.024407	0.028939	0.076789	-0.05177	0.028663	0.0044711	0.016932	0.019563	0.0010123	0.010945	0.011641
608	0.023447	0.023491	-0.006292	-0.038985	-0.015578	-0.0054598	-0.076625	0.092343	0.019137	-0.045059	-0.088865	0.1135	0.059393	0.012522
603	0.023136	-0.013917	0.0088521	-0.0044478	-0.013986	0.020764	0.0016913	-0.033828	0.0082747	-0.002811	0.04475	0.036233	0.041053	-0.035022
918	0.023136	-0.013917	0.0088521	-0.0044478	-0.013986	0.020764	0.0016913	-0.033828	0.0082747	-0.002811	0.04475	0.036233	0.041053	-0.035022
983	0.023136	-0.013917	0.0088521	-0.0044478	-0.013986	0.020764	0.0016913	-0.033828	0.0082747	-0.002811	0.04475	0.036233	0.041053	-0.035022
300	0.023021	-0.012344	0.0074371	-0.00024232	-0.011077	0.026392	0.010117	-0.019037	-0.039541	-0.0091331	-0.037217	-0.032774	0.050781	-0.0061742
1053	0.023021	-0.012344	0.0074371	-0.00024232	-0.011077	0.026392	0.010117	-0.019037	-0.039541	-0.0091331	-0.037217	-0.032774	0.050781	-0.0061742
378	0.02285	-0.00038462	-0.0085409	0.013749	0.004723	0.011187	-0.015159	0.0079856	-0.002068	-0.047724	0.020034	-0.0086067	4.0593e-05	0.011041
1236	0.02285	-0.00038462	-0.0085409	0.013749	0.004723	0.011187	-0.015159	0.0079856	-0.002068	-0.047724	0.020034	-0.0086067	4.0593e-05	0.011041
1126	0.022847	-0.013746	0.012667	0.0045959	-0.0061535	0.0049735	0.0040979	-0.0012782	0.024734	0.0036865	0.036312	0.046846	-0.069973	0.048072
1426	0.022094	0.0094134	0.0057065	0.021771	0.009403	-0.011767	0.039279	0.12232	-0.0011967	-0.046685	-0.16734	0.022598	-0.10203	-0.076839
1507	0.022094	0.0094134	0.0057065	0.021771	0.009403	-0.011767	0.039279	0.12232	-0.0011967	-0.046685	-0.16734	0.022598	-0.10203	-0.076839
458	0.021999	-0.013591	-0.016247	-0.0071363	0.015152	-0.011288	0.025895	-0.0025236	0.0029362	0.003888	-0.0077906	0.0077809	0.0010405	-0.0028375
462	0.021999	-0.013591	-0.016247	-0.0071363	0.015152	-0.011288	0.025895	-0.0025236	0.0029362	0.003888	-0.0077906	0.0077809	0.0010405	-0.0028375
552	0.021999	-0.013591	-0.016247	-0.0071363	0.015152	-0.011288	0.025895	-0.0025236	0.0029362	0.003888	-0.0077906	0.0077809	0.0010405	-0.0028375
561	0.021999	-0.013591	-0.016247	-0.0071363	0.015152	-0.011288	0.025895	-0.0025236	0.0029362	0.003888	-0.0077906	0.0077809	0.0010405	-0.0028375
809	0.021999	-0.013591	-0.016247	-0.0071363	0.015152	-0.011288	0.025895	-0.0025236	0.0029362	0.003888	-0.0077906	0.0077809	0.0010405	-0.0028375
868	0.021999	-0.013591	-0.016247	-0.0071363	0.015152	-0.011288	0.025895	-0.0025236	0.0029362	0.003888	-0.0077906	0.0077809	0.0010405	-0.0028375
998	0.021999	-0.013591	-0.016247	-0.0071363	0.015152	-0.011288	0.025895	-0.0025236	0.0029362	0.003888	-0.0077906	0.0077809	0.0010405	-0.0028375
1294	0.021999	-0.013591	-0.016247	-0.0071363	0.015152	-0.011288	0.025895	-0.0025236	0.0029362	0.003888	-0.0077906	0.0077809	0.0010405	-0.0028375
1307	0.021999	-0.013591	-0.016247	-0.0071363	0.015152	-0.011288	0.025895	-0.0025236	0.0029362	0.003888	-0.0077906	0.0077809	0.0010405	-0.0028375
1373	0.021999	-0.013591	-0.016247	-0.0071363	0.015152	-0.011288	0.025895	-0.0025236	0.0029362	0.003888	-0.0077906	0.0077809	0.0010405	-0.0028375
453	0.021924	0.0027691	0.018018	-0.01512	0.026218	0.01774	0.007126	0.0075137	0.0033664	-0.0041158	0.0030778	5.7298e-05	0.003584	0.0072181
519	0.021924	0.0027691	0.018018	-0.01512	0.026218	0.01774	0.007126	0.0075137	0.0033664	-0.0041158	0.0030778	5.7298e-05	0.003584	0.0072181
566	0.021924	0.0027691	0.018018	-0.01512	0.026218	0.01774	0.007126	0.0075137	0.0033664	-0.0041158	0.0030778	5.7298e-05	0.003584	0.0072181
720	0.021924	0.0027691	0.018018	-0.01512	0.026218	0.01774	0.007126	0.0075137	0.0033664	-0.0041158	0.0030778	5.7298e-05	0.003584	0.0072181
1029	0.021924	0.0027691	0.018018	-0.01512	0.026218	0.01774	0.007126	0.0075137	0.0033664	-0.0041158	0.0030778	5.7298e-05	0.003584	0.0072181
1207	0.021924	0.0027691	0.018018	-0.01512	0.026218	0.01774	0.007126	0.0075137	0.0033664	-0.0041158	0.0030778	5.7298e-05	0.003584	0.0072181
1304	0.021924	0.0027691	0.018018	-0.01512	0.026218	0.01774	0.007126	0.0075137	0.0033664	-0.0041158	0.0030778	5.7298e-05	0.003584	0.0072181
1326	0.021924	0.0027691	0.018018	-0.01512	0.026218	0.01774	0.007126	0.0075137	0.0033664	-0.0041158	0.0030778	5.7298e-05	0.003584	0.0072181
1370	0.021924	0.0027691	0.018018	-0.01512	0.026218	0.01774	0.007126	0.0075137	0.0033664	-0.0041158	0.0030778	5.7298e-05	0.003584	0.0072181
1478	0.021924	0.0027691	0.018018	-0.01512	0.026218	0.01774	0.007126	0.0075137	0.0033664	-0.0041158	0.0030778	5.7298e-05	0.003584	0.0072181
1599	0.021924	0.0027691	0.018018	-0.01512	0.026218	0.01774	0.007126	0.0075137	0.0033664	-0.0041158	0.0030778	5.7298e-05	0.003584	0.0072181
1662	0.021924	0.0027691	0.018018	-0.01512	0.026218	0.01774	0.007126	0.0075137	0.0033664	-0.0041158	0.0030778	5.7298e-05	0.003584	0.0072181
1266	0.021862	-0.0043946	0.004267	0.00045728	0.02193	-0.027145	-0.027313	0.029155	0.026609	-0.019993	-0.047043	0.026561	0.035528	-0.046549
1013	0.020747	0.0015217	-0.0017061	-0.003453	-0.024488	0.034423	0.031242	-0.015877	0.057494	-0.013906	-0.03158	-0.013807	-0.012582	0.026956
612	0.020524	-0.017191	0.010171	-0.0027572	-0.021468	0.038984	0.0063365	-0.048932	0.0016815	-0.011015	-0.014698	-0.0024635	0.028216	-0.012122
699	0.020524	-0.017191	0.010171	-0.0027572	-0.021468	0.038984	0.0063365	-0.048932	0.0016815	-0.011015	-0.014698	-0.0024635	0.028216	-0.012122
1125	0.02004	0.0031836	-0.0068753	-0.016829	0.0026636	0.0053875	-0.020097	-0.017682	0.014806	-0.021763	-0.0086921	0.083863	-0.057026	-0.084737
430	0.019641	0.025886	-0.017449	-0.038656	0.017887	-0.032462	0.01039	0.0070007	-0.0088452	0.046225	-0.0073124	0.0088309	-0.0009278	-0.0063419
709	0.019564	-0.011429	0.056997	-0.053496	-0.020547	0.0016426	0.048771	-0.067237	0.0046405	0.06006	-0.054347	0.0057689	0.026793	-0.029885
1341	0.019178	-0.020145	0.024105	0.022678	0.009034	-0.015138	0.0089052	0.031974	-0.023087	0.0036822	0.023539	0.0074102	0.037877	-0.021567
1672	0.019178	-0.020145	0.024105	0.022678	0.009034	-0.015138	0.0089052	0.031974	-0.023087	0.0036822	0.023539	0.0074102	0.037877	-0.021567
1344	0.019163	-0.014668	-0.023077	-0.020189	0.017315	-0.016585	0.0060787	0.0016381	0.0054244	0.022205	0.023962	-0.05159	-0.011509	-0.0019447
1466	0.019067	-0.012455	-0.050803	0.040779	-0.057997	-0.06162	-0.013877	-0.0196	-0.0091565	0.00049353	-0.010237	-0.0012989	-0.0083702	-0.021527
716	0.018929	0.024656	-0.0051023	-0.057298	0.0047365	-0.069037	0.028231	-0.0036389	-0.014954	-0.026434	0.004027	-0.0085118	-0.0092892	0.0031141
1262	0.018846	0.01283	0.0016922	0.020736	0.042571	-0.032227	0.010594	-0.029934	-0.0092346	-0.0097715	-0.0033089	0.0072323	-0.00096947	-0.052548
85	0.01884	0.036625	0.051993	0.016828	-0.024799	0.025462	-0.070184	0.010512	-0.007866	-0.023518	0.022369	-0.02447	-0.00073976	0.0086396
94	0.01884	0.036625	0.051993	0.016828	-0.024799	0.025462	-0.070184	0.010512	-0.007866	-0.023518	0.022369	-0.02447	-0.00073976	0.0086396
108	0.01884	0.036625	0.051993	0.016828	-0.024799	0.025462	-0.070184	0.010512	-0.007866	-0.023518	0.022369	-0.02447	-0.00073976	0.0086396
1707	0.01884	0.036625	0.051993	0.016828	-0.024799	0.025462	-0.070184	0.010512	-0.007866	-0.023518	0.022369	-0.02447	-0.00073976	0.0086396
476	0.018141	-0.0093012	-0.024244	0.01191	-0.036503	-0.055068	0.0084083	-0.020072	-0.0037222	0.044101	-0.027192	0.0073651	-0.0048269	-0.02535
457	0.018099	0.0044509	-0.010245	0.025796	-0.0048628	0.017854	-0.03051	0.0077979	-0.00081663	0.0086304	0.0063691	7.316e-05	0.0026826	-0.0013552
531	0.018099	0.0044509	-0.010245	0.025796	-0.0048628	0.017854	-0.03051	0.0077979	-0.00081663	0.0086304	0.0063691	7.316e-05	0.0026826	-0.0013552
569	0.018099	0.0044509	-0.010245	0.025796	-0.0048628	0.017854	-0.03051	0.0077979	-0.00081663	0.0086304	0.0063691	7.316e-05	0.0026826	-0.0013552
590	0.018099	0.0044509	-0.010245	0.025796	-0.0048628	0.017854	-0.03051	0.0077979	-0.00081663	0.0086304	0.0063691	7.316e-05	0.0026826	-0.0013552
647	0.018099	0.0044509	-0.010245	0.025796	-0.0048628	0.017854	-0.03051	0.0077979	-0.00081663	0.0086304	0.0063691	7.316e-05	0.0026826	-0.0013552
684	0.018099	0.0044509	-0.010245	0.025796	-0.0048628	0.017854	-0.03051	0.0077979	-0.00081663	0.0086304	0.0063691	7.316e-05	0.0026826	-0.0013552
775	0.018099	0.0044509	-0.010245	0.025796	-0.0048628	0.017854	-0.03051	0.0077979	-0.00081663	0.0086304	0.0063691	7.316e-05	0.0026826	-0.0013552
820	0.018099	0.0044509	-0.010245	0.025796	-0.0048628	0.017854	-0.03051	0.0077979	-0.00081663	0.0086304	0.0063691	7.316e-05	0.0026826	-0.0013552
824	0.018099	0.0044509	-0.010245	0.025796	-0.0048628	0.017854	-0.03051	0.0077979	-0.00081663	0.0086304	0.0063691	7.316e-05	0.0026826	-0.0013552
889	0.018099	0.0044509	-0.010245	0.025796	-0.0048628	0.017854	-0.03051	0.0077979	-0.00081663	0.0086304	0.0063691	7.316e-05	0.0026826	-0.0013552
1009	0.018099	0.0044509	-0.010245	0.025796	-0.0048628	0.017854	-0.03051	0.0077979	-0.00081663	0.0086304	0.0063691	7.316e-05	0.0026826	-0.0013552
1031	0.018099	0.0044509	-0.010245	0.025796	-0.0048628	0.017854	-0.03051	0.0077979	-0.00081663	0.0086304	0.0063691	7.316e-05	0.0026826	-0.0013552
1043	0.018099	0.0044509	-0.010245	0.025796	-0.0048628	0.017854	-0.03051	0.0077979	-0.00081663	0.0086304	0.0063691	7.316e-05	0.0026826	-0.0013552
1050	0.018099	0.0044509	-0.010245	0.025796	-0.0048628	0.017854	-0.03051	0.0077979	-0.00081663	0.0086304	0.0063691	7.316e-05	0.0026826	-0.0013552
1060	0.018099	0.0044509	-0.010245	0.025796	-0.0048628	0.017854	-0.03051	0.0077979	-0.00081663	0.0086304	0.0063691	7.316e-05	0.0026826	-0.0013552
1166	0.018099	0.0044509	-0.010245	0.025796	-0.0048628	0.017854	-0.03051	0.0077979	-0.00081663	0.0086304	0.0063691	7.316e-05	0.0026826	-0.0013552
1186	0.018099	0.0044509	-0.010245	0.025796	-0.0048628	0.017854	-0.03051	0.0077979	-0.00081663	0.0086304	0.0063691	7.316e-05	0.0026826	-0.0013552
1249	0.018099	0.0044509	-0.010245	0.025796	-0.0048628	0.017854	-0.03051	0.0077979	-0.00081663	0.0086304	0.0063691	7.316e-05	0.0026826	-0.0013552
1276	0.018099	0.0044509	-0.010245	0.025796	-0.0048628	0.017854	-0.03051	0.0077979	-0.00081663	0.0086304	0.0063691	7.316e-05	0.0026826	-0.0013552
1333	0.018099	0.0044509	-0.010245	0.025796	-0.0048628	0.017854	-0.03051	0.0077979	-0.00081663	0.0086304	0.0063691	7.316e-05	0.0026826	-0.0013552
1337	0.018099	0.0044509	-0.010245	0.025796	-0.0048628	0.017854	-0.03051	0.0077979	-0.00081663	0.0086304	0.0063691	7.316e-05	0.0026826	-0.0013552
1342	0.018099	0.0044509	-0.010245	0.025796	-0.0048628	0.017854	-0.03051	0.0077979	-0.00081663	0.0086304	0.0063691	7.316e-05	0.0026826	-0.0013552
1349	0.018099	0.0044509	-0.010245	0.025796	-0.0048628	0.017854	-0.03051	0.0077979	-0.00081663	0.0086304	0.0063691	7.316e-05	0.0026826	-0.0013552
1359	0.018099	0.0044509	-0.010245	0.025796	-0.0048628	0.017854	-0.03051	0.0077979	-0.00081663	0.0086304	0.0063691	7.316e-05	0.0026826	-0.0013552
1366	0.018099	0.0044509	-0.010245	0.025796	-0.0048628	0.017854	-0.03051	0.0077979	-0.00081663	0.0086304	0.0063691	7.316e-05	0.0026826	-0.0013552
1392	0.018099	0.0044509	-0.010245	0.025796	-0.0048628	0.017854	-0.03051	0.0077979	-0.00081663	0.0086304	0.0063691	7.316e-05	0.0026826	-0.0013552
1396	0.018099	0.0044509	-0.010245	0.025796	-0.0048628	0.017854	-0.03051	0.0077979	-0.00081663	0.0086304	0.0063691	7.316e-05	0.0026826	-0.0013552
1397	0.018099	0.0044509	-0.010245	0.025796	-0.0048628	0.017854	-0.03051	0.0077979	-0.00081663	0.0086304	0.0063691	7.316e-05	0.0026826	-0.0013552
1652	0.018099	0.0044509	-0.010245	0.025796	-0.0048628	0.017854	-0.03051	0.0077979	-0.00081663	0.0086304	0.0063691	7.316e-05	0.0026826	-0.0013552
1671	0.017931	0.03204	0.042512	-0.11012	-0.012521	-0.049951	-0.16026	0.061697	0.0056387	0.12935	-0.045147	-0.050808	0.00069062	-0.022042
745	0.017673	-0.010311	0.019494	-0.011042	-0.036722	-0.0091431	0.0041815	-0.044655	0.0034172	-0.019116	0.042425	0.02757	0.035333	-0.037963
339	0.017627	-0.016644	0.0042164	-0.016746	-0.021701	0.033132	-0.021533	-0.029027	0.0013126	-0.022148	-0.048588	0.039897	0.040489	-0.012243
368	0.017462	-0.013139	-0.032164	0.015138	-0.029079	-0.047748	0.0061002	-0.012879	-0.0073557	-0.056025	0.00684	-0.0095458	-0.0082222	-0.0019547
1385	0.017387	0.0032213	0.002101	0.0071549	-0.018013	-0.01872	-0.012669	-0.0028418	-0.0069255	-0.064029	0.017708	-0.017269	-0.0056787	0.0081008
1041	0.017173	0.0076047	0.016314	-0.0030725	0.016632	0.024407	-0.0082254	0.0073261	0.0046177	0.052238	-0.010587	0.0087372	0.006226	-0.0051786
253	0.01668	-0.024992	0.026839	0.020163	-0.001357	-0.0025458	0.0051248	0.0020788	0.018135	0.0018001	0.046058	0.037721	0.015312	-0.027515
825	0.01668	-0.024992	0.026839	0.020163	-0.001357	-0.0025458	0.0051248	0.0020788	0.018135	0.0018001	0.046058	0.037721	0.015312	-0.027515
1006	0.01668	-0.024992	0.026839	0.020163	-0.001357	-0.0025458	0.0051248	0.0020788	0.018135	0.0018001	0.046058	0.037721	0.015312	-0.027515
148	0.016566	-0.023419	0.025424	0.024368	0.0015519	0.0030821	0.01355	0.01687	-0.029681	-0.004522	-0.035909	-0.031286	0.02504	0.0013333
876	0.016566	-0.023419	0.025424	0.024368	0.0015519	0.0030821	0.01355	0.01687	-0.029681	-0.004522	-0.035909	-0.031286	0.02504	0.0013333
1038	0.016566	-0.023419	0.025424	0.024368	0.0015519	0.0030821	0.01355	0.01687	-0.029681	-0.004522	-0.035909	-0.031286	0.02504	0.0013333
1237	0.016536	-0.0099851	-0.0056051	-0.01373	-0.0075843	-0.041195	0.028385	-0.013351	-0.0019213	-0.012417	-0.010116	-0.00088182	-0.0046788	-0.0057781
931	0.016495	0.003767	0.0083935	0.00015611	0.024056	0.031727	-0.010533	0.014519	0.00098423	-0.047888	0.023446	-0.0081737	0.0028307	0.018217
1324	0.016495	0.003767	0.0083935	0.00015611	0.024056	0.031727	-0.010533	0.014519	0.00098423	-0.047888	0.023446	-0.0081737	0.0028307	0.018217
1336	0.016495	0.003767	0.0083935	0.00015611	0.024056	0.031727	-0.010533	0.014519	0.00098423	-0.047888	0.023446	-0.0081737	0.0028307	0.018217
408	0.016461	0.006375	0.02866	-0.021714	0.0034818	-0.012168	0.0096162	-0.0033136	-0.0014911	-0.020421	0.00075273	-0.0086054	-0.0021353	0.0042774
1036	0.016461	0.006375	0.02866	-0.021714	0.0034818	-0.012168	0.0096162	-0.0033136	-0.0014911	-0.020421	0.00075273	-0.0086054	-0.0021353	0.0042774
1221	0.016461	0.006375	0.02866	-0.021714	0.0034818	-0.012168	0.0096162	-0.0033136	-0.0014911	-0.020421	0.00075273	-0.0086054	-0.0021353	0.0042774
1248	0.016461	0.006375	0.02866	-0.021714	0.0034818	-0.012168	0.0096162	-0.0033136	-0.0014911	-0.020421	0.00075273	-0.0086054	-0.0021353	0.0042774
1376	0.016461	0.006375	0.02866	-0.021714	0.0034818	-0.012168	0.0096162	-0.0033136	-0.0014911	-0.020421	0.00075273	-0.0086054	-0.0021353	0.0042774
1391	0.016461	0.006375	0.02866	-0.021714	0.0034818	-0.012168	0.0096162	-0.0033136	-0.0014911	-0.020421	0.00075273	-0.0086054	-0.0021353	0.0042774
1564	0.016461	0.006375	0.02866	-0.021714	0.0034818	-0.012168	0.0096162	-0.0033136	-0.0014911	-0.020421	0.00075273	-0.0086054	-0.0021353	0.0042774
1676	0.016461	0.006375	0.02866	-0.021714	0.0034818	-0.012168	0.0096162	-0.0033136	-0.0014911	-0.020421	0.00075273	-0.0086054	-0.0021353	0.0042774
1695	0.016461	0.006375	0.02866	-0.021714	0.0034818	-0.012168	0.0096162	-0.0033136	-0.0014911	-0.020421	0.00075273	-0.0086054	-0.0021353	0.0042774
1699	0.016461	0.006375	0.02866	-0.021714	0.0034818	-0.012168	0.0096162	-0.0033136	-0.0014911	-0.020421	0.00075273	-0.0086054	-0.0021353	0.0042774
1711	0.016461	0.006375	0.02866	-0.021714	0.0034818	-0.012168	0.0096162	-0.0033136	-0.0014911	-0.020421	0.00075273	-0.0086054	-0.0021353	0.0042774
714	0.015902	0.023573	-0.015392	-0.0056567	-0.051489	0.047245	0.086996	0.040409	0.1026	-0.013644	-0.020215	-0.023897	0.031469	0.046881
639	0.015644	-0.0094393	0.00068735	-0.020729	0.034484	0.0092525	0.030521	0.0040098	0.0059884	0.0037235	-0.0043784	0.0082139	0.0038306	0.0043382
1713	0.01561	-0.0068313	0.020954	-0.042599	0.01391	-0.034642	0.05067	-0.013823	0.0035131	0.031191	-0.027071	0.0077822	-0.0011355	-0.0096015
137	0.015512	0.031617	-0.018174	0.0024604	0.056708	-0.083569	-0.0076722	0.099825	-0.0027344	0.014128	0.028727	0.0041755	-0.054844	0.024329
1057	0.015453	-0.0032362	-0.0052111	0.02539	-0.015344	0.028827	-0.027539	0.0028851	-0.034078	0.011653	0.028934	0.0063711	0.065506	-0.030472
1314	0.015453	-0.0032362	-0.0052111	0.02539	-0.015344	0.028827	-0.027539	0.0028851	-0.034078	0.011653	0.028934	0.0063711	0.065506	-0.030472
135	0.014212	0.026884	-0.027074	-0.02338	0.015724	-0.018475	-0.0072697	0.014006	-0.011227	0.0024527	0.013056	0.00059981	-0.0016811	0.0046572
147	0.014212	0.026884	-0.027074	-0.02338	0.015724	-0.018475	-0.0072697	0.014006	-0.011227	0.0024527	0.013056	0.00059981	-0.0016811	0.0046572
208	0.014212	0.026884	-0.027074	-0.02338	0.015724	-0.018475	-0.0072697	0.014006	-0.011227	0.0024527	0.013056	0.00059981	-0.0016811	0.0046572
244	0.014212	0.026884	-0.027074	-0.02338	0.015724	-0.018475	-0.0072697	0.014006	-0.011227	0.0024527	0.013056	0.00059981	-0.0016811	0.0046572
367	0.014212	0.026884	-0.027074	-0.02338	0.015724	-0.018475	-0.0072697	0.014006	-0.011227	0.0024527	0.013056	0.00059981	-0.0016811	0.0046572
441	0.014212	0.026884	-0.027074	-0.02338	0.015724	-0.018475	-0.0072697	0.014006	-0.011227	0.0024527	0.013056	0.00059981	-0.0016811	0.0046572
798	0.014212	0.026884	-0.027074	-0.02338	0.015724	-0.018475	-0.0072697	0.014006	-0.011227	0.0024527	0.013056	0.00059981	-0.0016811	0.0046572
821	0.014212	0.026884	-0.027074	-0.02338	0.015724	-0.018475	-0.0072697	0.014006	-0.011227	0.0024527	0.013056	0.00059981	-0.0016811	0.0046572
993	0.014212	0.026884	-0.027074	-0.02338	0.015724	-0.018475	-0.0072697	0.014006	-0.011227	0.0024527	0.013056	0.00059981	-0.0016811	0.0046572
1007	0.014212	0.026884	-0.027074	-0.02338	0.015724	-0.018475	-0.0072697	0.014006	-0.011227	0.0024527	0.013056	0.00059981	-0.0016811	0.0046572
1022	0.014212	0.026884	-0.027074	-0.02338	0.015724	-0.018475	-0.0072697	0.014006	-0.011227	0.0024527	0.013056	0.00059981	-0.0016811	0.0046572
1100	0.014212	0.026884	-0.027074	-0.02338	0.015724	-0.018475	-0.0072697	0.014006	-0.011227	0.0024527	0.013056	0.00059981	-0.0016811	0.0046572
1254	0.014212	0.026884	-0.027074	-0.02338	0.015724	-0.018475	-0.0072697	0.014006	-0.011227	0.0024527	0.013056	0.00059981	-0.0016811	0.0046572
1657	0.014212	0.026884	-0.027074	-0.02338	0.015724	-0.018475	-0.0072697	0.014006	-0.011227	0.0024527	0.013056	0.00059981	-0.0016811	0.0046572
1631	0.014197	-0.015617	0.037635	0.062364	0.067994	-0.076767	-0.0052769	0.034059	0.10697	-0.023586	-0.051611	-0.062069	0.090637	-0.18584
506	0.014181	0.00014918	-0.021742	0.0099992	0.019573	-0.017003	0.01153	-0.033223	-0.0056627	0.064127	-0.014623	0.027924	0.026987	0.057357
1065	0.014181	0.00014918	-0.021742	0.0099992	0.019573	-0.017003	0.01153	-0.033223	-0.0056627	0.064127	-0.014623	0.027924	0.026987	0.057357
1242	0.014181	0.00014918	-0.021742	0.0099992	0.019573	-0.017003	0.01153	-0.033223	-0.0056627	0.064127	-0.014623	0.027924	0.026987	0.057357
1387	0.014181	0.00014918	-0.021742	0.0099992	0.019573	-0.017003	0.01153	-0.033223	-0.0056627	0.064127	-0.014623	0.027924	0.026987	0.057357
739	0.014168	-0.013039	0.027105	-0.01635	-0.002136	0.059524	0.010962	-0.042399	0.0047336	-0.01118	-0.011286	-0.0020305	0.031006	-0.0049465
5	0.014068	-0.028266	0.028158	0.021853	-0.0088391	0.015674	0.0097701	-0.013026	0.011542	-0.006404	-0.01339	-0.00097549	0.002475	-0.0046148
158	0.014068	-0.028266	0.028158	0.021853	-0.0088391	0.015674	0.0097701	-0.013026	0.011542	-0.006404	-0.01339	-0.00097549	0.002475	-0.0046148
173	0.014068	-0.028266	0.028158	0.021853	-0.0088391	0.015674	0.0097701	-0.013026	0.011542	-0.006404	-0.01339	-0.00097549	0.002475	-0.0046148
202	0.014068	-0.028266	0.028158	0.021853	-0.0088391	0.015674	0.0097701	-0.013026	0.011542	-0.006404	-0.01339	-0.00097549	0.002475	-0.0046148
474	0.014068	-0.028266	0.028158	0.021853	-0.0088391	0.015674	0.0097701	-0.013026	0.011542	-0.006404	-0.01339	-0.00097549	0.002475	-0.0046148
525	0.014068	-0.028266	0.028158	0.021853	-0.0088391	0.015674	0.0097701	-0.013026	0.011542	-0.006404	-0.01339	-0.00097549	0.002475	-0.0046148
600	0.014068	-0.028266	0.028158	0.021853	-0.0088391	0.015674	0.0097701	-0.013026	0.011542	-0.006404	-0.01339	-0.00097549	0.002475	-0.0046148
756	0.014068	-0.028266	0.028158	0.021853	-0.0088391	0.015674	0.0097701	-0.013026	0.011542	-0.006404	-0.01339	-0.00097549	0.002475	-0.0046148
879	0.014068	-0.028266	0.028158	0.021853	-0.0088391	0.015674	0.0097701	-0.013026	0.011542	-0.006404	-0.01339	-0.00097549	0.002475	-0.0046148
919	0.014068	-0.028266	0.028158	0.021853	-0.0088391	0.015674	0.0097701	-0.013026	0.011542	-0.006404	-0.01339	-0.00097549	0.002475	-0.0046148
953	0.014068	-0.028266	0.028158	0.021853	-0.0088391	0.015674	0.0097701	-0.013026	0.011542	-0.006404	-0.01339	-0.00097549	0.002475	-0.0046148
969	0.014068	-0.028266	0.028158	0.021853	-0.0088391	0.015674	0.0097701	-0.013026	0.011542	-0.006404	-0.01339	-0.00097549	0.002475	-0.0046148
1070	0.014068	-0.028266	0.028158	0.021853	-0.0088391	0.015674	0.0097701	-0.013026	0.011542	-0.006404	-0.01339	-0.00097549	0.002475	-0.0046148
1093	0.014068	-0.028266	0.028158	0.021853	-0.0088391	0.015674	0.0097701	-0.013026	0.011542	-0.006404	-0.01339	-0.00097549	0.002475	-0.0046148
1133	0.014068	-0.028266	0.028158	0.021853	-0.0088391	0.015674	0.0097701	-0.013026	0.011542	-0.006404	-0.01339	-0.00097549	0.002475	-0.0046148
1174	0.014068	-0.028266	0.028158	0.021853	-0.0088391	0.015674	0.0097701	-0.013026	0.011542	-0.006404	-0.01339	-0.00097549	0.002475	-0.0046148
1189	0.014068	-0.028266	0.028158	0.021853	-0.0088391	0.015674	0.0097701	-0.013026	0.011542	-0.006404	-0.01339	-0.00097549	0.002475	-0.0046148
1202	0.014068	-0.028266	0.028158	0.021853	-0.0088391	0.015674	0.0097701	-0.013026	0.011542	-0.006404	-0.01339	-0.00097549	0.002475	-0.0046148
1445	0.014068	-0.028266	0.028158	0.021853	-0.0088391	0.015674	0.0097701	-0.013026	0.011542	-0.006404	-0.01339	-0.00097549	0.002475	-0.0046148
1706	0.014068	-0.028266	0.028158	0.021853	-0.0088391	0.015674	0.0097701	-0.013026	0.011542	-0.006404	-0.01339	-0.00097549	0.002475	-0.0046148
1152	0.013731	-0.027032	-0.011495	-0.014066	0.0042757	-0.0088116	0.0076762	-0.0006205	0.029844	0.029843	0.060608	-0.0043682	-0.082276	0.046085
557	0.012711	-0.0083033	-0.033869	0.027186	-0.038665	-0.04108	-0.0092511	-0.013067	-0.0061044	0.00032902	-0.0068245	-0.00086596	-0.0055802	-0.014351
598	0.012711	-0.0083033	-0.033869	0.027186	-0.038665	-0.04108	-0.0092511	-0.013067	-0.0061044	0.00032902	-0.0068245	-0.00086596	-0.0055802	-0.014351
1625	0.012636	0.0080568	0.00039662	0.019202	-0.027599	-0.012053	-0.02802	-0.0030294	-0.0056742	-0.0076748	0.004044	-0.0085896	-0.0030367	-0.0042958
510	0.01256	0.024417	0.034662	0.011219	-0.016533	0.016975	-0.046789	0.0070079	-0.005244	-0.015679	0.014912	-0.016313	-0.00049317	0.0057597
1201	0.01256	0.024417	0.034662	0.011219	-0.016533	0.016975	-0.046789	0.0070079	-0.005244	-0.015679	0.014912	-0.016313	-0.00049317	0.0057597
1588	0.01256	0.024417	0.034662	0.011219	-0.016533	0.016975	-0.046789	0.0070079	-0.005244	-0.015679	0.014912	-0.016313	-0.00049317	0.0057597
1687	0.01256	0.024417	0.034662	0.011219	-0.016533	0.016975	-0.046789	0.0070079	-0.005244	-0.015679	0.014912	-0.016313	-0.00049317	0.0057597
1467	0.012427	0.0022968	-0.023906	-0.0003088	-0.00053715	0.0072589	-0.070143	0.016121	0.0041597	0.045265	0.069874	-0.11867	-0.022417	0.00043043
604	0.012292	0.049905	-0.060256	-0.0036636	0.0056956	-0.042984	0.034073	-0.019312	-0.025084	0.031287	0.090813	-0.083578	-0.031493	0.0023378
646	0.011819	-0.0077575	-0.027576	0.020187	0.0034036	0.0093671	-0.0071158	0.0042939	0.0018054	0.01647	-0.0010871	0.0082298	0.0029292	-0.0042351
839	0.011819	-0.0077575	-0.027576	0.020187	0.0034036	0.0093671	-0.0071158	0.0042939	0.0018054	0.01647	-0.0010871	0.0082298	0.0029292	-0.0042351
1071	0.011819	-0.0077575	-0.027576	0.020187	0.0034036	0.0093671	-0.0071158	0.0042939	0.0018054	0.01647	-0.0010871	0.0082298	0.0029292	-0.0042351
1270	0.011819	-0.0077575	-0.027576	0.020187	0.0034036	0.0093671	-0.0071158	0.0042939	0.0018054	0.01647	-0.0010871	0.0082298	0.0029292	-0.0042351
1274	0.011819	-0.0077575	-0.027576	0.020187	0.0034036	0.0093671	-0.0071158	0.0042939	0.0018054	0.01647	-0.0010871	0.0082298	0.0029292	-0.0042351
1332	0.011819	-0.0077575	-0.027576	0.020187	0.0034036	0.0093671	-0.0071158	0.0042939	0.0018054	0.01647	-0.0010871	0.0082298	0.0029292	-0.0042351
1343	0.011819	-0.0077575	-0.027576	0.020187	0.0034036	0.0093671	-0.0071158	0.0042939	0.0018054	0.01647	-0.0010871	0.0082298	0.0029292	-0.0042351
1358	0.011819	-0.0077575	-0.027576	0.020187	0.0034036	0.0093671	-0.0071158	0.0042939	0.0018054	0.01647	-0.0010871	0.0082298	0.0029292	-0.0042351
1365	0.011819	-0.0077575	-0.027576	0.020187	0.0034036	0.0093671	-0.0071158	0.0042939	0.0018054	0.01647	-0.0010871	0.0082298	0.0029292	-0.0042351
1371	0.011819	-0.0077575	-0.027576	0.020187	0.0034036	0.0093671	-0.0071158	0.0042939	0.0018054	0.01647	-0.0010871	0.0082298	0.0029292	-0.0042351
1559	0.011819	-0.0077575	-0.027576	0.020187	0.0034036	0.0093671	-0.0071158	0.0042939	0.0018054	0.01647	-0.0010871	0.0082298	0.0029292	-0.0042351
1606	0.011819	-0.0077575	-0.027576	0.020187	0.0034036	0.0093671	-0.0071158	0.0042939	0.0018054	0.01647	-0.0010871	0.0082298	0.0029292	-0.0042351
1719	0.011819	-0.0077575	-0.027576	0.020187	0.0034036	0.0093671	-0.0071158	0.0042939	0.0018054	0.01647	-0.0010871	0.0082298	0.0029292	-0.0042351
1306	0.011743	0.0086026	0.006689	0.012203	0.01447	0.038395	-0.025885	0.014331	0.0022355	0.0084659	0.0097813	0.00050614	0.0054727	0.0058205
1368	0.011743	0.0086026	0.006689	0.012203	0.01447	0.038395	-0.025885	0.014331	0.0022355	0.0084659	0.0097813	0.00050614	0.0054727	0.0058205
1701	0.011743	0.0086026	0.006689	0.012203	0.01447	0.038395	-0.025885	0.014331	0.0022355	0.0084659	0.0097813	0.00050614	0.0054727	0.0058205
207	0.011714	0.022037	-0.02434	-0.025895	0.0053335	-0.0058825	-0.01105	-0.01589	0.029995	0.00057066	0.035575	0.03091	-0.024246	-0.0012909
718	0.011714	0.022037	-0.02434	-0.025895	0.0053335	-0.0058825	-0.01105	-0.01589	0.029995	0.00057066	0.035575	0.03091	-0.024246	-0.0012909
488	0.01171	0.011211	0.026956	-0.0096667	-0.006104	-0.0055	-0.0057351	-0.0035012	-0.00023981	0.035933	-0.012912	7.4444e-05	0.00050671	-0.0081192
1624	0.01171	0.011211	0.026956	-0.0096667	-0.006104	-0.0055	-0.0057351	-0.0035012	-0.00023981	0.035933	-0.012912	7.4444e-05	0.00050671	-0.0081192
1694	0.01171	0.011211	0.026956	-0.0096667	-0.006104	-0.0055	-0.0057351	-0.0035012	-0.00023981	0.035933	-0.012912	7.4444e-05	0.00050671	-0.0081192
1197	0.011599	0.02361	-0.025755	-0.02169	0.0082423	-0.00025459	-0.0026245	-0.0010984	-0.017821	-0.0057514	-0.046393	-0.038096	-0.014518	0.027557
1132	0.011571	-0.033113	0.030892	0.019339	-0.01923	0.028267	0.0059897	-0.042921	0.052764	-0.0082861	0.0091294	0.029335	-0.02009	-0.010563
757	0.011422	-0.035953	0.033192	0.021447	-0.01932	0.026647	0.012741	-0.017938	-0.02172	-0.0033817	0.0091753	0.0053224	0.065299	-0.033731
925	0.011422	-0.035953	0.033192	0.021447	-0.01932	0.026647	0.012741	-0.017938	-0.02172	-0.0033817	0.0091753	0.0053224	0.065299	-0.033731
855	0.011001	-0.019362	0.024367	0.026942	0.0051683	0.0032911	0.010756	-0.043538	0.0016914	-0.0025189	-0.0065582	0.010488	0.025779	0.067976
1693	0.010927	-0.0072118	-0.021284	0.013188	0.045472	0.059815	-0.0049805	0.021655	0.0097151	0.03261	0.0046502	0.017325	0.011439	0.0058812
1715	0.010927	-0.0072118	-0.021284	0.013188	0.045472	0.059815	-0.0049805	0.021655	0.0097151	0.03261	0.0046502	0.017325	0.011439	0.0058812
1717	0.010927	-0.0072118	-0.021284	0.013188	0.045472	0.059815	-0.0049805	0.021655	0.0097151	0.03261	0.0046502	0.017325	0.011439	0.0058812
1720	0.010927	-0.0072118	-0.021284	0.013188	0.045472	0.059815	-0.0049805	0.021655	0.0097151	0.03261	0.0046502	0.017325	0.011439	0.0058812
890	0.010893	-0.0046038	-0.0010171	-0.0086819	0.024898	0.01592	0.015169	0.0038221	0.0072397	0.060078	-0.018043	0.016894	0.0064726	-0.0080585
1010	0.010893	-0.0046038	-0.0010171	-0.0086819	0.024898	0.01592	0.015169	0.0038221	0.0072397	0.060078	-0.018043	0.016894	0.0064726	-0.0080585
1716	0.010859	-0.0019958	0.01925	-0.030552	0.0043247	-0.027975	0.035319	-0.01401	0.0047644	0.087545	-0.040736	0.016462	0.0015066	-0.021998
1718	0.010859	-0.0019958	0.01925	-0.030552	0.0043247	-0.027975	0.035319	-0.01401	0.0047644	0.087545	-0.040736	0.016462	0.0015066	-0.021998
194	0.010692	0.032113	-0.0033087	-0.023921	0.032894	0.0073632	0.017172	0.016378	-0.010663	-0.016029	-0.015285	0.060404	0.013659	0.01094
1369	0.010181	-0.0058334	0.011329	-0.027323	0.011748	-0.020655	0.033011	-0.0068175	0.0011309	-0.012582	-0.0067035	-0.00044884	-0.0018888	0.0013976
1375	0.010181	-0.0058334	0.011329	-0.027323	0.011748	-0.020655	0.033011	-0.0068175	0.0011309	-0.012582	-0.0067035	-0.00044884	-0.0018888	0.0013976
1709	0.010181	-0.0058334	0.011329	-0.027323	0.011748	-0.020655	0.033011	-0.0068175	0.0011309	-0.012582	-0.0067035	-0.00044884	-0.0018888	0.0013976
150	0.010101	-0.01658	-0.00023312	-0.035124	0.023771	0.014372	0.0056225	0.019002	-0.027642	-0.0043872	-0.015703	0.056872	0.078928	-0.024899
1000	0.0097353	0.028016	0.039384	0.0094027	-0.03708	0.047029	0.024499	-0.012304	-0.0048338	-0.093875	0.050605	0.077509	0.02417	-0.086549
1630	0.0095022	-0.0096711	0.0034088	-0.024095	0.019172	-0.013335	0.030703	0.00037533	-0.0025026	-0.11271	0.027329	-0.01736	-0.0052841	0.024793
537	0.0090679	0.01435	-0.019305	-0.026301	-0.0051473	0.0050898	-0.0080788	-0.020802	-0.0032669	0.003593	0.05814	0.037208	0.038578	-0.030407
857	0.0090679	0.01435	-0.019305	-0.026301	-0.0051473	0.0050898	-0.0080788	-0.020802	-0.0032669	0.003593	0.05814	0.037208	0.038578	-0.030407
582	0.0089961	0.0083879	0.016576	0.0011914	0.012766	0.042836	-0.0063746	-0.068186	0.029396	0.046037	-0.040684	0.011815	-0.0058712	0.084364
768	0.0089532	0.015923	-0.02072	-0.022096	-0.0022384	0.010718	0.00034679	-0.0060112	-0.051082	-0.0027291	-0.023827	-0.031798	0.048306	-0.0015594
1534	0.0089532	0.015923	-0.02072	-0.022096	-0.0022384	0.010718	0.00034679	-0.0060112	-0.051082	-0.0027291	-0.023827	-0.031798	0.048306	-0.0015594
1433	0.0088958	-0.012728	-0.0029117	-0.10873	0.027357	-0.06361	-0.029349	0.034499	0.0065005	-0.010795	-0.017682	-0.034919	-0.0043305	0.0043393
862	0.0088923	0.015483	0.016012	0.0039187	-0.00078425	-0.0097329	-0.02804	0.018608	0.0039712	0.00036484	0.066904	0.03054	0.01259	-0.02002
1441	0.0087048	-0.0094334	0.037747	-0.022944	-0.024872	0.029617	0.013452	-0.053226	-0.00012391	-0.027485	-0.013611	-0.010693	0.025287	-0.0078872
758	0.0083961	-0.03042	0.014497	-0.0042518	-0.0045134	0.0050788	-0.029862	-0.0047022	0.016518	0.03023	0.050115	-0.11972	-0.022625	-0.0028292
263	0.0081649	-0.020439	0.017536	0.013889	0.0073312	-0.0020067	-0.0090602	-0.039376	0.0041796	0.015798	0.025194	-0.048883	0.013229	0.068869
1250	0.0081649	-0.020439	0.017536	0.013889	0.0073312	-0.0020067	-0.0090602	-0.039376	0.0041796	0.015798	0.025194	-0.048883	0.013229	0.068869
1280	0.0081649	-0.020439	0.017536	0.013889	0.0073312	-0.0020067	-0.0090602	-0.039376	0.0041796	0.015798	0.025194	-0.048883	0.013229	0.068869
951	0.0081615	0.12601	0.021423	0.014724	-0.12757	0.078826	0.10156	0.21102	0.14737	-0.030438	0.069604	-0.067943	0.15319	0.081256
443	0.0077558	0.015808	-0.0090871	0.0012302	0.028354	-0.041785	-0.0038361	0.049913	-0.0013672	0.0070638	0.014364	0.0020878	-0.027422	0.012165
888	0.0077558	0.015808	-0.0090871	0.0012302	0.028354	-0.041785	-0.0038361	0.049913	-0.0013672	0.0070638	0.014364	0.0020878	-0.027422	0.012165
1110	0.0077558	0.015808	-0.0090871	0.0012302	0.028354	-0.041785	-0.0038361	0.049913	-0.0013672	0.0070638	0.014364	0.0020878	-0.027422	0.012165
197	0.0077124	-0.024115	0.045092	0.0082605	0.010493	0.036214	0.014396	-0.0064922	0.014594	-0.0065685	-0.0099778	-0.00054251	0.0052651	0.0025609
636	0.0077124	-0.024115	0.045092	0.0082605	0.010493	0.036214	0.014396	-0.0064922	0.014594	-0.0065685	-0.0099778	-0.00054251	0.0052651	0.0025609
1380	0.007683	-0.010681	0.014063	-0.029838	0.0013572	-0.0080626	0.02923	-0.036713	0.042353	-0.014464	0.015816	0.029862	-0.024454	-0.0045505
912	0.0075074	-0.0095475	0.049381	0.00038174	0.0057202	-0.022885	0.0092694	0.0026976	0.049591	-0.017692	0.02458	0.023193	-0.050441	0.0058368
935	0.0070214	0.044383	0.079569	-0.003359	-0.028203	0.016095	-0.063068	0.006218	-0.0096714	-0.039988	0.023456	-0.0327	-0.003669	0.012875
1634	0.006767	0.02551	0.022753	-0.016759	-0.016997	0.0052694	-0.10253	0.046818	-0.0059816	-0.037945	-0.052867	0.068407	0.024054	0.0055181
630	0.0066791	0.029788	-0.029864	-0.025306	-0.015649	0.018749	0.021472	-0.0028511	0.045953	-0.0075022	-0.01819	-0.012831	-0.015057	0.031571
1180	0.0066475	0.042188	0.026133	0.017508	0.0038761	0.0060395	-0.036751	-0.032176	-0.041456	-0.01659	0.024757	0.006718	-0.024717	-0.00035983
464	0.0064557	0.011075	-0.017987	-0.024611	-0.012629	0.02331	-0.0034336	-0.035907	-0.0098602	-0.0046111	-0.0013079	-0.001488	0.025741	-0.0075074
741	0.0064557	0.011075	-0.017987	-0.024611	-0.012629	0.02331	-0.0034336	-0.035907	-0.0098602	-0.0046111	-0.0013079	-0.001488	0.025741	-0.0075074
780	0.0064557	0.011075	-0.017987	-0.024611	-0.012629	0.02331	-0.0034336	-0.035907	-0.0098602	-0.0046111	-0.0013079	-0.001488	0.025741	-0.0075074
83	0.0063943	0.14743	0.040538	0.04361	-0.020606	0.028864	-0.0032266	-0.015604	-0.054093	-0.041537	0.083863	0.013175	-0.0078284	0.025928
93	0.0063556	-0.0041517	-0.016934	0.013593	-0.019332	-0.02054	-0.0046256	-0.0065334	-0.0030522	0.00016451	-0.0034122	-0.00043298	-0.0027901	-0.0071757
112	0.0063556	-0.0041517	-0.016934	0.013593	-0.019332	-0.02054	-0.0046256	-0.0065334	-0.0030522	0.00016451	-0.0034122	-0.00043298	-0.0027901	-0.0071757
113	0.0063556	-0.0041517	-0.016934	0.013593	-0.019332	-0.02054	-0.0046256	-0.0065334	-0.0030522	0.00016451	-0.0034122	-0.00043298	-0.0027901	-0.0071757
270	0.0063556	-0.0041517	-0.016934	0.013593	-0.019332	-0.02054	-0.0046256	-0.0065334	-0.0030522	0.00016451	-0.0034122	-0.00043298	-0.0027901	-0.0071757
1212	0.0063556	-0.0041517	-0.016934	0.013593	-0.019332	-0.02054	-0.0046256	-0.0065334	-0.0030522	0.00016451	-0.0034122	-0.00043298	-0.0027901	-0.0071757
1226	0.0063556	-0.0041517	-0.016934	0.013593	-0.019332	-0.02054	-0.0046256	-0.0065334	-0.0030522	0.00016451	-0.0034122	-0.00043298	-0.0027901	-0.0071757
1393	0.0063556	-0.0041517	-0.016934	0.013593	-0.019332	-0.02054	-0.0046256	-0.0065334	-0.0030522	0.00016451	-0.0034122	-0.00043298	-0.0027901	-0.0071757
736	0.0063022	-0.013221	0.01931	0.019438	-0.026329	0.036126	0.042919	-0.02345	0.048953	-0.012951	0.017825	0.035857	-0.045593	-0.079311
1319	0.0062801	0.012208	0.017331	0.0056093	-0.0082664	0.0084873	-0.023395	0.003504	-0.002622	-0.0078393	0.0074562	-0.0081566	-0.00024659	0.0028799
1400	0.0062801	0.012208	0.017331	0.0056093	-0.0082664	0.0084873	-0.023395	0.003504	-0.002622	-0.0078393	0.0074562	-0.0081566	-0.00024659	0.0028799
1403	0.0062801	0.012208	0.017331	0.0056093	-0.0082664	0.0084873	-0.023395	0.003504	-0.002622	-0.0078393	0.0074562	-0.0081566	-0.00024659	0.0028799
1406	0.0062801	0.012208	0.017331	0.0056093	-0.0082664	0.0084873	-0.023395	0.003504	-0.002622	-0.0078393	0.0074562	-0.0081566	-0.00024659	0.0028799
1702	0.0062801	0.012208	0.017331	0.0056093	-0.0082664	0.0084873	-0.023395	0.003504	-0.002622	-0.0078393	0.0074562	-0.0081566	-0.00024659	0.0028799
169	0.0059031	-0.0078275	0.010621	0.0079644	-0.01617	0.017681	0.01883	0.02635	0.0073621	-0.022202	-0.038584	0.047907	-0.010755	-0.073484
1459	0.0057932	-0.0010933	0.011909	0.027977	0.00046457	0.011705	0.055738	-0.039811	0.00073764	0.022266	0.06778	-0.084721	-0.024547	0.00024157
1550	0.0057932	-0.0010933	0.011909	0.027977	0.00046457	0.011705	0.055738	-0.039811	0.00073764	0.022266	0.06778	-0.084721	-0.024547	0.00024157
302	0.0057388	0.13704	0.01458	0.013623	-0.14107	0.085237	0.12944	0.23916	0.16992	-0.030307	0.075287	-0.072988	0.17522	0.091218
1529	0.005672	0.0021542	0.013661	0.026105	-0.0043256	0.010596	0.039633	-0.0083234	-0.0049764	-0.036634	-0.063505	0.11874	0.0251	-0.0017856
123	0.0054633	-0.0036059	-0.010642	0.0065941	0.022736	0.029907	-0.0024903	0.010827	0.0048576	0.016305	0.0023251	0.0086627	0.0057193	0.0029406
410	0.0054633	-0.0036059	-0.010642	0.0065941	0.022736	0.029907	-0.0024903	0.010827	0.0048576	0.016305	0.0023251	0.0086627	0.0057193	0.0029406
1073	0.0054633	-0.0036059	-0.010642	0.0065941	0.022736	0.029907	-0.0024903	0.010827	0.0048576	0.016305	0.0023251	0.0086627	0.0057193	0.0029406
1363	0.0054633	-0.0036059	-0.010642	0.0065941	0.022736	0.029907	-0.0024903	0.010827	0.0048576	0.016305	0.0023251	0.0086627	0.0057193	0.0029406
1364	0.0054633	-0.0036059	-0.010642	0.0065941	0.022736	0.029907	-0.0024903	0.010827	0.0048576	0.016305	0.0023251	0.0086627	0.0057193	0.0029406
1378	0.0054633	-0.0036059	-0.010642	0.0065941	0.022736	0.029907	-0.0024903	0.010827	0.0048576	0.016305	0.0023251	0.0086627	0.0057193	0.0029406
1390	0.0054633	-0.0036059	-0.010642	0.0065941	0.022736	0.029907	-0.0024903	0.010827	0.0048576	0.016305	0.0023251	0.0086627	0.0057193	0.0029406
1394	0.0054633	-0.0036059	-0.010642	0.0065941	0.022736	0.029907	-0.0024903	0.010827	0.0048576	0.016305	0.0023251	0.0086627	0.0057193	0.0029406
1404	0.0054633	-0.0036059	-0.010642	0.0065941	0.022736	0.029907	-0.0024903	0.010827	0.0048576	0.016305	0.0023251	0.0086627	0.0057193	0.0029406
1721	0.0054633	-0.0036059	-0.010642	0.0065941	0.022736	0.029907	-0.0024903	0.010827	0.0048576	0.016305	0.0023251	0.0086627	0.0057193	0.0029406
1723	0.0054633	-0.0036059	-0.010642	0.0065941	0.022736	0.029907	-0.0024903	0.010827	0.0048576	0.016305	0.0023251	0.0086627	0.0057193	0.0029406
865	0.0054294	-0.00099789	0.0096249	-0.015276	0.0021623	-0.013987	0.017659	-0.0070052	0.0023822	0.043772	-0.020368	0.008231	0.0007533	-0.010999
936	0.0054294	-0.00099789	0.0096249	-0.015276	0.0021623	-0.013987	0.017659	-0.0070052	0.0023822	0.043772	-0.020368	0.008231	0.0007533	-0.010999
1265	0.0054294	-0.00099789	0.0096249	-0.015276	0.0021623	-0.013987	0.017659	-0.0070052	0.0023822	0.043772	-0.020368	0.008231	0.0007533	-0.010999
1289	0.0054294	-0.00099789	0.0096249	-0.015276	0.0021623	-0.013987	0.017659	-0.0070052	0.0023822	0.043772	-0.020368	0.008231	0.0007533	-0.010999
1354	0.0054294	-0.00099789	0.0096249	-0.015276	0.0021623	-0.013987	0.017659	-0.0070052	0.0023822	0.043772	-0.020368	0.008231	0.0007533	-0.010999
1383	0.0054294	-0.00099789	0.0096249	-0.015276	0.0021623	-0.013987	0.017659	-0.0070052	0.0023822	0.043772	-0.020368	0.008231	0.0007533	-0.010999
1384	0.0054294	-0.00099789	0.0096249	-0.015276	0.0021623	-0.013987	0.017659	-0.0070052	0.0023822	0.043772	-0.020368	0.008231	0.0007533	-0.010999
1386	0.0054294	-0.00099789	0.0096249	-0.015276	0.0021623	-0.013987	0.017659	-0.0070052	0.0023822	0.043772	-0.020368	0.008231	0.0007533	-0.010999
1405	0.0054294	-0.00099789	0.0096249	-0.015276	0.0021623	-0.013987	0.017659	-0.0070052	0.0023822	0.043772	-0.020368	0.008231	0.0007533	-0.010999
1511	0.0054294	-0.00099789	0.0096249	-0.015276	0.0021623	-0.013987	0.017659	-0.0070052	0.0023822	0.043772	-0.020368	0.008231	0.0007533	-0.010999
1668	0.0054294	-0.00099789	0.0096249	-0.015276	0.0021623	-0.013987	0.017659	-0.0070052	0.0023822	0.043772	-0.020368	0.008231	0.0007533	-0.010999
1680	0.0054294	-0.00099789	0.0096249	-0.015276	0.0021623	-0.013987	0.017659	-0.0070052	0.0023822	0.043772	-0.020368	0.008231	0.0007533	-0.010999
1714	0.0054294	-0.00099789	0.0096249	-0.015276	0.0021623	-0.013987	0.017659	-0.0070052	0.0023822	0.043772	-0.020368	0.008231	0.0007533	-0.010999
1722	0.0054294	-0.00099789	0.0096249	-0.015276	0.0021623	-0.013987	0.017659	-0.0070052	0.0023822	0.043772	-0.020368	0.008231	0.0007533	-0.010999
345	0.0053941	0.0043005	0.0032207	0.016503	0.010623	-0.0067396	0.03165	0.0099903	-0.040853	0.013015	0.011371	-0.072671	0.010292	0.0060688
1361	0.0053632	-0.018833	-0.0095898	0.044798	0.016033	-0.013943	-0.0036823	0.040201	0.011666	0.021081	0.00022078	0.0097177	-0.022812	0.0032724
386	0.0052583	0.010961	-0.0063531	-0.0012846	0.017963	-0.029192	-0.0076165	0.020017	0.039855	0.0051818	0.036883	0.032398	-0.049987	0.0062166
144	0.0052317	-0.038095	0.00059398	0.067571	0.028659	-0.019002	0.031656	-0.084633	0.077653	0.1173	-0.10049	0.042053	-0.068311	0.16363
491	0.0052244	0.0065484	-0.0026378	-0.0033813	0.014964	-0.03644	-0.0092905	0.030209	0.013186	0.016408	0.1189	0.077392	0.025673	-0.0458
1626	0.0051437	0.012534	-0.0077682	0.0029208	0.020872	-0.023565	0.00080913	0.034808	-0.0079605	-0.0011403	-0.045085	-0.036608	-0.040259	0.035064
1469	0.004995	0.0096943	-0.0054679	0.0050297	0.020782	-0.025184	0.0075607	0.059791	-0.082444	0.0037641	-0.045039	-0.060621	0.04513	0.011896
637	0.0048454	-0.022051	0.013686	0.0022037	0.027001	-0.012822	-0.055754	-0.056286	-0.045102	-0.00026251	-0.011366	0.01009	-0.044051	-0.019925
1213	0.0047511	-0.0048355	0.0017044	-0.012047	0.0095858	-0.0066675	0.015351	0.00018767	-0.0012513	-0.056354	0.013665	-0.0086799	-0.0026421	0.012397
1305	0.0047511	-0.0048355	0.0017044	-0.012047	0.0095858	-0.0066675	0.015351	0.00018767	-0.0012513	-0.056354	0.013665	-0.0086799	-0.0026421	0.012397
1309	0.0047511	-0.0048355	0.0017044	-0.012047	0.0095858	-0.0066675	0.015351	0.00018767	-0.0012513	-0.056354	0.013665	-0.0086799	-0.0026421	0.012397
1398	0.0047511	-0.0048355	0.0017044	-0.012047	0.0095858	-0.0066675	0.015351	0.00018767	-0.0012513	-0.056354	0.013665	-0.0086799	-0.0026421	0.012397
976	0.004031	0.032717	-0.038403	0.003943	0.0039763	0.0021801	-0.04028	0.020823	-0.012358	0.015034	0.019759	0.0010487	0.00020766	0.0032596
382	0.0038875	-0.022433	0.016828	0.049177	-0.020587	0.036329	-0.023241	-0.006208	0.010411	0.0061777	-0.0066865	-0.00052665	0.0043637	-0.0060124
1139	0.003668	0.0089342	0.01865	0.0073	-0.015748	0.026707	-0.018749	-0.0116	-0.0092152	-0.016043	-0.051992	-0.046853	-0.013083	0.02578
1263	0.003668	0.0089342	0.01865	0.0073	-0.015748	0.026707	-0.018749	-0.0116	-0.0092152	-0.016043	-0.051992	-0.046853	-0.013083	0.02578
1308	0.0033835	0.012755	0.011376	-0.0083793	-0.0084987	0.0026347	-0.051264	0.023409	-0.0029908	-0.018972	-0.026434	0.034204	0.012027	0.0027591
1690	0.003213	0.021113	0.01354	0.010697	0.005741	-0.003896	-0.022409	-0.027008	-0.012472	-0.0039542	0.014288	0.003307	0.023058	0.075471
1531	0.0031026	-0.011634	-0.014821	-0.13671	0.026893	-0.075315	-0.085088	0.074309	0.0057628	-0.033061	-0.085461	0.049802	0.020216	0.0040977
1608	0.0030406	0.0074196	-0.017485	0.0054923	0.0092357	0.036318	0.025387	0.03897	0.027409	0.016436	0.0080079	0.0036176	0.027745	0.012903
161	0.0028966	-0.00054663	0.0059547	0.013989	0.00023228	0.0058526	0.027869	-0.019905	0.00036882	0.011133	0.03389	-0.04236	-0.012273	0.00012078
175	0.0028966	-0.00054663	0.0059547	0.013989	0.00023228	0.0058526	0.027869	-0.019905	0.00036882	0.011133	0.03389	-0.04236	-0.012273	0.00012078
329	0.0028966	-0.00054663	0.0059547	0.013989	0.00023228	0.0058526	0.027869	-0.019905	0.00036882	0.011133	0.03389	-0.04236	-0.012273	0.00012078
523	0.0028966	-0.00054663	0.0059547	0.013989	0.00023228	0.0058526	0.027869	-0.019905	0.00036882	0.011133	0.03389	-0.04236	-0.012273	0.00012078
906	0.0028172	-0.011293	-0.0056077	0.0061881	0.012255	0.04088	0.00048097	0.0059145	-0.028404	0.019328	0.02489	0.014961	0.068543	-0.026176
627	0.0026462	0.0076871	-0.0050342	0.00040601	0.010481	-0.010972	-0.0029712	0.0049128	0.033262	-0.0030224	-0.022565	-0.0062979	-0.062824	0.029116
494	0.0026122	0.0032742	-0.0013189	-0.0016907	0.0074821	-0.01822	-0.0046452	0.015104	0.0065932	0.0082041	0.059448	0.038696	0.012837	-0.0229
762	0.0026122	0.0032742	-0.0013189	-0.0016907	0.0074821	-0.01822	-0.0046452	0.015104	0.0065932	0.0082041	0.059448	0.038696	0.012837	-0.0229
1488	0.0026122	0.0032742	-0.0013189	-0.0016907	0.0074821	-0.01822	-0.0046452	0.015104	0.0065932	0.0082041	0.059448	0.038696	0.012837	-0.0229
920	0.0025328	-0.00045126	0.0036702	-0.029265	0.0019301	-0.01984	-0.01021	0.0129	0.0020134	0.032639	-0.054258	0.050591	0.013027	-0.01112
1347	0.0023962	0.0052987	-0.014433	0.011682	0.036743	0.017524	-0.0015043	-0.019685	-0.0049927	0.02019	0.0091569	0.020126	0.029024	0.075532
554	0.0022491	-0.020509	0.055734	0.0016664	-0.012243	0.0063072	0.016886	-0.01732	0.0097363	-0.022874	-0.012303	-0.0092053	-0.00045424	-0.00037972
790	0.0022491	-0.020509	0.055734	0.0016664	-0.012243	0.0063072	0.016886	-0.01732	0.0097363	-0.022874	-0.012303	-0.0092053	-0.00045424	-0.00037972
1140	0.0022491	-0.020509	0.055734	0.0016664	-0.012243	0.0063072	0.016886	-0.01732	0.0097363	-0.022874	-0.012303	-0.0092053	-0.00045424	-0.00037972
107	0.0011022	0.089939	0.026405	0.035697	0.036428	-0.0073433	-0.040068	-0.10704	-0.1165	-0.026252	0.051902	0.044624	-0.073412	-0.0097191
1360	0.0010558	0.00566	0.019969	0.0089906	-0.023231	0.044928	-0.014104	-0.026705	-0.015808	-0.024248	-0.11144	-0.085549	-0.02592	0.04868
1618	0.00097384	0.026603	0.010843	-0.044736	-0.017462	-0.0064358	-0.15827	0.086629	-0.0067193	-0.060211	-0.12065	0.15313	0.048601	0.0052766
53	0.00073481	0.059959	0.017603	0.023798	0.024285	-0.0048955	-0.026712	-0.071361	-0.077668	-0.017501	0.034602	0.029749	-0.048941	-0.0064794
115	0.00050824	-0.006018	0.015423	0.030423	-0.016895	0.047591	0.056976	-0.054276	-0.015306	-0.023592	-0.11676	-0.060382	-0.025397	0.045028
726	0.00047388	0.010479	-0.00088827	0.012887	-0.013268	0.012264	0.055746	0.0082375	0.02292	0.011264	0.039573	-0.047405	0.0097522	0.010083
1616	0.00014351	0.05515	-0.055231	-0.045234	0.024564	-0.034149	-0.01704	0.027031	-0.022769	0.0088567	0.026446	0.0015753	-0.0041561	0.009272
4	8.2528e-18	1.066e-16	6.8263e-16	1.5149e-15	-7.3775e-16	-1.2441e-15	7.3088e-16	-1.4673e-15	9.4425e-16	-1.9632e-15	-1.3377e-15	-2.8366e-15	1.2253e-15	-1.6682e-15
11	3.2123e-27	5.4786e-23	1.399e-19	-1.5334e-17	1.1042e-17	3.9326e-16	-1.6519e-16	3.5189e-16	-6.3504e-16	7.3118e-16	2.2669e-16	-9.0058e-16	-1.1529e-15	4.1538e-17
12	7.7403e-29	2.5162e-24	9.1064e-21	-1.1091e-18	1.0294e-18	4.924e-17	-2.3184e-17	6.9047e-17	-1.358e-16	4.8883e-16	2.1304e-16	1.1209e-15	8.8822e-16	-1.1837e-17
17	0	0	0	0	0	0	0	0	0	0	0	0	0	0
19	0	0	0	0	0	0	0	0	0	0	0	0	0	0
20	0	0	0	0	0	0	0	0	0	0	0	0	0	0
22	0	0	0	0	0	0	0	0	0	0	0	0	0	0
26	0	0	0	0	0	0	0	0	0	0	0	0	0	0
27	0	0	0	0	0	0	0	0	0	0	0	0	0	0
28	0	0	0	0	0	0	0	0	0	0	0	0	0	0
30	0	0	0	0	0	0	0	0	0	0	0	0	0	0
31	0	0	0	0	0	0	0	0	0	0	0	0	0	0
32	0	0	0	0	0	0	0	0	0	0	0	0	0	0
35	0	0	0	0	0	0	0	0	0	0	0	0	0	0
36	0	0	0	0	0	0	0	0	0	0	0	0	0	0
37	0	0	0	0	0	0	0	0	0	0	0	0	0	0
43	0	0	0	0	0	0	0	0	0	0	0	0	0	0
44	0	0	0	0	0	0	0	0	0	0	0	0	0	0
45	0	0	0	0	0	0	0	0	0	0	0	0	0	0
58	0	0	0	0	0	0	0	0	0	0	0	0	0	0
60	0	0	0	0	0	0	0	0	0	0	0	0	0	0
63	0	0	0	0	0	0	0	0	0	0	0	0	0	0
64	0	0	0	0	0	0	0	0	0	0	0	0	0	0
66	0	0	0	0	0	0	0	0	0	0	0	0	0	0
67	0	0	0	0	0	0	0	0	0	0	0	0	0	0
70	0	0	0	0	0	0	0	0	0	0	0	0	0	0
75	0	0	0	0	0	0	0	0	0	0	0	0	0	0
77	0	0	0	0	0	0	0	0	0	0	0	0	0	0
79	0	0	0	0	0	0	0	0	0	0	0	0	0	0
89	0	0	0	0	0	0	0	0	0	0	0	0	0	0
92	0	0	0	0	0	0	0	0	0	0	0	0	0	0
101	0	0	0	0	0	0	0	0	0	0	0	0	0	0
116	0	0	0	0	0	0	0	0	0	0	0	0	0	0
117	0	0	0	0	0	0	0	0	0	0	0	0	0	0
118	0	0	0	0	0	0	0	0	0	0	0	0	0	0
120	0	0	0	0	0	0	0	0	0	0	0	0	0	0
121	0	0	0	0	0	0	0	0	0	0	0	0	0	0
122	0	0	0	0	0	0	0	0	0	0	0	0	0	0
124	0	0	0	0	0	0	0	0	0	0	0	0	0	0
125	0	0	0	0	0	0	0	0	0	0	0	0	0	0
126	0	0	0	0	0	0	0	0	0	0	0	0	0	0
128	0	0	0	0	0	0	0	0	0	0	0	0	0	0
129	0	0	0	0	0	0	0	0	0	0	0	0	0	0
130	0	0	0	0	0	0	0	0	0	0	0	0	0	0
131	0	0	0	0	0	0	0	0	0	0	0	0	0	0
132	0	0	0	0	0	0	0	0	0	0	0	0	0	0
133	0	0	0	0	0	0	0	0	0	0	0	0	0	0
134	0	0	0	0	0	0	0	0	0	0	0	0	0	0
136	0	0	0	0	0	0	0	0	0	0	0	0	0	0
138	0	0	0	0	0	0	0	0	0	0	0	0	0	0
139	0	0	0	0	0	0	0	0	0	0	0	0	0	0
140	0	0	0	0	0	0	0	0	0	0	0	0	0	0
142	0	0	0	0	0	0	0	0	0	0	0	0	0	0
149	0	0	0	0	0	0	0	0	0	0	0	0	0	0
151	0	0	0	0	0	0	0	0	0	0	0	0	0	0
152	0	0	0	0	0	0	0	0	0	0	0	0	0	0
153	0	0	0	0	0	0	0	0	0	0	0	0	0	0
156	0	0	0	0	0	0	0	0	0	0	0	0	0	0
157	0	0	0	0	0	0	0	0	0	0	0	0	0	0
159	0	0	0	0	0	0	0	0	0	0	0	0	0	0
160	0	0	0	0	0	0	0	0	0	0	0	0	0	0
162	0	0	0	0	0	0	0	0	0	0	0	0	0	0
163	0	0	0	0	0	0	0	0	0	0	0	0	0	0
166	0	0	0	0	0	0	0	0	0	0	0	0	0	0
167	0	0	0	0	0	0	0	0	0	0	0	0	0	0
168	0	0	0	0	0	0	0	0	0	0	0	0	0	0
170	0	0	0	0	0	0	0	0	0	0	0	0	0	0
171	0	0	0	0	0	0	0	0	0	0	0	0	0	0
172	0	0	0	0	0	0	0	0	0	0	0	0	0	0
174	0	0	0	0	0	0	0	0	0	0	0	0	0	0
176	0	0	0	0	0	0	0	0	0	0	0	0	0	0
178	0	0	0	0	0	0	0	0	0	0	0	0	0	0
179	0	0	0	0	0	0	0	0	0	0	0	0	0	0
180	0	0	0	0	0	0	0	0	0	0	0	0	0	0
181	0	0	0	0	0	0	0	0	0	0	0	0	0	0
182	0	0	0	0	0	0	0	0	0	0	0	0	0	0
183	0	0	0	0	0	0	0	0	0	0	0	0	0	0
184	0	0	0	0	0	0	0	0	0	0	0	0	0	0
185	0	0	0	0	0	0	0	0	0	0	0	0	0	0
187	0	0	0	0	0	0	0	0	0	0	0	0	0	0
188	0	0	0	0	0	0	0	0	0	0	0	0	0	0
189	0	0	0	0	0	0	0	0	0	0	0	0	0	0
190	0	0	0	0	0	0	0	0	0	0	0	0	0	0
191	0	0	0	0	0	0	0	0	0	0	0	0	0	0
192	0	0	0	0	0	0	0	0	0	0	0	0	0	0
193	0	0	0	0	0	0	0	0	0	0	0	0	0	0
195	0	0	0	0	0	0	0	0	0	0	0	0	0	0
196	0	0	0	0	0	0	0	0	0	0	0	0	0	0
198	0	0	0	0	0	0	0	0	0	0	0	0	0	0
200	0	0	0	0	0	0	0	0	0	0	0	0	0	0
201	0	0	0	0	0	0	0	0	0	0	0	0	0	0
203	0	0	0	0	0	0	0	0	0	0	0	0	0	0
204	0	0	0	0	0	0	0	0	0	0	0	0	0	0
206	0	0	0	0	0	0	0	0	0	0	0	0	0	0
209	0	0	0	0	0	0	0	0	0	0	0	0	0	0
210	0	0	0	0	0	0	0	0	0	0	0	0	0	0
212	0	0	0	0	0	0	0	0	0	0	0	0	0	0
213	0	0	0	0	0	0	0	0	0	0	0	0	0	0
214	0	0	0	0	0	0	0	0	0	0	0	0	0	0
215	0	0	0	0	0	0	0	0	0	0	0	0	0	0
216	0	0	0	0	0	0	0	0	0	0	0	0	0	0
217	0	0	0	0	0	0	0	0	0	0	0	0	0	0
218	0	0	0	0	0	0	0	0	0	0	0	0	0	0
219	0	0	0	0	0	0	0	0	0	0	0	0	0	0
220	0	0	0	0	0	0	0	0	0	0	0	0	0	0
221	0	0	0	0	0	0	0	0	0	0	0	0	0	0
222	0	0	0	0	0	0	0	0	0	0	0	0	0	0
223	0	0	0	0	0	0	0	0	0	0	0	0	0	0
224	0	0	0	0	0	0	0	0	0	0	0	0	0	0
225	0	0	0	0	0	0	0	0	0	0	0	0	0	0
226	0	0	0	0	0	0	0	0	0	0	0	0	0	0
227	0	0	0	0	0	0	0	0	0	0	0	0	0	0
228	0	0	0	0	0	0	0	0	0	0	0	0	0	0
230	0	0	0	0	0	0	0	0	0	0	0	0	0	0
231	0	0	0	0	0	0	0	0	0	0	0	0	0	0
232	0	0	0	0	0	0	0	0	0	0	0	0	0	0
234	0	0	0	0	0	0	0	0	0	0	0	0	0	0
236	0	0	0	0	0	0	0	0	0	0	0	0	0	0
239	0	0	0	0	0	0	0	0	0	0	0	0	0	0
242	0	0	0	0	0	0	0	0	0	0	0	0	0	0
243	0	0	0	0	0	0	0	0	0	0	0	0	0	0
245	0	0	0	0	0	0	0	0	0	0	0	0	0	0
246	0	0	0	0	0	0	0	0	0	0	0	0	0	0
247	0	0	0	0	0	0	0	0	0	0	0	0	0	0
248	0	0	0	0	0	0	0	0	0	0	0	0	0	0
249	0	0	0	0	0	0	0	0	0	0	0	0	0	0
250	0	0	0	0	0	0	0	0	0	0	0	0	0	0
252	0	0	0	0	0	0	0	0	0	0	0	0	0	0
256	0	0	0	0	0	0	0	0	0	0	0	0	0	0
257	0	0	0	0	0	0	0	0	0	0	0	0	0	0
259	0	0	0	0	0	0	0	0	0	0	0	0	0	0
260	0	0	0	0	0	0	0	0	0	0	0	0	0	0
262	0	0	0	0	0	0	0	0	0	0	0	0	0	0
265	0	0	0	0	0	0	0	0	0	0	0	0	0	0
267	0	0	0	0	0	0	0	0	0	0	0	0	0	0
268	0	0	0	0	0	0	0	0	0	0	0	0	0	0
269	0	0	0	0	0	0	0	0	0	0	0	0	0	0
271	0	0	0	0	0	0	0	0	0	0	0	0	0	0
272	0	0	0	0	0	0	0	0	0	0	0	0	0	0
273	0	0	0	0	0	0	0	0	0	0	0	0	0	0
275	0	0	0	0	0	0	0	0	0	0	0	0	0	0
276	0	0	0	0	0	0	0	0	0	0	0	0	0	0
277	0	0	0	0	0	0	0	0	0	0	0	0	0	0
278	0	0	0	0	0	0	0	0	0	0	0	0	0	0
279	0	0	0	0	0	0	0	0	0	0	0	0	0	0
280	0	0	0	0	0	0	0	0	0	0	0	0	0	0
281	0	0	0	0	0	0	0	0	0	0	0	0	0	0
282	0	0	0	0	0	0	0	0	0	0	0	0	0	0
283	0	0	0	0	0	0	0	0	0	0	0	0	0	0
285	0	0	0	0	0	0	0	0	0	0	0	0	0	0
286	0	0	0	0	0	0	0	0	0	0	0	0	0	0
287	0	0	0	0	0	0	0	0	0	0	0	0	0	0
288	0	0	0	0	0	0	0	0	0	0	0	0	0	0
289	0	0	0	0	0	0	0	0	0	0	0	0	0	0
292	0	0	0	0	0	0	0	0	0	0	0	0	0	0
294	0	0	0	0	0	0	0	0	0	0	0	0	0	0
295	0	0	0	0	0	0	0	0	0	0	0	0	0	0
296	0	0	0	0	0	0	0	0	0	0	0	0	0	0
298	0	0	0	0	0	0	0	0	0	0	0	0	0	0
299	0	0	0	0	0	0	0	0	0	0	0	0	0	0
301	0	0	0	0	0	0	0	0	0	0	0	0	0	0
303	0	0	0	0	0	0	0	0	0	0	0	0	0	0
304	0	0	0	0	0	0	0	0	0	0	0	0	0	0
306	0	0	0	0	0	0	0	0	0	0	0	0	0	0
307	0	0	0	0	0	0	0	0	0	0	0	0	0	0
308	0	0	0	0	0	0	0	0	0	0	0	0	0	0
309	0	0	0	0	0	0	0	0	0	0	0	0	0	0
310	0	0	0	0	0	0	0	0	0	0	0	0	0	0
311	0	0	0	0	0	0	0	0	0	0	0	0	0	0
312	0	0	0	0	0	0	0	0	0	0	0	0	0	0
313	0	0	0	0	0	0	0	0	0	0	0	0	0	0
314	0	0	0	0	0	0	0	0	0	0	0	0	0	0
315	0	0	0	0	0	0	0	0	0	0	0	0	0	0
316	0	0	0	0	0	0	0	0	0	0	0	0	0	0
317	0	0	0	0	0	0	0	0	0	0	0	0	0	0
318	0	0	0	0	0	0	0	0	0	0	0	0	0	0
319	0	0	0	0	0	0	0	0	0	0	0	0	0	0
320	0	0	0	0	0	0	0	0	0	0	0	0	0	0
321	0	0	0	0	0	0	0	0	0	0	0	0	0	0
323	0	0	0	0	0	0	0	0	0	0	0	0	0	0
324	0	0	0	0	0	0	0	0	0	0	0	0	0	0
325	0	0	0	0	0	0	0	0	0	0	0	0	0	0
326	0	0	0	0	0	0	0	0	0	0	0	0	0	0
330	0	0	0	0	0	0	0	0	0	0	0	0	0	0
332	0	0	0	0	0	0	0	0	0	0	0	0	0	0
333	0	0	0	0	0	0	0	0	0	0	0	0	0	0
335	0	0	0	0	0	0	0	0	0	0	0	0	0	0
336	0	0	0	0	0	0	0	0	0	0	0	0	0	0
337	0	0	0	0	0	0	0	0	0	0	0	0	0	0
340	0	0	0	0	0	0	0	0	0	0	0	0	0	0
342	0	0	0	0	0	0	0	0	0	0	0	0	0	0
344	0	0	0	0	0	0	0	0	0	0	0	0	0	0
347	0	0	0	0	0	0	0	0	0	0	0	0	0	0
348	0	0	0	0	0	0	0	0	0	0	0	0	0	0
349	0	0	0	0	0	0	0	0	0	0	0	0	0	0
350	0	0	0	0	0	0	0	0	0	0	0	0	0	0
351	0	0	0	0	0	0	0	0	0	0	0	0	0	0
354	0	0	0	0	0	0	0	0	0	0	0	0	0	0
355	0	0	0	0	0	0	0	0	0	0	0	0	0	0
356	0	0	0	0	0	0	0	0	0	0	0	0	0	0
357	0	0	0	0	0	0	0	0	0	0	0	0	0	0
359	0	0	0	0	0	0	0	0	0	0	0	0	0	0
360	0	0	0	0	0	0	0	0	0	0	0	0	0	0
364	0	0	0	0	0	0	0	0	0	0	0	0	0	0
365	0	0	0	0	0	0	0	0	0	0	0	0	0	0
371	0	0	0	0	0	0	0	0	0	0	0	0	0	0
373	0	0	0	0	0	0	0	0	0	0	0	0	0	0
374	0	0	0	0	0	0	0	0	0	0	0	0	0	0
375	0	0	0	0	0	0	0	0	0	0	0	0	0	0
381	0	0	0	0	0	0	0	0	0	0	0	0	0	0
383	0	0	0	0	0	0	0	0	0	0	0	0	0	0
384	0	0	0	0	0	0	0	0	0	0	0	0	0	0
385	0	0	0	0	0	0	0	0	0	0	0	0	0	0
388	0	0	0	0	0	0	0	0	0	0	0	0	0	0
390	0	0	0	0	0	0	0	0	0	0	0	0	0	0
392	0	0	0	0	0	0	0	0	0	0	0	0	0	0
393	0	0	0	0	0	0	0	0	0	0	0	0	0	0
396	0	0	0	0	0	0	0	0	0	0	0	0	0	0
397	0	0	0	0	0	0	0	0	0	0	0	0	0	0
400	0	0	0	0	0	0	0	0	0	0	0	0	0	0
401	0	0	0	0	0	0	0	0	0	0	0	0	0	0
402	0	0	0	0	0	0	0	0	0	0	0	0	0	0
403	0	0	0	0	0	0	0	0	0	0	0	0	0	0
404	0	0	0	0	0	0	0	0	0	0	0	0	0	0
405	0	0	0	0	0	0	0	0	0	0	0	0	0	0
406	0	0	0	0	0	0	0	0	0	0	0	0	0	0
409	0	0	0	0	0	0	0	0	0	0	0	0	0	0
411	0	0	0	0	0	0	0	0	0	0	0	0	0	0
413	0	0	0	0	0	0	0	0	0	0	0	0	0	0
414	0	0	0	0	0	0	0	0	0	0	0	0	0	0
415	0	0	0	0	0	0	0	0	0	0	0	0	0	0
417	0	0	0	0	0	0	0	0	0	0	0	0	0	0
420	0	0	0	0	0	0	0	0	0	0	0	0	0	0
421	0	0	0	0	0	0	0	0	0	0	0	0	0	0
423	0	0	0	0	0	0	0	0	0	0	0	0	0	0
426	0	0	0	0	0	0	0	0	0	0	0	0	0	0
428	0	0	0	0	0	0	0	0	0	0	0	0	0	0
429	0	0	0	0	0	0	0	0	0	0	0	0	0	0
431	0	0	0	0	0	0	0	0	0	0	0	0	0	0
432	0	0	0	0	0	0	0	0	0	0	0	0	0	0
434	0	0	0	0	0	0	0	0	0	0	0	0	0	0
435	0	0	0	0	0	0	0	0	0	0	0	0	0	0
437	0	0	0	0	0	0	0	0	0	0	0	0	0	0
439	0	0	0	0	0	0	0	0	0	0	0	0	0	0
440	0	0	0	0	0	0	0	0	0	0	0	0	0	0
442	0	0	0	0	0	0	0	0	0	0	0	0	0	0
444	0	0	0	0	0	0	0	0	0	0	0	0	0	0
445	0	0	0	0	0	0	0	0	0	0	0	0	0	0
446	0	0	0	0	0	0	0	0	0	0	0	0	0	0
447	0	0	0	0	0	0	0	0	0	0	0	0	0	0
448	0	0	0	0	0	0	0	0	0	0	0	0	0	0
450	0	0	0	0	0	0	0	0	0	0	0	0	0	0
455	0	0	0	0	0	0	0	0	0	0	0	0	0	0
456	0	0	0	0	0	0	0	0	0	0	0	0	0	0
463	0	0	0	0	0	0	0	0	0	0	0	0	0	0
466	0	0	0	0	0	0	0	0	0	0	0	0	0	0
467	0	0	0	0	0	0	0	0	0	0	0	0	0	0
472	0	0	0	0	0	0	0	0	0	0	0	0	0	0
490	0	0	0	0	0	0	0	0	0	0	0	0	0	0
495	0	0	0	0	0	0	0	0	0	0	0	0	0	0
496	0	0	0	0	0	0	0	0	0	0	0	0	0	0
497	0	0	0	0	0	0	0	0	0	0	0	0	0	0
498	0	0	0	0	0	0	0	0	0	0	0	0	0	0
499	0	0	0	0	0	0	0	0	0	0	0	0	0	0
500	0	0	0	0	0	0	0	0	0	0	0	0	0	0
503	0	0	0	0	0	0	0	0	0	0	0	0	0	0
505	0	0	0	0	0	0	0	0	0	0	0	0	0	0
507	0	0	0	0	0	0	0	0	0	0	0	0	0	0
508	0	0	0	0	0	0	0	0	0	0	0	0	0	0
509	0	0	0	0	0	0	0	0	0	0	0	0	0	0
511	0	0	0	0	0	0	0	0	0	0	0	0	0	0
512	0	0	0	0	0	0	0	0	0	0	0	0	0	0
513	0	0	0	0	0	0	0	0	0	0	0	0	0	0
515	0	0	0	0	0	0	0	0	0	0	0	0	0	0
516	0	0	0	0	0	0	0	0	0	0	0	0	0	0
517	0	0	0	0	0	0	0	0	0	0	0	0	0	0
518	0	0	0	0	0	0	0	0	0	0	0	0	0	0
520	0	0	0	0	0	0	0	0	0	0	0	0	0	0
522	0	0	0	0	0	0	0	0	0	0	0	0	0	0
524	0	0	0	0	0	0	0	0	0	0	0	0	0	0
526	0	0	0	0	0	0	0	0	0	0	0	0	0	0
528	0	0	0	0	0	0	0	0	0	0	0	0	0	0
530	0	0	0	0	0	0	0	0	0	0	0	0	0	0
532	0	0	0	0	0	0	0	0	0	0	0	0	0	0
538	0	0	0	0	0	0	0	0	0	0	0	0	0	0
539	0	0	0	0	0	0	0	0	0	0	0	0	0	0
541	0	0	0	0	0	0	0	0	0	0	0	0	0	0
542	0	0	0	0	0	0	0	0	0	0	0	0	0	0
543	0	0	0	0	0	0	0	0	0	0	0	0	0	0
544	0	0	0	0	0	0	0	0	0	0	0	0	0	0
545	0	0	0	0	0	0	0	0	0	0	0	0	0	0
546	0	0	0	0	0	0	0	0	0	0	0	0	0	0
548	0	0	0	0	0	0	0	0	0	0	0	0	0	0
549	0	0	0	0	0	0	0	0	0	0	0	0	0	0
550	0	0	0	0	0	0	0	0	0	0	0	0	0	0
551	0	0	0	0	0	0	0	0	0	0	0	0	0	0
553	0	0	0	0	0	0	0	0	0	0	0	0	0	0
556	0	0	0	0	0	0	0	0	0	0	0	0	0	0
558	0	0	0	0	0	0	0	0	0	0	0	0	0	0
560	0	0	0	0	0	0	0	0	0	0	0	0	0	0
562	0	0	0	0	0	0	0	0	0	0	0	0	0	0
563	0	0	0	0	0	0	0	0	0	0	0	0	0	0
564	0	0	0	0	0	0	0	0	0	0	0	0	0	0
565	0	0	0	0	0	0	0	0	0	0	0	0	0	0
570	0	0	0	0	0	0	0	0	0	0	0	0	0	0
571	0	0	0	0	0	0	0	0	0	0	0	0	0	0
572	0	0	0	0	0	0	0	0	0	0	0	0	0	0
573	0	0	0	0	0	0	0	0	0	0	0	0	0	0
574	0	0	0	0	0	0	0	0	0	0	0	0	0	0
577	0	0	0	0	0	0	0	0	0	0	0	0	0	0
581	0	0	0	0	0	0	0	0	0	0	0	0	0	0
585	0	0	0	0	0	0	0	0	0	0	0	0	0	0
589	0	0	0	0	0	0	0	0	0	0	0	0	0	0
591	0	0	0	0	0	0	0	0	0	0	0	0	0	0
593	0	0	0	0	0	0	0	0	0	0	0	0	0	0
594	0	0	0	0	0	0	0	0	0	0	0	0	0	0
595	0	0	0	0	0	0	0	0	0	0	0	0	0	0
596	0	0	0	0	0	0	0	0	0	0	0	0	0	0
597	0	0	0	0	0	0	0	0	0	0	0	0	0	0
605	0	0	0	0	0	0	0	0	0	0	0	0	0	0
606	0	0	0	0	0	0	0	0	0	0	0	0	0	0
609	0	0	0	0	0	0	0	0	0	0	0	0	0	0
610	0	0	0	0	0	0	0	0	0	0	0	0	0	0
611	0	0	0	0	0	0	0	0	0	0	0	0	0	0
615	0	0	0	0	0	0	0	0	0	0	0	0	0	0
617	0	0	0	0	0	0	0	0	0	0	0	0	0	0
618	0	0	0	0	0	0	0	0	0	0	0	0	0	0
619	0	0	0	0	0	0	0	0	0	0	0	0	0	0
621	0	0	0	0	0	0	0	0	0	0	0	0	0	0
622	0	0	0	0	0	0	0	0	0	0	0	0	0	0
623	0	0	0	0	0	0	0	0	0	0	0	0	0	0
625	0	0	0	0	0	0	0	0	0	0	0	0	0	0
628	0	0	0	0	0	0	0	0	0	0	0	0	0	0
629	0	0	0	0	0	0	0	0	0	0	0	0	0	0
631	0	0	0	0	0	0	0	0	0	0	0	0	0	0
632	0	0	0	0	0	0	0	0	0	0	0	0	0	0
633	0	0	0	0	0	0	0	0	0	0	0	0	0	0
634	0	0	0	0	0	0	0	0	0	0	0	0	0	0
638	0	0	0	0	0	0	0	0	0	0	0	0	0	0
640	0	0	0	0	0	0	0	0	0	0	0	0	0	0
641	0	0	0	0	0	0	0	0	0	0	0	0	0	0
642	0	0	0	0	0	0	0	0	0	0	0	0	0	0
644	0	0	0	0	0	0	0	0	0	0	0	0	0	0
648	0	0	0	0	0	0	0	0	0	0	0	0	0	0
651	0	0	0	0	0	0	0	0	0	0	0	0	0	0
654	0	0	0	0	0	0	0	0	0	0	0	0	0	0
655	0	0	0	0	0	0	0	0	0	0	0	0	0	0
656	0	0	0	0	0	0	0	0	0	0	0	0	0	0
657	0	0	0	0	0	0	0	0	0	0	0	0	0	0
658	0	0	0	0	0	0	0	0	0	0	0	0	0	0
660	0	0	0	0	0	0	0	0	0	0	0	0	0	0
661	0	0	0	0	0	0	0	0	0	0	0	0	0	0
662	0	0	0	0	0	0	0	0	0	0	0	0	0	0
664	0	0	0	0	0	0	0	0	0	0	0	0	0	0
665	0	0	0	0	0	0	0	0	0	0	0	0	0	0
667	0	0	0	0	0	0	0	0	0	0	0	0	0	0
668	0	0	0	0	0	0	0	0	0	0	0	0	0	0
670	0	0	0	0	0	0	0	0	0	0	0	0	0	0
671	0	0	0	0	0	0	0	0	0	0	0	0	0	0
672	0	0	0	0	0	0	0	0	0	0	0	0	0	0
673	0	0	0	0	0	0	0	0	0	0	0	0	0	0
675	0	0	0	0	0	0	0	0	0	0	0	0	0	0
679	0	0	0	0	0	0	0	0	0	0	0	0	0	0
681	0	0	0	0	0	0	0	0	0	0	0	0	0	0
682	0	0	0	0	0	0	0	0	0	0	0	0	0	0
685	0	0	0	0	0	0	0	0	0	0	0	0	0	0
687	0	0	0	0	0	0	0	0	0	0	0	0	0	0
688	0	0	0	0	0	0	0	0	0	0	0	0	0	0
689	0	0	0	0	0	0	0	0	0	0	0	0	0	0
692	0	0	0	0	0	0	0	0	0	0	0	0	0	0
693	0	0	0	0	0	0	0	0	0	0	0	0	0	0
695	0	0	0	0	0	0	0	0	0	0	0	0	0	0
697	0	0	0	0	0	0	0	0	0	0	0	0	0	0
698	0	0	0	0	0	0	0	0	0	0	0	0	0	0
700	0	0	0	0	0	0	0	0	0	0	0	0	0	0
702	0	0	0	0	0	0	0	0	0	0	0	0	0	0
707	0	0	0	0	0	0	0	0	0	0	0	0	0	0
708	0	0	0	0	0	0	0	0	0	0	0	0	0	0
711	0	0	0	0	0	0	0	0	0	0	0	0	0	0
713	0	0	0	0	0	0	0	0	0	0	0	0	0	0
715	0	0	0	0	0	0	0	0	0	0	0	0	0	0
717	0	0	0	0	0	0	0	0	0	0	0	0	0	0
722	0	0	0	0	0	0	0	0	0	0	0	0	0	0
723	0	0	0	0	0	0	0	0	0	0	0	0	0	0
728	0	0	0	0	0	0	0	0	0	0	0	0	0	0
729	0	0	0	0	0	0	0	0	0	0	0	0	0	0
730	0	0	0	0	0	0	0	0	0	0	0	0	0	0
733	0	0	0	0	0	0	0	0	0	0	0	0	0	0
735	0	0	0	0	0	0	0	0	0	0	0	0	0	0
737	0	0	0	0	0	0	0	0	0	0	0	0	0	0
740	0	0	0	0	0	0	0	0	0	0	0	0	0	0
746	0	0	0	0	0	0	0	0	0	0	0	0	0	0
747	0	0	0	0	0	0	0	0	0	0	0	0	0	0
748	0	0	0	0	0	0	0	0	0	0	0	0	0	0
749	0	0	0	0	0	0	0	0	0	0	0	0	0	0
750	0	0	0	0	0	0	0	0	0	0	0	0	0	0
751	0	0	0	0	0	0	0	0	0	0	0	0	0	0
752	0	0	0	0	0	0	0	0	0	0	0	0	0	0
753	0	0	0	0	0	0	0	0	0	0	0	0	0	0
754	0	0	0	0	0	0	0	0	0	0	0	0	0	0
759	0	0	0	0	0	0	0	0	0	0	0	0	0	0
760	0	0	0	0	0	0	0	0	0	0	0	0	0	0
761	0	0	0	0	0	0	0	0	0	0	0	0	0	0
763	0	0	0	0	0	0	0	0	0	0	0	0	0	0
764	0	0	0	0	0	0	0	0	0	0	0	0	0	0
766	0	0	0	0	0	0	0	0	0	0	0	0	0	0
767	0	0	0	0	0	0	0	0	0	0	0	0	0	0
769	0	0	0	0	0	0	0	0	0	0	0	0	0	0
771	0	0	0	0	0	0	0	0	0	0	0	0	0	0
772	0	0	0	0	0	0	0	0	0	0	0	0	0	0
773	0	0	0	0	0	0	0	0	0	0	0	0	0	0
774	0	0	0	0	0	0	0	0	0	0	0	0	0	0
776	0	0	0	0	0	0	0	0	0	0	0	0	0	0
777	0	0	0	0	0	0	0	0	0	0	0	0	0	0
778	0	0	0	0	0	0	0	0	0	0	0	0	0	0
779	0	0	0	0	0	0	0	0	0	0	0	0	0	0
782	0	0	0	0	0	0	0	0	0	0	0	0	0	0
783	0	0	0	0	0	0	0	0	0	0	0	0	0	0
785	0	0	0	0	0	0	0	0	0	0	0	0	0	0
787	0	0	0	0	0	0	0	0	0	0	0	0	0	0
788	0	0	0	0	0	0	0	0	0	0	0	0	0	0
791	0	0	0	0	0	0	0	0	0	0	0	0	0	0
794	0	0	0	0	0	0	0	0	0	0	0	0	0	0
795	0	0	0	0	0	0	0	0	0	0	0	0	0	0
796	0	0	0	0	0	0	0	0	0	0	0	0	0	0
797	0	0	0	0	0	0	0	0	0	0	0	0	0	0
800	0	0	0	0	0	0	0	0	0	0	0	0	0	0
802	0	0	0	0	0	0	0	0	0	0	0	0	0	0
805	0	0	0	0	0	0	0	0	0	0	0	0	0	0
807	0	0	0	0	0	0	0	0	0	0	0	0	0	0
808	0	0	0	0	0	0	0	0	0	0	0	0	0	0
811	0	0	0	0	0	0	0	0	0	0	0	0	0	0
814	0	0	0	0	0	0	0	0	0	0	0	0	0	0
815	0	0	0	0	0	0	0	0	0	0	0	0	0	0
818	0	0	0	0	0	0	0	0	0	0	0	0	0	0
822	0	0	0	0	0	0	0	0	0	0	0	0	0	0
826	0	0	0	0	0	0	0	0	0	0	0	0	0	0
827	0	0	0	0	0	0	0	0	0	0	0	0	0	0
830	0	0	0	0	0	0	0	0	0	0	0	0	0	0
831	0	0	0	0	0	0	0	0	0	0	0	0	0	0
832	0	0	0	0	0	0	0	0	0	0	0	0	0	0
833	0	0	0	0	0	0	0	0	0	0	0	0	0	0
834	0	0	0	0	0	0	0	0	0	0	0	0	0	0
835	0	0	0	0	0	0	0	0	0	0	0	0	0	0
837	0	0	0	0	0	0	0	0	0	0	0	0	0	0
840	0	0	0	0	0	0	0	0	0	0	0	0	0	0
842	0	0	0	0	0	0	0	0	0	0	0	0	0	0
843	0	0	0	0	0	0	0	0	0	0	0	0	0	0
846	0	0	0	0	0	0	0	0	0	0	0	0	0	0
847	0	0	0	0	0	0	0	0	0	0	0	0	0	0
849	0	0	0	0	0	0	0	0	0	0	0	0	0	0
852	0	0	0	0	0	0	0	0	0	0	0	0	0	0
854	0	0	0	0	0	0	0	0	0	0	0	0	0	0
856	0	0	0	0	0	0	0	0	0	0	0	0	0	0
859	0	0	0	0	0	0	0	0	0	0	0	0	0	0
860	0	0	0	0	0	0	0	0	0	0	0	0	0	0
861	0	0	0	0	0	0	0	0	0	0	0	0	0	0
863	0	0	0	0	0	0	0	0	0	0	0	0	0	0
866	0	0	0	0	0	0	0	0	0	0	0	0	0	0
867	0	0	0	0	0	0	0	0	0	0	0	0	0	0
869	0	0	0	0	0	0	0	0	0	0	0	0	0	0
870	0	0	0	0	0	0	0	0	0	0	0	0	0	0
872	0	0	0	0	0	0	0	0	0	0	0	0	0	0
874	0	0	0	0	0	0	0	0	0	0	0	0	0	0
877	0	0	0	0	0	0	0	0	0	0	0	0	0	0
878	0	0	0	0	0	0	0	0	0	0	0	0	0	0
881	0	0	0	0	0	0	0	0	0	0	0	0	0	0
882	0	0	0	0	0	0	0	0	0	0	0	0	0	0
883	0	0	0	0	0	0	0	0	0	0	0	0	0	0
885	0	0	0	0	0	0	0	0	0	0	0	0	0	0
894	0	0	0	0	0	0	0	0	0	0	0	0	0	0
897	0	0	0	0	0	0	0	0	0	0	0	0	0	0
899	0	0	0	0	0	0	0	0	0	0	0	0	0	0
900	0	0	0	0	0	0	0	0	0	0	0	0	0	0
901	0	0	0	0	0	0	0	0	0	0	0	0	0	0
902	0	0	0	0	0	0	0	0	0	0	0	0	0	0
904	0	0	0	0	0	0	0	0	0	0	0	0	0	0
907	0	0	0	0	0	0	0	0	0	0	0	0	0	0
908	0	0	0	0	0	0	0	0	0	0	0	0	0	0
910	0	0	0	0	0	0	0	0	0	0	0	0	0	0
911	0	0	0	0	0	0	0	0	0	0	0	0	0	0
913	0	0	0	0	0	0	0	0	0	0	0	0	0	0
914	0	0	0	0	0	0	0	0	0	0	0	0	0	0
921	0	0	0	0	0	0	0	0	0	0	0	0	0	0
923	0	0	0	0	0	0	0	0	0	0	0	0	0	0
924	0	0	0	0	0	0	0	0	0	0	0	0	0	0
926	0	0	0	0	0	0	0	0	0	0	0	0	0	0
927	0	0	0	0	0	0	0	0	0	0	0	0	0	0
929	0	0	0	0	0	0	0	0	0	0	0	0	0	0
930	0	0	0	0	0	0	0	0	0	0	0	0	0	0
932	0	0	0	0	0	0	0	0	0	0	0	0	0	0
934	0	0	0	0	0	0	0	0	0	0	0	0	0	0
940	0	0	0	0	0	0	0	0	0	0	0	0	0	0
941	0	0	0	0	0	0	0	0	0	0	0	0	0	0
943	0	0	0	0	0	0	0	0	0	0	0	0	0	0
944	0	0	0	0	0	0	0	0	0	0	0	0	0	0
946	0	0	0	0	0	0	0	0	0	0	0	0	0	0
948	0	0	0	0	0	0	0	0	0	0	0	0	0	0
949	0	0	0	0	0	0	0	0	0	0	0	0	0	0
954	0	0	0	0	0	0	0	0	0	0	0	0	0	0
956	0	0	0	0	0	0	0	0	0	0	0	0	0	0
957	0	0	0	0	0	0	0	0	0	0	0	0	0	0
961	0	0	0	0	0	0	0	0	0	0	0	0	0	0
962	0	0	0	0	0	0	0	0	0	0	0	0	0	0
965	0	0	0	0	0	0	0	0	0	0	0	0	0	0
966	0	0	0	0	0	0	0	0	0	0	0	0	0	0
967	0	0	0	0	0	0	0	0	0	0	0	0	0	0
968	0	0	0	0	0	0	0	0	0	0	0	0	0	0
970	0	0	0	0	0	0	0	0	0	0	0	0	0	0
971	0	0	0	0	0	0	0	0	0	0	0	0	0	0
973	0	0	0	0	0	0	0	0	0	0	0	0	0	0
974	0	0	0	0	0	0	0	0	0	0	0	0	0	0
978	0	0	0	0	0	0	0	0	0	0	0	0	0	0
979	0	0	0	0	0	0	0	0	0	0	0	0	0	0
980	0	0	0	0	0	0	0	0	0	0	0	0	0	0
981	0	0	0	0	0	0	0	0	0	0	0	0	0	0
982	0	0	0	0	0	0	0	0	0	0	0	0	0	0
985	0	0	0	0	0	0	0	0	0	0	0	0	0	0
986	0	0	0	0	0	0	0	0	0	0	0	0	0	0
987	0	0	0	0	0	0	0	0	0	0	0	0	0	0
988	0	0	0	0	0	0	0	0	0	0	0	0	0	0
989	0	0	0	0	0	0	0	0	0	0	0	0	0	0
990	0	0	0	0	0	0	0	0	0	0	0	0	0	0
992	0	0	0	0	0	0	0	0	0	0	0	0	0	0
995	0	0	0	0	0	0	0	0	0	0	0	0	0	0
996	0	0	0	0	0	0	0	0	0	0	0	0	0	0
997	0	0	0	0	0	0	0	0	0	0	0	0	0	0
999	0	0	0	0	0	0	0	0	0	0	0	0	0	0
1003	0	0	0	0	0	0	0	0	0	0	0	0	0	0
1004	0	0	0	0	0	0	0	0	0	0	0	0	0	0
1011	0	0	0	0	0	0	0	0	0	0	0	0	0	0
1012	0	0	0	0	0	0	0	0	0	0	0	0	0	0
1014	0	0	0	0	0	0	0	0	0	0	0	0	0	0
1015	0	0	0	0	0	0	0	0	0	0	0	0	0	0
1016	0	0	0	0	0	0	0	0	0	0	0	0	0	0
1017	0	0	0	0	0	0	0	0	0	0	0	0	0	0
1018	0	0	0	0	0	0	0	0	0	0	0	0	0	0
1019	0	0	0	0	0	0	0	0	0	0	0	0	0	0
1020	0	0	0	0	0	0	0	0	0	0	0	0	0	0
1021	0	0	0	0	0	0	0	0	0	0	0	0	0	0
1023	0	0	0	0	0	0	0	0	0	0	0	0	0	0
1026	0	0	0	0	0	0	0	0	0	0	0	0	0	0
1028	0	0	0	0	0	0	0	0	0	0	0	0	0	0
1030	0	0	0	0	0	0	0	0	0	0	0	0	0	0
1034	0	0	0	0	0	0	0	0	0	0	0	0	0	0
1035	0	0	0	0	0	0	0	0	0	0	0	0	0	0
1037	0	0	0	0	0	0	0	0	0	0	0	0	0	0
1039	0	0	0	0	0	0	0	0	0	0	0	0	0	0
1040	0	0	0	0	0	0	0	0	0	0	0	0	0	0
1042	0	0	0	0	0	0	0	0	0	0	0	0	0	0
1044	0	0	0	0	0	0	0	0	0	0	0	0	0	0
1046	0	0	0	0	0	0	0	0	0	0	0	0	0	0
1047	0	0	0	0	0	0	0	0	0	0	0	0	0	0
1049	0	0	0	0	0	0	0	0	0	0	0	0	0	0
1051	0	0	0	0	0	0	0	0	0	0	0	0	0	0
1054	0	0	0	0	0	0	0	0	0	0	0	0	0	0
1058	0	0	0	0	0	0	0	0	0	0	0	0	0	0
1061	0	0	0	0	0	0	0	0	0	0	0	0	0	0
1063	0	0	0	0	0	0	0	0	0	0	0	0	0	0
1064	0	0	0	0	0	0	0	0	0	0	0	0	0	0
1072	0	0	0	0	0	0	0	0	0	0	0	0	0	0
1074	0	0	0	0	0	0	0	0	0	0	0	0	0	0
1076	0	0	0	0	0	0	0	0	0	0	0	0	0	0
1078	0	0	0	0	0	0	0	0	0	0	0	0	0	0
1079	0	0	0	0	0	0	0	0	0	0	0	0	0	0
1081	0	0	0	0	0	0	0	0	0	0	0	0	0	0
1086	0	0	0	0	0	0	0	0	0	0	0	0	0	0
1088	0	0	0	0	0	0	0	0	0	0	0	0	0	0
1089	0	0	0	0	0	0	0	0	0	0	0	0	0	0
1098	0	0	0	0	0	0	0	0	0	0	0	0	0	0
1099	0	0	0	0	0	0	0	0	0	0	0	0	0	0
1104	0	0	0	0	0	0	0	0	0	0	0	0	0	0
1109	0	0	0	0	0	0	0	0	0	0	0	0	0	0
1111	0	0	0	0	0	0	0	0	0	0	0	0	0	0
1114	0	0	0	0	0	0	0	0	0	0	0	0	0	0
1118	0	0	0	0	0	0	0	0	0	0	0	0	0	0
1119	0	0	0	0	0	0	0	0	0	0	0	0	0	0
1121	0	0	0	0	0	0	0	0	0	0	0	0	0	0
1122	0	0	0	0	0	0	0	0	0	0	0	0	0	0
1128	0	0	0	0	0	0	0	0	0	0	0	0	0	0
1135	0	0	0	0	0	0	0	0	0	0	0	0	0	0
1136	0	0	0	0	0	0	0	0	0	0	0	0	0	0
1138	0	0	0	0	0	0	0	0	0	0	0	0	0	0
1142	0	0	0	0	0	0	0	0	0	0	0	0	0	0
1146	0	0	0	0	0	0	0	0	0	0	0	0	0	0
1149	0	0	0	0	0	0	0	0	0	0	0	0	0	0
1150	0	0	0	0	0	0	0	0	0	0	0	0	0	0
1158	0	0	0	0	0	0	0	0	0	0	0	0	0	0
1161	0	0	0	0	0	0	0	0	0	0	0	0	0	0
1162	0	0	0	0	0	0	0	0	0	0	0	0	0	0
1168	0	0	0	0	0	0	0	0	0	0	0	0	0	0
1169	0	0	0	0	0	0	0	0	0	0	0	0	0	0
1173	0	0	0	0	0	0	0	0	0	0	0	0	0	0
1177	0	0	0	0	0	0	0	0	0	0	0	0	0	0
1185	0	0	0	0	0	0	0	0	0	0	0	0	0	0
1187	0	0	0	0	0	0	0	0	0	0	0	0	0	0
1188	0	0	0	0	0	0	0	0	0	0	0	0	0	0
1192	0	0	0	0	0	0	0	0	0	0	0	0	0	0
1193	0	0	0	0	0	0	0	0	0	0	0	0	0	0
1196	0	0	0	0	0	0	0	0	0	0	0	0	0	0
1203	0	0	0	0	0	0	0	0	0	0	0	0	0	0
1209	0	0	0	0	0	0	0	0	0	0	0	0	0	0
1211	0	0	0	0	0	0	0	0	0	0	0	0	0	0
1214	0	0	0	0	0	0	0	0	0	0	0	0	0	0
1217	0	0	0	0	0	0	0	0	0	0	0	0	0	0
1224	0	0	0	0	0	0	0	0	0	0	0	0	0	0
1225	0	0	0	0	0	0	0	0	0	0	0	0	0	0
1227	0	0	0	0	0	0	0	0	0	0	0	0	0	0
1235	0	0	0	0	0	0	0	0	0	0	0	0	0	0
1244	0	0	0	0	0	0	0	0	0	0	0	0	0	0
1261	0	0	0	0	0	0	0	0	0	0	0	0	0	0
1302	0	0	0	0	0	0	0	0	0	0	0	0	0	0
1310	0	0	0	0	0	0	0	0	0	0	0	0	0	0
1328	0	0	0	0	0	0	0	0	0	0	0	0	0	0
1408	0	0	0	0	0	0	0	0	0	0	0	0	0	0
1409	0	0	0	0	0	0	0	0	0	0	0	0	0	0
1412	0	0	0	0	0	0	0	0	0	0	0	0	0	0
1415	0	0	0	0	0	0	0	0	0	0	0	0	0	0
1417	0	0	0	0	0	0	0	0	0	0	0	0	0	0
1418	0	0	0	0	0	0	0	0	0	0	0	0	0	0
1419	0	0	0	0	0	0	0	0	0	0	0	0	0	0
1421	0	0	0	0	0	0	0	0	0	0	0	0	0	0
1423	0	0	0	0	0	0	0	0	0	0	0	0	0	0
1424	0	0	0	0	0	0	0	0	0	0	0	0	0	0
1425	0	0	0	0	0	0	0	0	0	0	0	0	0	0
1427	0	0	0	0	0	0	0	0	0	0	0	0	0	0
1429	0	0	0	0	0	0	0	0	0	0	0	0	0	0
1430	0	0	0	0	0	0	0	0	0	0	0	0	0	0
1431	0	0	0	0	0	0	0	0	0	0	0	0	0	0
1434	0	0	0	0	0	0	0	0	0	0	0	0	0	0
1436	0	0	0	0	0	0	0	0	0	0	0	0	0	0
1438	0	0	0	0	0	0	0	0	0	0	0	0	0	0
1440	0	0	0	0	0	0	0	0	0	0	0	0	0	0
1442	0	0	0	0	0	0	0	0	0	0	0	0	0	0
1446	0	0	0	0	0	0	0	0	0	0	0	0	0	0
1447	0	0	0	0	0	0	0	0	0	0	0	0	0	0
1449	0	0	0	0	0	0	0	0	0	0	0	0	0	0
1450	0	0	0	0	0	0	0	0	0	0	0	0	0	0
1451	0	0	0	0	0	0	0	0	0	0	0	0	0	0
1452	0	0	0	0	0	0	0	0	0	0	0	0	0	0
1454	0	0	0	0	0	0	0	0	0	0	0	0	0	0
1457	0	0	0	0	0	0	0	0	0	0	0	0	0	0
1458	0	0	0	0	0	0	0	0	0	0	0	0	0	0
1460	0	0	0	0	0	0	0	0	0	0	0	0	0	0
1462	0	0	0	0	0	0	0	0	0	0	0	0	0	0
1463	0	0	0	0	0	0	0	0	0	0	0	0	0	0
1465	0	0	0	0	0	0	0	0	0	0	0	0	0	0
1470	0	0	0	0	0	0	0	0	0	0	0	0	0	0
1472	0	0	0	0	0	0	0	0	0	0	0	0	0	0
1473	0	0	0	0	0	0	0	0	0	0	0	0	0	0
1474	0	0	0	0	0	0	0	0	0	0	0	0	0	0
1475	0	0	0	0	0	0	0	0	0	0	0	0	0	0
1476	0	0	0	0	0	0	0	0	0	0	0	0	0	0
1484	0	0	0	0	0	0	0	0	0	0	0	0	0	0
1485	0	0	0	0	0	0	0	0	0	0	0	0	0	0
1486	0	0	0	0	0	0	0	0	0	0	0	0	0	0
1487	0	0	0	0	0	0	0	0	0	0	0	0	0	0
1496	0	0	0	0	0	0	0	0	0	0	0	0	0	0
1498	0	0	0	0	0	0	0	0	0	0	0	0	0	0
1501	0	0	0	0	0	0	0	0	0	0	0	0	0	0
1506	0	0	0	0	0	0	0	0	0	0	0	0	0	0
1508	0	0	0	0	0	0	0	0	0	0	0	0	0	0
1509	0	0	0	0	0	0	0	0	0	0	0	0	0	0
1513	0	0	0	0	0	0	0	0	0	0	0	0	0	0
1515	0	0	0	0	0	0	0	0	0	0	0	0	0	0
1517	0	0	0	0	0	0	0	0	0	0	0	0	0	0
1519	0	0	0	0	0	0	0	0	0	0	0	0	0	0
1521	0	0	0	0	0	0	0	0	0	0	0	0	0	0
1522	0	0	0	0	0	0	0	0	0	0	0	0	0	0
1523	0	0	0	0	0	0	0	0	0	0	0	0	0	0
1526	0	0	0	0	0	0	0	0	0	0	0	0	0	0
1528	0	0	0	0	0	0	0	0	0	0	0	0	0	0
1533	0	0	0	0	0	0	0	0	0	0	0	0	0	0
1535	0	0	0	0	0	0	0	0	0	0	0	0	0	0
1536	0	0	0	0	0	0	0	0	0	0	0	0	0	0
1538	0	0	0	0	0	0	0	0	0	0	0	0	0	0
1541	0	0	0	0	0	0	0	0	0	0	0	0	0	0
1543	0	0	0	0	0	0	0	0	0	0	0	0	0	0
1545	0	0	0	0	0	0	0	0	0	0	0	0	0	0
1546	0	0	0	0	0	0	0	0	0	0	0	0	0	0
1554	0	0	0	0	0	0	0	0	0	0	0	0	0	0
1555	0	0	0	0	0	0	0	0	0	0	0	0	0	0
1557	0	0	0	0	0	0	0	0	0	0	0	0	0	0
1558	0	0	0	0	0	0	0	0	0	0	0	0	0	0
1561	0	0	0	0	0	0	0	0	0	0	0	0	0	0
1562	0	0	0	0	0	0	0	0	0	0	0	0	0	0
1563	0	0	0	0	0	0	0	0	0	0	0	0	0	0
1565	0	0	0	0	0	0	0	0	0	0	0	0	0	0
1566	0	0	0	0	0	0	0	0	0	0	0	0	0	0
1567	0	0	0	0	0	0	0	0	0	0	0	0	0	0
1568	0	0	0	0	0	0	0	0	0	0	0	0	0	0
1571	0	0	0	0	0	0	0	0	0	0	0	0	0	0
1574	0	0	0	0	0	0	0	0	0	0	0	0	0	0
1577	0	0	0	0	0	0	0	0	0	0	0	0	0	0
1579	0	0	0	0	0	0	0	0	0	0	0	0	0	0
1580	0	0	0	0	0	0	0	0	0	0	0	0	0	0
1581	0	0	0	0	0	0	0	0	0	0	0	0	0	0
1583	0	0	0	0	0	0	0	0	0	0	0	0	0	0
1589	0	0	0	0	0	0	0	0	0	0	0	0	0	0
1590	0	0	0	0	0	0	0	0	0	0	0	0	0	0
1591	0	0	0	0	0	0	0	0	0	0	0	0	0	0
1592	0	0	0	0	0	0	0	0	0	0	0	0	0	0
1594	0	0	0	0	0	0	0	0	0	0	0	0	0	0
1597	0	0	0	0	0	0	0	0	0	0	0	0	0	0
1609	0	0	0	0	0	0	0	0	0	0	0	0	0	0
1610	0	0	0	0	0	0	0	0	0	0	0	0	0	0
1611	0	0	0	0	0	0	0	0	0	0	0	0	0	0
1612	0	0	0	0	0	0	0	0	0	0	0	0	0	0
1614	0	0	0	0	0	0	0	0	0	0	0	0	0	0
1619	0	0	0	0	0	0	0	0	0	0	0	0	0	0
1623	0	0	0	0	0	0	0	0	0	0	0	0	0	0
1627	0	0	0	0	0	0	0	0	0	0	0	0	0	0
1632	0	0	0	0	0	0	0	0	0	0	0	0	0	0
1645	0	0	0	0	0	0	0	0	0	0	0	0	0	0
1666	0	0	0	0	0	0	0	0	0	0	0	0	0	0
1696	0	0	0	0	0	0	0	0	0	0	0	0	0	0
16	-5.0263e-61	-8.7204e-55	-3.536e-50	8.8642e-48	-4.2869e-47	-1.1743e-44	1.052e-44	-2.4041e-43	2.8502e-42	2.4088e-41	1.8425e-41	-1.882e-40	-2.6061e-41	2.0137e-43
9	-8.5015e-24	-3.5221e-20	-2.6259e-17	1.8486e-15	-3.8038e-16	-5.107e-16	-5.5652e-16	2.4294e-15	-3.2988e-15	3.7244e-15	-9.7147e-16	-9.3462e-16	1.2566e-15	-4.6601e-16
7	-5.1957e-21	-1.097e-18	-5.2255e-17	-3.8341e-16	6.2766e-16	-3.6448e-16	9.8643e-16	-1.2386e-15	2.6047e-16	-4.1884e-16	-1.7136e-15	-1.8352e-15	1.3044e-15	-1.0711e-15
6	-1.2315e-19	-3.4577e-18	-1.8138e-17	5.6575e-17	-3.7925e-16	3.1469e-16	-1.0537e-15	2.1178e-15	-7.5977e-16	2.9633e-15	-9.7782e-16	-1.0778e-15	-2.727e-15	3.8383e-16
18	-0.0011768	-0.0012475	-0.019724	0.011667	-0.050706	0.016683	0.024116	-0.02339	0.054128	-0.0097904	-0.034658	-0.013864	-0.016166	0.019738
29	-0.0011768	-0.0012475	-0.019724	0.011667	-0.050706	0.016683	0.024116	-0.02339	0.054128	-0.0097904	-0.034658	-0.013864	-0.016166	0.019738
49	-0.0011768	-0.0012475	-0.019724	0.011667	-0.050706	0.016683	0.024116	-0.02339	0.054128	-0.0097904	-0.034658	-0.013864	-0.016166	0.019738
82	-0.0011768	-0.0012475	-0.019724	0.011667	-0.050706	0.016683	0.024116	-0.02339	0.054128	-0.0097904	-0.034658	-0.013864	-0.016166	0.019738
87	-0.0011768	-0.0012475	-0.019724	0.011667	-0.050706	0.016683	0.024116	-0.02339	0.054128	-0.0097904	-0.034658	-0.013864	-0.016166	0.019738
933	-0.0011768	-0.0012475	-0.019724	0.011667	-0.050706	0.016683	0.024116	-0.02339	0.054128	-0.0097904	-0.034658	-0.013864	-0.016166	0.019738
1692	-0.0020078	-0.017439	0.016531	-0.029754	0.026308	-0.055115	-0.011241	0.053156	0.01311	-0.00078639	-0.0075329	-0.015971	-0.027906	0.0096771
1160	-0.0022448	0.026705	0.01012	0.01359	0.0046604	0.015772	-0.0087109	-0.050785	-0.045427	-0.016955	-0.042147	-0.023822	-0.037307	0.01966
13	-0.0024227	0.011026	-0.0068429	-0.0011019	-0.0135	0.006411	0.027877	0.028143	0.022551	0.00013125	0.0056828	-0.0050452	0.022026	0.0099623
34	-0.0024227	0.011026	-0.0068429	-0.0011019	-0.0135	0.006411	0.027877	0.028143	0.022551	0.00013125	0.0056828	-0.0050452	0.022026	0.0099623
91	-0.0024227	0.011026	-0.0068429	-0.0011019	-0.0135	0.006411	0.027877	0.028143	0.022551	0.00013125	0.0056828	-0.0050452	0.022026	0.0099623
251	-0.0024227	0.011026	-0.0068429	-0.0011019	-0.0135	0.006411	0.027877	0.028143	0.022551	0.00013125	0.0056828	-0.0050452	0.022026	0.0099623
255	-0.0024227	0.011026	-0.0068429	-0.0011019	-0.0135	0.006411	0.027877	0.028143	0.022551	0.00013125	0.0056828	-0.0050452	0.022026	0.0099623
284	-0.0024227	0.011026	-0.0068429	-0.0011019	-0.0135	0.006411	0.027877	0.028143	0.022551	0.00013125	0.0056828	-0.0050452	0.022026	0.0099623
338	-0.0024227	0.011026	-0.0068429	-0.0011019	-0.0135	0.006411	0.027877	0.028143	0.022551	0.00013125	0.0056828	-0.0050452	0.022026	0.0099623
379	-0.0024227	0.011026	-0.0068429	-0.0011019	-0.0135	0.006411	0.027877	0.028143	0.022551	0.00013125	0.0056828	-0.0050452	0.022026	0.0099623
601	-0.0024227	0.011026	-0.0068429	-0.0011019	-0.0135	0.006411	0.027877	0.028143	0.022551	0.00013125	0.0056828	-0.0050452	0.022026	0.0099623
793	-0.0024227	0.011026	-0.0068429	-0.0011019	-0.0135	0.006411	0.027877	0.028143	0.022551	0.00013125	0.0056828	-0.0050452	0.022026	0.0099623
851	-0.0024227	0.011026	-0.0068429	-0.0011019	-0.0135	0.006411	0.027877	0.028143	0.022551	0.00013125	0.0056828	-0.0050452	0.022026	0.0099623
1147	-0.0024227	0.011026	-0.0068429	-0.0011019	-0.0135	0.006411	0.027877	0.028143	0.022551	0.00013125	0.0056828	-0.0050452	0.022026	0.0099623
62	-0.0024975	-0.0048471	0.002734	-0.0025148	-0.010391	0.012592	-0.0037804	-0.029896	0.041222	-0.001882	0.022519	0.03031	-0.022565	-0.0059481
104	-0.0024975	-0.0048471	0.002734	-0.0025148	-0.010391	0.012592	-0.0037804	-0.029896	0.041222	-0.001882	0.022519	0.03031	-0.022565	-0.0059481
199	-0.0024975	-0.0048471	0.002734	-0.0025148	-0.010391	0.012592	-0.0037804	-0.029896	0.041222	-0.001882	0.022519	0.03031	-0.022565	-0.0059481
254	-0.0024975	-0.0048471	0.002734	-0.0025148	-0.010391	0.012592	-0.0037804	-0.029896	0.041222	-0.001882	0.022519	0.03031	-0.022565	-0.0059481
483	-0.0024975	-0.0048471	0.002734	-0.0025148	-0.010391	0.012592	-0.0037804	-0.029896	0.041222	-0.001882	0.022519	0.03031	-0.022565	-0.0059481
579	-0.0024975	-0.0048471	0.002734	-0.0025148	-0.010391	0.012592	-0.0037804	-0.029896	0.041222	-0.001882	0.022519	0.03031	-0.022565	-0.0059481
903	-0.0024975	-0.0048471	0.002734	-0.0025148	-0.010391	0.012592	-0.0037804	-0.029896	0.041222	-0.001882	0.022519	0.03031	-0.022565	-0.0059481
114	-0.0026122	-0.0032742	0.0013189	0.0016907	-0.0074821	0.01822	0.0046452	-0.015104	-0.0065932	-0.0082041	-0.059448	-0.038696	-0.012837	0.0229
1381	-0.0026122	-0.0032742	0.0013189	0.0016907	-0.0074821	0.01822	0.0046452	-0.015104	-0.0065932	-0.0082041	-0.059448	-0.038696	-0.012837	0.0229
1650	-0.0026122	-0.0032742	0.0013189	0.0016907	-0.0074821	0.01822	0.0046452	-0.015104	-0.0065932	-0.0082041	-0.059448	-0.038696	-0.012837	0.0229
1407	-0.0026462	-0.0076871	0.0050342	-0.00040601	-0.010481	0.010972	0.0029712	-0.0049128	-0.033262	0.0030224	0.022565	0.0062979	0.062824	-0.029116
502	-0.002836	-0.0010771	-0.0068305	-0.013053	0.0021628	-0.0052978	-0.019816	0.0041617	0.0024882	0.018317	0.031753	-0.059371	-0.01255	0.00089282
922	-0.002836	-0.0010771	-0.0068305	-0.013053	0.0021628	-0.0052978	-0.019816	0.0041617	0.0024882	0.018317	0.031753	-0.059371	-0.01255	0.00089282
950	-0.002836	-0.0010771	-0.0068305	-0.013053	0.0021628	-0.0052978	-0.019816	0.0041617	0.0024882	0.018317	0.031753	-0.059371	-0.01255	0.00089282
977	-0.002836	-0.0010771	-0.0068305	-0.013053	0.0021628	-0.0052978	-0.019816	0.0041617	0.0024882	0.018317	0.031753	-0.059371	-0.01255	0.00089282
1115	-0.002836	-0.0010771	-0.0068305	-0.013053	0.0021628	-0.0052978	-0.019816	0.0041617	0.0024882	0.018317	0.031753	-0.059371	-0.01255	0.00089282
1401	-0.002836	-0.0010771	-0.0068305	-0.013053	0.0021628	-0.0052978	-0.019816	0.0041617	0.0024882	0.018317	0.031753	-0.059371	-0.01255	0.00089282
165	-0.0028966	0.00054663	-0.0059547	-0.013989	-0.00023228	-0.0058526	-0.027869	0.019905	-0.00036882	-0.011133	-0.03389	0.04236	0.012273	-0.00012078
369	-0.0028966	0.00054663	-0.0059547	-0.013989	-0.00023228	-0.0058526	-0.027869	0.019905	-0.00036882	-0.011133	-0.03389	0.04236	0.012273	-0.00012078
486	-0.0028966	0.00054663	-0.0059547	-0.013989	-0.00023228	-0.0058526	-0.027869	0.019905	-0.00036882	-0.011133	-0.03389	0.04236	0.012273	-0.00012078
487	-0.0028966	0.00054663	-0.0059547	-0.013989	-0.00023228	-0.0058526	-0.027869	0.019905	-0.00036882	-0.011133	-0.03389	0.04236	0.012273	-0.00012078
576	-0.0028966	0.00054663	-0.0059547	-0.013989	-0.00023228	-0.0058526	-0.027869	0.019905	-0.00036882	-0.011133	-0.03389	0.04236	0.012273	-0.00012078
620	-0.0028966	0.00054663	-0.0059547	-0.013989	-0.00023228	-0.0058526	-0.027869	0.019905	-0.00036882	-0.011133	-0.03389	0.04236	0.012273	-0.00012078
712	-0.0028966	0.00054663	-0.0059547	-0.013989	-0.00023228	-0.0058526	-0.027869	0.019905	-0.00036882	-0.011133	-0.03389	0.04236	0.012273	-0.00012078
1176	-0.0028966	0.00054663	-0.0059547	-0.013989	-0.00023228	-0.0058526	-0.027869	0.019905	-0.00036882	-0.011133	-0.03389	0.04236	0.012273	-0.00012078
1402	-0.0028966	0.00054663	-0.0059547	-0.013989	-0.00023228	-0.0058526	-0.027869	0.019905	-0.00036882	-0.011133	-0.03389	0.04236	0.012273	-0.00012078
1377	-0.0029351	-0.0075166	0.0088488	0.0086377	-0.0026479	-0.0048184	0.0053779	0.027637	-0.016803	0.0095199	0.014127	0.016911	-0.048202	0.053978
1092	-0.0030671	0.0089046	-0.0037909	0.0050882	0.014007	-0.012383	0.00098597	-0.030512	-0.0098503	0.0038851	0.0068318	0.011464	0.023304	0.072591
1290	-0.0035206	-0.0035587	0.0091377	0.015973	0.015277	-0.018492	-0.0019443	0.0082698	0.026663	-0.0049088	-0.012819	-0.015423	0.022461	-0.046471
1389	-0.0035206	-0.0035587	0.0091377	0.015973	0.015277	-0.018492	-0.0019443	0.0082698	0.026663	-0.0049088	-0.012819	-0.015423	0.022461	-0.046471
1055	-0.0038875	0.022433	-0.016828	-0.049177	0.020587	-0.036329	0.023241	0.006208	-0.010411	-0.0061777	0.0066865	0.00052665	-0.0043637	0.0060124
54	-0.0040601	0.054998	0.052002	0.045733	-0.0093538	0.018016	-0.037457	-0.094525	0.013164	-0.023704	0.021364	-0.012635	0.14108	0.17774
1210	-0.0044686	-0.035387	0.044518	0.0072096	0.0037668	-0.019591	0.049439	0.036709	-0.045667	-0.0036325	-0.028151	-0.014448	-0.025844	0.056667
1281	-0.0046718	0.031534	-0.062577	-0.0027682	-0.0012577	0.00010382	0.010991	0.045462	0.012815	0.023005	0.017986	0.0041601	0.02248	0.010342
119	-0.0048454	0.022051	-0.013686	-0.0022037	-0.027001	0.012822	0.055754	0.056286	0.045102	0.00026251	0.011366	-0.01009	0.044051	0.019925
145	-0.0048454	0.022051	-0.013686	-0.0022037	-0.027001	0.012822	0.055754	0.056286	0.045102	0.00026251	0.011366	-0.01009	0.044051	0.019925
154	-0.0048454	0.022051	-0.013686	-0.0022037	-0.027001	0.012822	0.055754	0.056286	0.045102	0.00026251	0.011366	-0.01009	0.044051	0.019925
1477	-0.0048454	0.022051	-0.013686	-0.0022037	-0.027001	0.012822	0.055754	0.056286	0.045102	0.00026251	0.011366	-0.01009	0.044051	0.019925
1432	-0.0048493	0.043284	-0.040833	0.057107	0.033211	-0.04226	-0.073694	0.11346	-0.0049962	0.039291	0.042134	0.0050732	-0.051067	0.021534
240	-0.004995	-0.0096943	0.0054679	-0.0050297	-0.020782	0.025184	-0.0075607	-0.059791	0.082444	-0.0037641	0.045039	0.060621	-0.04513	-0.011896
1712	-0.004995	-0.0096943	0.0054679	-0.0050297	-0.020782	0.025184	-0.0075607	-0.059791	0.082444	-0.0037641	0.045039	0.060621	-0.04513	-0.011896
261	-0.0051097	-0.0081213	0.0040529	-0.00082418	-0.017873	0.030812	0.00086486	-0.045	0.034629	-0.010086	-0.036929	-0.0083857	-0.035402	0.016952
547	-0.0051097	-0.0081213	0.0040529	-0.00082418	-0.017873	0.030812	0.00086486	-0.045	0.034629	-0.010086	-0.036929	-0.0083857	-0.035402	0.016952
567	-0.0051097	-0.0081213	0.0040529	-0.00082418	-0.017873	0.030812	0.00086486	-0.045	0.034629	-0.010086	-0.036929	-0.0083857	-0.035402	0.016952
1052	-0.0051097	-0.0081213	0.0040529	-0.00082418	-0.017873	0.030812	0.00086486	-0.045	0.034629	-0.010086	-0.036929	-0.0083857	-0.035402	0.016952
666	-0.005143	-0.00046405	0.024976	0.0073549	-0.0040285	0.045444	0.016157	0.016953	0.014523	0.063438	0.016806	-0.044711	-0.030146	-0.077691
786	-0.0051437	-0.012534	0.0077682	-0.0029208	-0.020872	0.023565	-0.00080913	-0.034808	0.0079605	0.0011403	0.045085	0.036608	0.040259	-0.035064
875	-0.0051437	-0.012534	0.0077682	-0.0029208	-0.020872	0.023565	-0.00080913	-0.034808	0.0079605	0.0011403	0.045085	0.036608	0.040259	-0.035064
1295	-0.0051437	-0.012534	0.0077682	-0.0029208	-0.020872	0.023565	-0.00080913	-0.034808	0.0079605	0.0011403	0.045085	0.036608	0.040259	-0.035064
1327	-0.0051437	-0.012534	0.0077682	-0.0029208	-0.020872	0.023565	-0.00080913	-0.034808	0.0079605	0.0011403	0.045085	0.036608	0.040259	-0.035064
1705	-0.0051437	-0.012534	0.0077682	-0.0029208	-0.020872	0.023565	-0.00080913	-0.034808	0.0079605	0.0011403	0.045085	0.036608	0.040259	-0.035064
540	-0.0051779	0.077731	0.0090736	0.030088	0.044694	-0.015831	-0.016674	-0.11054	-0.11388	-0.018413	0.044446	0.05278	-0.073166	-0.012599
652	-0.0053193	0.011572	-0.012798	-0.01509	-0.013733	0.00055846	7.7968e-06	0.048048	0.022182	-0.011002	-0.028207	0.037315	0.034299	0.0098415
958	-0.0054294	0.00099789	-0.0096249	0.015276	-0.0021623	0.013987	-0.017659	0.0070052	-0.0023822	-0.043772	0.020368	-0.008231	-0.0007533	0.010999
143	-0.005672	-0.0021542	-0.013661	-0.026105	0.0043256	-0.010596	-0.039633	0.0083234	0.0049764	0.036634	0.063505	-0.11874	-0.0251	0.0017856
696	-0.0058552	-0.0016937	0.037322	-0.011287	-0.017179	0.0088687	0.033999	0.006313	0.0084137	-0.0092217	0.028145	-0.062054	-0.038507	-0.068235
917	-0.0058552	-0.0016937	0.037322	-0.011287	-0.017179	0.0088687	0.033999	0.006313	0.0084137	-0.0092217	0.028145	-0.062054	-0.038507	-0.068235
938	-0.0058552	-0.0016937	0.037322	-0.011287	-0.017179	0.0088687	0.033999	0.006313	0.0084137	-0.0092217	0.028145	-0.062054	-0.038507	-0.068235
1399	-0.0059127	0.017771	-0.0085295	0.0062896	0.020409	-0.010935	0.010038	-0.039184	-0.036212	-0.00091141	0.0098446	0.023031	-0.024224	-0.0061195
59	-0.0061342	0.017809	-0.0075819	0.010176	0.028015	-0.024767	0.0019719	-0.061024	-0.019701	0.0077702	0.013664	0.022927	0.046609	0.14518
1243	-0.006293	-0.016599	0.0054989	0.0765	-0.032335	0.056984	-0.056251	0.00060953	0.0092799	0.018759	1.6943e-05	-7.7811e-05	0.0062525	-0.00741
370	-0.0063556	0.0041517	0.016934	-0.013593	0.019332	0.02054	0.0046256	0.0065334	0.0030522	-0.00016451	0.0034122	0.00043298	0.0027901	0.0071757
376	-0.0063556	0.0041517	0.016934	-0.013593	0.019332	0.02054	0.0046256	0.0065334	0.0030522	-0.00016451	0.0034122	0.00043298	0.0027901	0.0071757
535	-0.0063556	0.0041517	0.016934	-0.013593	0.019332	0.02054	0.0046256	0.0065334	0.0030522	-0.00016451	0.0034122	0.00043298	0.0027901	0.0071757
568	-0.0063556	0.0041517	0.016934	-0.013593	0.019332	0.02054	0.0046256	0.0065334	0.0030522	-0.00016451	0.0034122	0.00043298	0.0027901	0.0071757
650	-0.0063556	0.0041517	0.016934	-0.013593	0.019332	0.02054	0.0046256	0.0065334	0.0030522	-0.00016451	0.0034122	0.00043298	0.0027901	0.0071757
964	-0.0063556	0.0041517	0.016934	-0.013593	0.019332	0.02054	0.0046256	0.0065334	0.0030522	-0.00016451	0.0034122	0.00043298	0.0027901	0.0071757
1008	-0.0063556	0.0041517	0.016934	-0.013593	0.019332	0.02054	0.0046256	0.0065334	0.0030522	-0.00016451	0.0034122	0.00043298	0.0027901	0.0071757
1059	-0.0063556	0.0041517	0.016934	-0.013593	0.019332	0.02054	0.0046256	0.0065334	0.0030522	-0.00016451	0.0034122	0.00043298	0.0027901	0.0071757
1137	-0.0063556	0.0041517	0.016934	-0.013593	0.019332	0.02054	0.0046256	0.0065334	0.0030522	-0.00016451	0.0034122	0.00043298	0.0027901	0.0071757
1206	-0.0063556	0.0041517	0.016934	-0.013593	0.019332	0.02054	0.0046256	0.0065334	0.0030522	-0.00016451	0.0034122	0.00043298	0.0027901	0.0071757
939	-0.0064557	-0.011075	0.017987	0.024611	0.012629	-0.02331	0.0034336	0.035907	0.0098602	0.0046111	0.0013079	0.001488	-0.025741	0.0075074
1313	-0.0064557	-0.011075	0.017987	0.024611	0.012629	-0.02331	0.0034336	0.035907	0.0098602	0.0046111	0.0013079	0.001488	-0.025741	0.0075074
1348	-0.0064557	-0.011075	0.017987	0.024611	0.012629	-0.02331	0.0034336	0.035907	0.0098602	0.0046111	0.0013079	0.001488	-0.025741	0.0075074
1395	-0.0064557	-0.011075	0.017987	0.024611	0.012629	-0.02331	0.0034336	0.035907	0.0098602	0.0046111	0.0013079	0.001488	-0.025741	0.0075074
1527	-0.0071514	-0.029973	0.024299	-0.032675	0.0054364	-0.031551	-0.01205	0.018348	0.021071	0.00035391	0.037552	0.020637	0.012352	-0.025387
1547	-0.0071514	-0.029973	0.024299	-0.032675	0.0054364	-0.031551	-0.01205	0.018348	0.021071	0.00035391	0.037552	0.020637	0.012352	-0.025387
1572	-0.0071514	-0.029973	0.024299	-0.032675	0.0054364	-0.031551	-0.01205	0.018348	0.021071	0.00035391	0.037552	0.020637	0.012352	-0.025387
1682	-0.0071514	-0.029973	0.024299	-0.032675	0.0054364	-0.031551	-0.01205	0.018348	0.021071	0.00035391	0.037552	0.020637	0.012352	-0.025387
649	-0.0071738	0.015861	-0.0085474	0.010945	-0.023086	0.013079	0.012526	0.027955	0.023802	0.056485	-0.0079817	0.0036347	0.024668	-0.0024344
84	-0.0072682	0.033077	-0.020529	-0.0033056	-0.040501	0.019233	0.083631	0.084428	0.067653	0.00039376	0.017048	-0.015136	0.066077	0.029887
110	-0.0072682	0.033077	-0.020529	-0.0033056	-0.040501	0.019233	0.083631	0.084428	0.067653	0.00039376	0.017048	-0.015136	0.066077	0.029887
111	-0.0072682	0.033077	-0.020529	-0.0033056	-0.040501	0.019233	0.083631	0.084428	0.067653	0.00039376	0.017048	-0.015136	0.066077	0.029887
803	-0.0072839	0.0052868	-0.0053746	0.041312	-0.011516	0.026507	-0.0051416	-0.013088	-0.00076206	0.023715	0.040593	-0.041911	-0.010385	-0.0012768
1102	-0.0075324	0.0029042	-0.0027901	-0.001926	-0.031373	0.037223	0.028742	-0.016857	0.05718	-0.0099549	-0.031246	-0.013431	-0.013376	0.026914
1216	-0.0075324	0.0029042	-0.0027901	-0.001926	-0.031373	0.037223	0.028742	-0.016857	0.05718	-0.0099549	-0.031246	-0.013431	-0.013376	0.026914
473	-0.0077558	-0.015808	0.0090871	-0.0012302	-0.028354	0.041785	0.0038361	-0.049913	0.0013672	-0.0070638	-0.014364	-0.0020878	0.027422	-0.012165
1669	-0.0077558	-0.015808	0.0090871	-0.0012302	-0.028354	0.041785	0.0038361	-0.049913	0.0013672	-0.0070638	-0.014364	-0.0020878	0.027422	-0.012165
238	-0.0079314	-0.014675	0.044405	0.02899	-0.023991	0.026962	-0.016125	-0.010502	0.0086054	-0.010292	-0.0055994	-0.0087564	0.0014345	-0.0017773
678	-0.0081043	0.018815	-0.018412	-0.012953	-0.0049361	0.0025615	0.017113	0.023632	-0.0013226	0.013652	0.040448	-0.052848	-0.038053	-0.067856
984	-0.0082395	0.021875	-0.009844	-0.025656	0.00084272	-0.011217	0.031978	-0.04378	0.032432	0.059427	0.049431	-0.0028433	-0.03656	-0.012212
677	-0.0083354	0.028797	-0.015372	0.0051878	0.0069085	-0.004524	0.037915	-0.011041	-0.013661	-0.00078015	0.015527	0.017986	-0.0021985	0.0038428
38	-0.0083448	-0.0038047	-0.011466	-0.025351	-0.0055516	0.0070698	-0.04304	0.0089627	-0.0044739	-0.00102	-0.061585	-0.055707	-0.013113	0.023672
501	-0.0083448	-0.0038047	-0.011466	-0.025351	-0.0055516	0.0070698	-0.04304	0.0089627	-0.0044739	-0.00102	-0.061585	-0.055707	-0.013113	0.023672
3	-0.0084148	0.025071	-0.010383	-0.022386	0.0013565	-0.0061437	0.032351	-0.013246	-0.018241	0.023655	-0.098179	0.029881	-0.0020083	0.015623
1339	-0.0091018	-0.018762	0.023021	0.024205	0.0021487	-0.012338	0.0064048	0.030994	-0.023402	0.0076335	0.023873	0.0077859	0.037083	-0.021609
1675	-0.010062	0.033431	5.6765e-05	-0.0040157	-0.019463	0.028923	-0.012484	-0.032632	0.017977	-0.029839	-0.047835	0.043804	-0.025573	0.023554
233	-0.010181	0.0058334	-0.011329	0.027323	-0.011748	0.020655	-0.033011	0.0068175	-0.0011309	0.012582	0.0067035	0.00044884	0.0018888	-0.0013976
1131	-0.010181	0.0058334	-0.011329	0.027323	-0.011748	0.020655	-0.033011	0.0068175	-0.0011309	0.012582	0.0067035	0.00044884	0.0018888	-0.0013976
1148	-0.010823	-0.0069038	0.0052961	0.003858	-0.014346	0.029401	0.0048221	-0.080425	-0.0084831	-0.0031787	-0.0075317	0.0093759	0.050727	0.060427
1688	-0.011344	-0.0043083	-0.027322	-0.05221	0.0086513	-0.021191	-0.079265	0.016647	0.0099527	0.073269	0.12701	-0.23748	-0.0502	0.0035713
1455	-0.011586	0.0021865	-0.023819	-0.055954	-0.00092913	-0.02341	-0.11148	0.079621	-0.0014753	-0.044532	-0.13556	0.16944	0.049094	-0.00048313
1379	-0.011599	-0.02361	0.025755	0.02169	-0.0082423	0.00025459	0.0026245	0.0010984	0.017821	0.0057514	0.046393	0.038096	0.014518	-0.027557
471	-0.011714	-0.022037	0.02434	0.025895	-0.0053335	0.0058825	0.01105	0.01589	-0.029995	-0.00057066	-0.035575	-0.03091	0.024246	0.0012909
676	-0.011819	0.0077575	0.027576	-0.020187	-0.0034036	-0.0093671	0.0071158	-0.0042939	-0.0018054	-0.01647	0.0010871	-0.0082298	-0.0029292	0.0042351
734	-0.011819	0.0077575	0.027576	-0.020187	-0.0034036	-0.0093671	0.0071158	-0.0042939	-0.0018054	-0.01647	0.0010871	-0.0082298	-0.0029292	0.0042351
792	-0.011819	0.0077575	0.027576	-0.020187	-0.0034036	-0.0093671	0.0071158	-0.0042939	-0.0018054	-0.01647	0.0010871	-0.0082298	-0.0029292	0.0042351
1410	-0.011819	0.0077575	0.027576	-0.020187	-0.0034036	-0.0093671	0.0071158	-0.0042939	-0.0018054	-0.01647	0.0010871	-0.0082298	-0.0029292	0.0042351
57	-0.012035	-0.029136	0.03781	0.066103	-0.03559	0.019107	-0.0645	0.012328	0.066009	0.15425	-0.064446	0.099223	-0.025632	-0.040366
74	-0.012268	0.035618	-0.015164	0.020353	0.05603	-0.049533	0.0039439	-0.12205	-0.039401	0.01554	0.027327	0.045854	0.093218	0.29037
177	-0.012711	0.0083033	0.033869	-0.027186	0.038665	0.04108	0.0092511	0.013067	0.0061044	-0.00032902	0.0068245	0.00086596	0.0055802	0.014351
305	-0.012711	0.0083033	0.033869	-0.027186	0.038665	0.04108	0.0092511	0.013067	0.0061044	-0.00032902	0.0068245	0.00086596	0.0055802	0.014351
1027	-0.012711	0.0083033	0.033869	-0.027186	0.038665	0.04108	0.0092511	0.013067	0.0061044	-0.00032902	0.0068245	0.00086596	0.0055802	0.014351
1464	-0.012711	0.0083033	0.033869	-0.027186	0.038665	0.04108	0.0092511	0.013067	0.0061044	-0.00032902	0.0068245	0.00086596	0.0055802	0.014351
645	-0.012814	0.02087	-0.045348	0.049081	0.025668	0.11239	0.0092145	-0.012778	-0.018263	0.028004	-0.092015	-0.041632	-0.014544	0.054126
1710	-0.012911	-0.022151	0.035973	0.049221	0.025259	-0.04662	0.0068672	0.071814	0.01972	0.0092223	0.0026158	0.0029759	-0.051482	0.015015
858	-0.013469	0.0063188	-0.0096962	-0.011987	-0.018202	0.012295	0.0082376	-0.033016	0.023149	0.023474	0.089352	-0.016344	0.073039	0.048382
52	-0.013574	0.065606	-0.0036088	-0.010453	0.032509	-0.016062	-0.096636	-0.073005	-0.092361	-0.025769	-0.054042	0.027866	-0.026477	0.089663
1277	-0.013679	0.032816	-0.017377	0.0038744	0.002919	0.0095165	0.043187	-0.049609	0.0011995	-0.0074587	0.041059	0.059864	-0.072292	-0.080816
15	-0.014068	0.028266	-0.028158	-0.021853	0.0088391	-0.015674	-0.0097701	0.013026	-0.011542	0.006404	0.01339	0.00097549	-0.002475	0.0046148
186	-0.014068	0.028266	-0.028158	-0.021853	0.0088391	-0.015674	-0.0097701	0.013026	-0.011542	0.006404	0.01339	0.00097549	-0.002475	0.0046148
896	-0.014068	0.028266	-0.028158	-0.021853	0.0088391	-0.015674	-0.0097701	0.013026	-0.011542	0.006404	0.01339	0.00097549	-0.002475	0.0046148
1056	-0.014068	0.028266	-0.028158	-0.021853	0.0088391	-0.015674	-0.0097701	0.013026	-0.011542	0.006404	0.01339	0.00097549	-0.002475	0.0046148
1300	-0.014068	0.028266	-0.028158	-0.021853	0.0088391	-0.015674	-0.0097701	0.013026	-0.011542	0.006404	0.01339	0.00097549	-0.002475	0.0046148
1330	-0.014068	0.028266	-0.028158	-0.021853	0.0088391	-0.015674	-0.0097701	0.013026	-0.011542	0.006404	0.01339	0.00097549	-0.002475	0.0046148
380	-0.014212	-0.026884	0.027074	0.02338	-0.015724	0.018475	0.0072697	-0.014006	0.011227	-0.0024527	-0.013056	-0.00059981	0.0016811	-0.0046572
469	-0.014212	-0.026884	0.027074	0.02338	-0.015724	0.018475	0.0072697	-0.014006	0.011227	-0.0024527	-0.013056	-0.00059981	0.0016811	-0.0046572
492	-0.014212	-0.026884	0.027074	0.02338	-0.015724	0.018475	0.0072697	-0.014006	0.011227	-0.0024527	-0.013056	-0.00059981	0.0016811	-0.0046572
680	-0.014212	-0.026884	0.027074	0.02338	-0.015724	0.018475	0.0072697	-0.014006	0.011227	-0.0024527	-0.013056	-0.00059981	0.0016811	-0.0046572
1001	-0.014212	-0.026884	0.027074	0.02338	-0.015724	0.018475	0.0072697	-0.014006	0.011227	-0.0024527	-0.013056	-0.00059981	0.0016811	-0.0046572
1094	-0.014212	-0.026884	0.027074	0.02338	-0.015724	0.018475	0.0072697	-0.014006	0.011227	-0.0024527	-0.013056	-0.00059981	0.0016811	-0.0046572
1234	-0.014212	-0.026884	0.027074	0.02338	-0.015724	0.018475	0.0072697	-0.014006	0.011227	-0.0024527	-0.013056	-0.00059981	0.0016811	-0.0046572
1252	-0.014212	-0.026884	0.027074	0.02338	-0.015724	0.018475	0.0072697	-0.014006	0.011227	-0.0024527	-0.013056	-0.00059981	0.0016811	-0.0046572
1271	-0.014212	-0.026884	0.027074	0.02338	-0.015724	0.018475	0.0072697	-0.014006	0.011227	-0.0024527	-0.013056	-0.00059981	0.0016811	-0.0046572
1293	-0.014212	-0.026884	0.027074	0.02338	-0.015724	0.018475	0.0072697	-0.014006	0.011227	-0.0024527	-0.013056	-0.00059981	0.0016811	-0.0046572
1298	-0.014212	-0.026884	0.027074	0.02338	-0.015724	0.018475	0.0072697	-0.014006	0.011227	-0.0024527	-0.013056	-0.00059981	0.0016811	-0.0046572
1321	-0.014212	-0.026884	0.027074	0.02338	-0.015724	0.018475	0.0072697	-0.014006	0.011227	-0.0024527	-0.013056	-0.00059981	0.0016811	-0.0046572
1322	-0.014212	-0.026884	0.027074	0.02338	-0.015724	0.018475	0.0072697	-0.014006	0.011227	-0.0024527	-0.013056	-0.00059981	0.0016811	-0.0046572
1388	-0.014212	-0.026884	0.027074	0.02338	-0.015724	0.018475	0.0072697	-0.014006	0.011227	-0.0024527	-0.013056	-0.00059981	0.0016811	-0.0046572
1552	-0.014303	-0.059947	0.048598	-0.06535	0.010873	-0.063101	-0.0241	0.036696	0.042142	0.00070782	0.075103	0.041274	0.024705	-0.050775
65	-0.014536	0.066153	-0.041058	-0.0066111	-0.081002	0.038466	0.16726	0.16886	0.13531	0.00078753	0.034097	-0.030271	0.13215	0.059774
1448	-0.015128	0.076555	-0.0053544	-0.0030017	-0.018144	0.032662	-0.017406	-0.005473	-0.04649	-0.055913	-0.14071	0.026987	-0.0060164	0.059003
205	-0.015712	-0.062071	0.020278	0.073947	-0.070114	-0.0041308	0.0052882	-0.041079	0.01635	-0.0045764	-0.032936	-0.0020656	-0.002218	-0.023666
1518	-0.015719	0.025799	0.033578	0.012746	-0.023418	0.019775	-0.04929	0.0060276	-0.0055582	-0.011727	0.015247	-0.015938	-0.0012871	0.0057173
1272	-0.016432	-0.025709	0.045111	0.065194	0.040536	-0.065112	0.0049228	0.080083	0.046383	0.0043135	-0.010203	-0.012447	-0.029021	-0.031456
96	-0.016671	0.057594	-0.030745	0.010376	0.013817	-0.009048	0.075831	-0.022083	-0.027322	-0.0015603	0.031055	0.035972	-0.004397	0.0076855
599	-0.016824	-0.030158	0.028392	0.025071	-0.023207	0.036695	0.011915	-0.02911	0.0046342	-0.010657	-0.072504	-0.039296	-0.011155	0.018243
47	-0.016858	-0.034571	0.032108	0.022974	-0.026205	0.029447	0.010241	-0.018919	-0.022034	0.00056964	0.0095097	0.0056981	0.064505	-0.033774
578	-0.017048	-0.027961	0.020243	0.010328	-0.013562	0.013177	-0.012547	-0.0098442	0.013716	0.015865	0.018697	-0.059971	-0.010869	-0.0037644
686	-0.017233	0.0060892	0.0017693	0.012412	-0.0021839	-0.0030831	0.017139	0.060178	-0.00091261	-0.019391	-0.083335	0.011674	-0.051807	-0.038462
813	-0.017233	0.0060892	0.0017693	0.012412	-0.0021839	-0.0030831	0.017139	0.060178	-0.00091261	-0.019391	-0.083335	0.011674	-0.051807	-0.038462
1576	-0.017611	-0.0451	0.053093	0.051826	-0.015887	-0.02891	0.032267	0.16582	-0.10082	0.057119	0.084762	0.10147	-0.28921	0.32387
841	-0.018243	-0.059601	0.065476	0.019437	-0.019701	0.016295	0.04755	-0.034829	0.023586	-0.017487	-0.032815	-0.0016485	0.0014734	-0.0079168
1560	-0.018751	-0.053583	0.050054	-0.010985	-0.002806	-0.031296	-0.0094258	0.019446	0.038892	0.0061053	0.083944	0.058733	0.02687	-0.052944
331	-0.018958	-0.011222	-0.025926	0.019199	-0.013873	0.02476	-0.013397	-0.026582	0.042713	0.018539	0.021767	0.038916	-0.02043	-0.010226
1208	-0.018978	0.0035912	-0.014332	-0.024285	-0.025916	0.024662	-0.014986	-0.028215	0.016187	0.0041367	-0.0039863	-0.01268	0.072476	0.071161
1422	-0.019367	-0.033226	0.05396	0.073832	0.037888	-0.06993	0.010301	0.10772	0.029581	0.013833	0.0039237	0.0044639	-0.077223	0.022522
1636	-0.019649	0.013063	-0.014275	-0.013622	-0.0042895	-0.0095204	-0.0014209	0.03575	-0.061606	0.018946	0.050082	0.024185	0.012147	0.029476
1033	-0.019901	0.0096001	0.006667	0.028974	0.0016648	0.0029784	0.042214	-0.020135	0.030828	-0.0062552	-0.020094	0.011088	-0.063341	0.028302
659	-0.020115	-0.019056	0.016452	0.015416	0.00044579	0.00079368	-0.011561	-0.040356	0.0038653	0.01975	0.025529	-0.048507	0.012436	0.068827
481	-0.020524	0.017191	-0.010171	0.0027572	0.021468	-0.038984	-0.0063365	0.048932	-0.0016815	0.011015	0.014698	0.0024635	-0.028216	0.012122
1112	-0.021401	0.014617	-0.021175	-0.025387	-0.039417	0.031073	0.012891	-7.223e-05	0.038738	0.004268	0.0016964	-0.017725	0.094501	0.081123
1532	-0.021454	-0.08992	0.072897	-0.098024	0.016309	-0.094652	-0.036151	0.055043	0.063213	0.0010617	0.11266	0.061911	0.037057	-0.076162
86	-0.021999	0.013591	0.016247	0.0071363	-0.015152	0.011288	-0.025895	0.0025236	-0.0029362	-0.003888	0.0077906	-0.0077809	-0.0010405	0.0028375
141	-0.021999	0.013591	0.016247	0.0071363	-0.015152	0.011288	-0.025895	0.0025236	-0.0029362	-0.003888	0.0077906	-0.0077809	-0.0010405	0.0028375
438	-0.021999	0.013591	0.016247	0.0071363	-0.015152	0.011288	-0.025895	0.0025236	-0.0029362	-0.003888	0.0077906	-0.0077809	-0.0010405	0.0028375
704	-0.021999	0.013591	0.016247	0.0071363	-0.015152	0.011288	-0.025895	0.0025236	-0.0029362	-0.003888	0.0077906	-0.0077809	-0.0010405	0.0028375
1155	-0.022816	-0.0022234	-0.011726	0.0081211	0.015851	0.032708	-0.0049907	0.009847	0.0045433	0.020257	0.0026595	0.0090384	0.0049254	0.0028982
529	-0.023021	0.012344	-0.0074371	0.00024232	0.011077	-0.026392	-0.010117	0.019037	0.039541	0.0091331	0.037217	0.032774	-0.050781	0.0061742
614	-0.023021	0.012344	-0.0074371	0.00024232	0.011077	-0.026392	-0.010117	0.019037	0.039541	0.0091331	0.037217	0.032774	-0.050781	0.0061742
823	-0.023021	0.012344	-0.0074371	0.00024232	0.011077	-0.026392	-0.010117	0.019037	0.039541	0.0091331	0.037217	0.032774	-0.050781	0.0061742
1311	-0.023021	0.012344	-0.0074371	0.00024232	0.011077	-0.026392	-0.010117	0.019037	0.039541	0.0091331	0.037217	0.032774	-0.050781	0.0061742
1	-0.023073	0.092753	-0.055273	-0.0030067	-0.061798	0.042811	0.19442	0.14284	0.056221	-0.013602	0.043135	0.0044317	-0.010432	-0.17636
48	-0.025006	0.08639	-0.046117	0.015563	0.020726	-0.013572	0.11375	-0.033124	-0.040983	-0.0023405	0.046582	0.053958	-0.0065955	0.011528
103	-0.025006	0.08639	-0.046117	0.015563	0.020726	-0.013572	0.11375	-0.033124	-0.040983	-0.0023405	0.046582	0.053958	-0.0065955	0.011528
412	-0.025212	-0.0075221	0.002707	-0.0035612	-0.020893	0.015184	-0.0034864	0.029532	0.009536	6.6221e-05	-0.0064974	-0.011088	-0.024098	-0.072634
1264	-0.025212	-0.0075221	0.002707	-0.0035612	-0.020893	0.015184	-0.0034864	0.029532	0.009536	6.6221e-05	-0.0064974	-0.011088	-0.024098	-0.072634
25	-0.025228	0.086428	-0.04517	0.01945	0.028332	-0.027404	0.10568	-0.054964	-0.024472	0.0063411	0.050401	0.053854	0.064238	0.16283
164	-0.025383	0.00083588	0.0048707	0.015516	-0.0066531	0.008653	0.025369	-0.020886	5.4576e-05	0.015084	0.034224	-0.041985	-0.013067	7.8405e-05
459	-0.025383	0.00083588	0.0048707	0.015516	-0.0066531	0.008653	0.025369	-0.020886	5.4576e-05	0.015084	0.034224	-0.041985	-0.013067	7.8405e-05
88	-0.025434	-0.0074841	0.0036545	0.00032548	-0.013287	0.0013521	-0.011553	0.0076917	0.026047	0.0087478	-0.0026784	-0.011192	0.046735	0.078668
727	-0.025973	0.022263	0.10093	-0.032928	-0.021656	-0.025803	-0.081891	0.069225	-0.032994	-0.063251	-0.02682	0.059734	0.055278	-0.0076207
451	-0.027318	-0.015962	-0.0030687	-0.018389	-0.024367	0.048207	-0.029988	-0.15253	-0.01199	0.030277	0.048442	-0.09999	0.076353	0.12264
721	-0.028136	0.056533	-0.056315	-0.043707	0.017678	-0.031349	-0.01954	0.026051	-0.023083	0.012808	0.02678	0.001951	-0.00495	0.0092296
1437	-0.028136	0.056533	-0.056315	-0.043707	0.017678	-0.031349	-0.01954	0.026051	-0.023083	0.012808	0.02678	0.001951	-0.00495	0.0092296
23	-0.02828	0.0013825	-0.001084	0.001527	-0.0068854	0.0028004	-0.0025004	-0.00098036	-0.00031424	0.0039513	0.00033439	0.00037568	-0.00079389	-4.2378e-05
69	-0.02828	0.0013825	-0.001084	0.001527	-0.0068854	0.0028004	-0.0025004	-0.00098036	-0.00031424	0.0039513	0.00033439	0.00037568	-0.00079389	-4.2378e-05
81	-0.02828	0.0013825	-0.001084	0.001527	-0.0068854	0.0028004	-0.0025004	-0.00098036	-0.00031424	0.0039513	0.00033439	0.00037568	-0.00079389	-4.2378e-05
293	-0.02828	0.0013825	-0.001084	0.001527	-0.0068854	0.0028004	-0.0025004	-0.00098036	-0.00031424	0.0039513	0.00033439	0.00037568	-0.00079389	-4.2378e-05
584	-0.02828	0.0013825	-0.001084	0.001527	-0.0068854	0.0028004	-0.0025004	-0.00098036	-0.00031424	0.0039513	0.00033439	0.00037568	-0.00079389	-4.2378e-05
738	-0.02828	0.0013825	-0.001084	0.001527	-0.0068854	0.0028004	-0.0025004	-0.00098036	-0.00031424	0.0039513	0.00033439	0.00037568	-0.00079389	-4.2378e-05
781	-0.02828	0.0013825	-0.001084	0.001527	-0.0068854	0.0028004	-0.0025004	-0.00098036	-0.00031424	0.0039513	0.00033439	0.00037568	-0.00079389	-4.2378e-05
817	-0.02828	0.0013825	-0.001084	0.001527	-0.0068854	0.0028004	-0.0025004	-0.00098036	-0.00031424	0.0039513	0.00033439	0.00037568	-0.00079389	-4.2378e-05
819	-0.02828	0.0013825	-0.001084	0.001527	-0.0068854	0.0028004	-0.0025004	-0.00098036	-0.00031424	0.0039513	0.00033439	0.00037568	-0.00079389	-4.2378e-05
848	-0.02828	0.0013825	-0.001084	0.001527	-0.0068854	0.0028004	-0.0025004	-0.00098036	-0.00031424	0.0039513	0.00033439	0.00037568	-0.00079389	-4.2378e-05
864	-0.02828	0.0013825	-0.001084	0.001527	-0.0068854	0.0028004	-0.0025004	-0.00098036	-0.00031424	0.0039513	0.00033439	0.00037568	-0.00079389	-4.2378e-05
947	-0.02828	0.0013825	-0.001084	0.001527	-0.0068854	0.0028004	-0.0025004	-0.00098036	-0.00031424	0.0039513	0.00033439	0.00037568	-0.00079389	-4.2378e-05
955	-0.02828	0.0013825	-0.001084	0.001527	-0.0068854	0.0028004	-0.0025004	-0.00098036	-0.00031424	0.0039513	0.00033439	0.00037568	-0.00079389	-4.2378e-05
1024	-0.02828	0.0013825	-0.001084	0.001527	-0.0068854	0.0028004	-0.0025004	-0.00098036	-0.00031424	0.0039513	0.00033439	0.00037568	-0.00079389	-4.2378e-05
1066	-0.02828	0.0013825	-0.001084	0.001527	-0.0068854	0.0028004	-0.0025004	-0.00098036	-0.00031424	0.0039513	0.00033439	0.00037568	-0.00079389	-4.2378e-05
1105	-0.02828	0.0013825	-0.001084	0.001527	-0.0068854	0.0028004	-0.0025004	-0.00098036	-0.00031424	0.0039513	0.00033439	0.00037568	-0.00079389	-4.2378e-05
1116	-0.02828	0.0013825	-0.001084	0.001527	-0.0068854	0.0028004	-0.0025004	-0.00098036	-0.00031424	0.0039513	0.00033439	0.00037568	-0.00079389	-4.2378e-05
1569	-0.02828	0.0013825	-0.001084	0.001527	-0.0068854	0.0028004	-0.0025004	-0.00098036	-0.00031424	0.0039513	0.00033439	0.00037568	-0.00079389	-4.2378e-05
1704	-0.02828	0.0013825	-0.001084	0.001527	-0.0068854	0.0028004	-0.0025004	-0.00098036	-0.00031424	0.0039513	0.00033439	0.00037568	-0.00079389	-4.2378e-05
1575	-0.028423	-0.053768	0.054147	0.046761	-0.031449	0.036949	0.014539	-0.028012	0.022455	-0.0049054	-0.026111	-0.0011996	0.0033622	-0.0093143
1638	-0.028423	-0.053768	0.054147	0.046761	-0.031449	0.036949	0.014539	-0.028012	0.022455	-0.0049054	-0.026111	-0.0011996	0.0033622	-0.0093143
10	-0.028606	-0.11989	0.097195	-0.1307	0.021745	-0.1262	-0.048201	0.073391	0.084284	0.0014156	0.15021	0.082548	0.04941	-0.10155
1480	-0.030109	-0.017844	0.044724	0.051761	0.036128	-0.019035	0.037634	-0.13378	-0.066744	0.025156	-0.14898	-0.10084	0.28801	0.048713
68	-0.030702	0.012408	-0.0079269	0.00042511	-0.020386	0.0092114	0.025377	0.027162	0.022237	0.0040826	0.0060171	-0.0046695	0.021232	0.0099199
588	-0.031347	0.010287	-0.0048749	0.0066151	0.0071221	-0.0095829	-0.0015144	-0.031493	-0.010165	0.0078364	0.0071661	0.011839	0.022511	0.072549
937	-0.033125	0.023434	-0.01477	-0.00067674	-0.033886	0.015622	0.053254	0.055305	0.044788	0.0042138	0.0117	-0.0097147	0.043257	0.019882
90	-0.033342	0.11519	-0.06149	0.020751	0.027634	-0.018096	0.15166	-0.044166	-0.054644	-0.0031206	0.062109	0.071944	-0.0087939	0.015371
39	-0.034236	0.040337	-0.013981	0.023535	0.039713	0.00014912	0.052039	-0.17639	-0.27789	0.0084438	0.12964	0.11732	0.1544	-0.14094
1123	-0.035813	-0.06369	0.082882	0.088383	0.0089536	-0.042871	-0.0013872	0.024045	0.20433	0.010916	0.095309	0.12719	-0.19322	0.0062375
1413	-0.037896	0.08122	0.105	-0.094732	-0.056418	-0.008613	-0.27246	0.12738	-0.019248	-0.13498	-0.16355	0.19729	0.065755	0.022102
952	-0.038653	0.03461	-0.043609	-0.041138	-0.018248	0.027036	-0.0043072	-0.013983	-0.10279	0.0024445	-0.046986	-0.062845	0.095024	-0.0032035
959	-0.042348	0.029649	-0.029242	-0.020326	0.0019537	-0.012874	-0.01227	0.012045	-0.011856	0.010355	0.013724	0.0013512	-0.0032689	0.0045724
102	-0.042635	-0.080651	0.081221	0.070141	-0.047173	0.055424	0.021809	-0.042018	0.033682	-0.0073581	-0.039167	-0.0017994	0.0050433	-0.013972
56	-0.054354	-0.050378	0.052629	0.052911	-0.028033	0.025538	0.022571	0.025886	-0.093566	0.0058324	-0.04825	-0.055147	0.11052	-0.026577
343	-0.056272	0.11307	-0.11263	-0.087414	0.035356	-0.062697	-0.03908	0.052102	-0.046167	0.025616	0.05356	0.003902	-0.0098999	0.018459
241	-0.056559	0.002765	-0.0021679	0.0030539	-0.013771	0.0056008	-0.0050008	-0.0019607	-0.00062849	0.0079026	0.00066877	0.00075136	-0.0015878	-8.4756e-05
436	-0.056559	0.002765	-0.0021679	0.0030539	-0.013771	0.0056008	-0.0050008	-0.0019607	-0.00062849	0.0079026	0.00066877	0.00075136	-0.0015878	-8.4756e-05
1453	-0.056559	0.002765	-0.0021679	0.0030539	-0.013771	0.0056008	-0.0050008	-0.0019607	-0.00062849	0.0079026	0.00066877	0.00075136	-0.0015878	-8.4756e-05
972	-0.060398	-0.066814	0.075557	0.075025	-0.028405	-0.0055176	0.027308	0.098919	-0.062897	0.037692	0.053533	0.058295	-0.10664	0.13563
743	-0.060596	-0.056587	0.056352	0.051626	-0.013502	-0.0038796	-0.0076152	0.023526	-0.016599	0.025563	0.052651	-0.060934	0.1107	-0.101
46	-0.062352	0.0038583	-0.014077	-0.024923	-0.014235	-0.0061044	-0.060739	0.03785	-0.0013661	-0.014363	-0.067111	0.085472	0.022959	-0.00032632
127	-0.078372	0.417	0.15317	0.46279	0.34806	-0.050138	0.13102	-0.013103	-0.064572	-0.086683	-0.033573	-0.05386	-0.095619	-0.22913
694	-0.096658	0.011905	0.024324	-0.015606	-0.02406	-0.00096598	-0.00038532	-0.007235	-0.0027481	-0.0046157	0.0020903	-0.0071027	-0.0053109	0.0041079
489	-0.10198	0.023477	0.011527	-0.030697	-0.037792	-0.00040752	-0.00037752	0.040813	0.019434	-0.015618	-0.026117	0.030212	0.028988	0.013949
235	-0.12036	-0.022997	0.11733	0.24724	0.33453	-0.42226	-0.15512	-0.049231	0.40077	0.010412	-0.025966	-0.036055	0.30778	0.11018
