# Supplementary material for: Klebsiella ARO112 promotes microbiota recovery, pathobiont clearance and prevents inflammation in IBD mice
Source: Nat Commun. 2025 Dec 11;16:10911. doi: 10.1038/s41467-025-67015-w (PMC12698716; doi:10.1038/s41467-025-67015-w)
Supplement: Supplementary file 8 — Supplementary Dataset 6 [file 41467_2025_67015_MOESM8_ESM.xlsx]

## Sheet: Sheet1
	Disease activity Index score and subscores
	Weight loss score
	Time	Ctrl						+ARO112
	0	0	0	0	0	0	0	0	0	0	0	0	0
	4	0	1	0	1	0	0	0	0	1	0	1	1		weight loss	score
	5	1	2	0	1	1	1	0	0	1	0	1	1		<5%	0
	7	3	4	2	4	4	4	3	3	2	0	3	2		5-10%	1
	8	4		4			2	4	4	2	0	3	3		10-15%	2
	9	4					2	4	4	2	0	3	2		15-20%	3
	12	4					0	4	4	1	0	2	0		>20%	4
	15	3					0	3	4	2	0	1	0
	Stool consistency
	Time	Ctrl						+ARO112
	0	0	0	0	0	0	0	0	0	0	0	0	0
	4	0	0	0	0	0	0	0	0	0	0	0	0		Stool		score
	5	2	2	4	2	4	2	2	2	0	0	2	0		normal		0
	7	2	4	4	4	4	2	2	2	0	4	2	0		loose stool		2
	8	2		4			4	2	4	0	4	2	0		diarrhea		4
	9	4					2	0	4	4	2	2	2
	12	4					1	0	2	2	2	2	2
	15	4					1	2	0	2	2	0	2
	Bleeding
	Time	Ctrl						+ARO112
	0	0	0	0	0	0	0	0	0	0	0	0	0
	4	0	0	0	0	0	0	0	0	0	0	0	0		Stool		score
	5	2	2	4	2	4	2	0	2	0	0	0	0		no blood		0
	7	2	4	4	4	4	2	0	2	0	2	0	0		hemoccult positive		1
	8	2		4			2	0	2	0	2	0	0		hemoccult positive with visual pellet bleeding		2
	9	2					2	0	0	0	1	0	0
	12	2					1	0	0	0	0	0	0		gross bleeding with blood around anus		4
	15	2					0	0	0	0	0	0	0
	Disease Activity Index
	Time	Ctrl						+ARO112
	0	0	0	0	0	0	0	0	0	0	0	0	0
	4	0	1	0	1	0	0	0	0	1	0	1	1
	5	5	6	8	5	9	5	2	4	1	0	3	1
	7	7	12	10	12	12	8	5	7	2	6	5	2
	8	8		12			8	6	10	2	6	5	3
	9	10					6	4	8	6	3	5	4
	12	10					2	4	6	3	2	4	2
	15	9					1	5	4	4	2	1	2
