# Supplementary material for: Klebsiella ARO112 promotes microbiota recovery, pathobiont clearance and prevents inflammation in IBD mice
Source: Nat Commun. 2025 Dec 11;16:10911. doi: 10.1038/s41467-025-67015-w (PMC12698716; doi:10.1038/s41467-025-67015-w)
Supplement: Supplementary file 9 — Supplementary Dataset 7 [file 41467_2025_67015_MOESM9_ESM.xlsx]

## Sheet: Sheet1
Group	AIEC (D5)	AIEC (D20)	ARO112 treatment	EcN treatment	PBS treatment	Butyrate	Lipocalin-2 (D5)	Lipocalin-2 (D20)
Ctrl_1	1	0	0	0	1	0.001	86.17	70.57
Ctrl_2	1	1	0	0	1	0.001	16.7	15.64
Ctrl_3	1	1	0	0	1	0.001	6.4	15.84
Ctrl_4	1	1	0	0	1	0.001	22.32	12.43
Ctrl_5	0	0	0	0	1	0.301132	10.316	3.33
Ctrl_6	1	1	0	0	1	0.001	44.9164	15.13
Ctrl_7	1	1	0	0	1	0.001	14.6067	0.59
Ctrl_8	0	0	0	0	1	0.001	13.48	2.28
Ctrl_9	0	0	0	0	1	0.001	7.03	3.56
Ctrl_10	1	1	0	0	1	0.001	42.52	100
Ctrl_11	0	0	0	0	1	11.7094	51.57	3
Ctrl_12	1	1	0	0	1	0.001	17.98	42.38
+ARO112_1	1	0	1	0	0	0.001	8.14774	7.52923
+ARO112_2	1	0	1	0	0	4.6631	8.43489	12.7847
+ARO112_3	1	0	1	0	0	0.001	3.91507	13.9033
+ARO112_4	1	0	1	0	0	4.1481	37.9187	19.2247
+ARO112_5	0	0	1	0	0	1.06807	2.03223	3.08144
+ARO112_6	0	0	1	0	0	34.2917	9.9	1.58
+ARO112_7	1	1	1	0	0	0.658734	5.725	6.05307
+ARO112_8	1	0	1	0	0	0.628095	8.64	5.36
+EcN_1	1	1	0	1	0	0.001	34.67	55.2
+EcN_2	1	1	0	1	0	0.001	74.713	45.1
+EcN_3	0	0	0	1	0	7.72618	3.56	8.12
+EcN_4	1	1	0	1	0	0.001	28.89	55.4
+EcN_5	1	1	0	1	0	0.001	11.0463	55.7794
+EcN_6	1	1	0	1	0	0.001	73.02	56.2615
+EcN_7	1	1	0	1	0	0.001	36.9913	36.5864
+EcN_8	1	1	0	1	0	0.001	24.2818	59.2385
+EcN_9	1	1	0	1	0	0.001	26.1812	23.93
+EcN_10	1	1	0	1	0	0.001	58.96	21.49
