# Supplementary material for: Klebsiella ARO112 promotes microbiota recovery, pathobiont clearance and prevents inflammation in IBD mice
Source: Nat Commun. 2025 Dec 11;16:10911. doi: 10.1038/s41467-025-67015-w (PMC12698716; doi:10.1038/s41467-025-67015-w)
Supplement: Supplementary file 10 — Supplementary Dataset 8 [file 41467_2025_67015_MOESM10_ESM.xlsx]

## Sheet: Sheet1
Group	ARO112 treatment	PBS treatment	colon shortening	DAI	Lipocalin-2
Ctrl_1	0	1	0.188679	6.375	4490
Ctrl_2	0	1	0.2	5.75	6370
Ctrl_3	0	1	0.204082	6.6	1570
Ctrl_4	0	1	0.243902	5.5	9640
Ctrl_5	0	1	0.25	5.75	2310
Ctrl_6	0	1	0.142857	4.875	676.57
ARO112_1	1	0	0.142857	3.5	863.57
ARO112_2	1	0	0.178571	5.125	1067.05
ARO112_3	1	0	0.15625	3.375	432.72
ARO112_4	1	0	0.144928	2.625	970
ARO112_5	1	0	0.140845	3.5	1020
ARO112_6	1	0	0.15625	2.625	1330
