# Supplementary material for: Klebsiella ARO112 promotes microbiota recovery, pathobiont clearance and prevents inflammation in IBD mice
Source: Nat Commun. 2025 Dec 11;16:10911. doi: 10.1038/s41467-025-67015-w (PMC12698716; doi:10.1038/s41467-025-67015-w)
Supplement: Supplementary file 11 — Supplementary Dataset 9 [file 41467_2025_67015_MOESM11_ESM.xlsx]

## Sheet: Fig2c-f
Biofilm formation	MG1655															AIEC															EcN															Ec1898
Rich medium	2.564	3.004	2.614	3.054	1.475	2.061	2.063	3.2925	3.0425	3.2025	3.6725	2.8125	2.6525	2.2325	2.7025	2.424	2.994	2.364	3.064	1.941	1.68	1.568	1.9125	4.7625	1.7725	2.0025	2.8725	2.1525	1.6125	2.4225	0.65	0.83	0.7	0.7	1.04	0.809	1.049	0.969	1.169	1.729	1.13	1.08	1.1	1.1	1.27	0.28	0.37	0.35	0.37
Minimal medium	1.817	1.867	2.237	2.097	1.19633	1.39733	1.44233	1.17	1.18	1.3	1.5	1.3175	1.4175	1.3675	1.2975	1.417	2.127	1.077	0.847	0.605333	0.813333	0.721333	1.1325	1.1525	1.2925	1.2225	1.1825	1.4425	1.5025	1.5725	0.919	1.119	1.069	0.859	0.969	0.56	0.65	0.36	0.57	0.36	1.47	1.52	0.5	1.49	1.69	0.359	0.239	0.339	0.319
Urease activity	MG1655						AIEC						EcN						Ec1898						Kp1012						Kp834						MH258						MBC022						ARO112
Rich medium	0.005333	0.007667	0.008333	0.013	0.014333	0.014	0.004	0.001	0.021667	0.012667	0.010667	0.010333	0.018	0.017	0.017	0.018	0.018	0.019	0.013	0.012	0.013	0.012	0.013	0.015	0.014	0.013	0.015	0.014	0.015	0.016	0.011	0.014	0.012	0.012	0.012	0.011	0.015	0.013	0.013	0.016	0.016	0.015	0.101	0.096	0.096	0.064	0.062	0.059	0.041
Minimal medium	0.01	0.007	0.046	0.012	0.016333	0.014	0.01	0.004667	0.027	0.007667	0.008333	0.008667	0.003	0.002	0.001	0.007	0.006	0.006	0.004	0.002	0.002	0.005	0.004	0.004	0.34	0.335	0.336	0.32	0.317	0.312	0.084	0.081	0.082	0.073	0.07	0.068	0.113	0.111	0.11	0.075	0.075	0.075	0.272	0.27	0.264	0.289	0.288	0.286	0.064
Siderophores production	MG1655								AIEC								EcN								Ec1898								Kp1012											Kp834
Rich medium	17.6768	20.5387	30.1	23.65	17.73	20.2	20.8	21.76	22.2222	21.2121	22.7273	10.84	15.76	25.7576	26.2626	26.2626	37.42	36.11	36.17	36.6	36.17	30.05	28.96	28.96	36.98	36.11	37.02	39.15	37.87	16	16.96	17.92	31.29	29.1	28.09	27.66	28.51	27.04	26.56	27.52				20.35	18.16	19.57	20	19.15	13.12
Minimal medium	27.08	24.52	27.72	21.15	16.67	17.31	17.9541	18.5804	56.75	53.78	50.11	32.49	58.12	54.69	44.16	45.08	64.95	64.95	69.5	70.12	69.5	68.59	69.9374	70.5637	62.89	64.95	65.77	67.63	67.01	69.3111	69.3111	69.3111	55.33	53.26	50.21	50.21	51.45	69.9374	68.6848	68.0585	69.8482	69.4143	69.8482	45.7	47.77	67.63	68.26	65.77	68.0585
Human serum resistance	MG1655						AIEC						EcN						Ec1898						Kp1012						Kp834						MH258						MBC022						ARO112
Rich medium	6.7e-05	0.00013	9.2e-05	1e-05	1e-05	1e-05	1e-05	1e-05	1e-05	1e-05	1e-05	1e-05	0.0186	0.00372	0.00395	0.00179	0.000233	9.3e-05	1.51	2.95	2.46	0.16	0.0311	0.0212	66.7	33.3	109	30.3	8.48	8.48	52.7	60	72.7	25.5	7.64	40	97.2	28	29.9	61.7	41.1	39.3	63.7	79.6	74.3	40.7	49.6	51.3	2.14
Minimal medium	1.2e-05	9.4e-05	1.2e-05	1.2e-05	1.2e-05	1.2e-05	1e-05	1e-05	1e-05	1e-05	1e-05	1e-05	90.1	70.4	62	76.1	64.8	81.7	3.3	9.69	6.19	11.5	1.96	1.36	31.9	63.8	58	55.1	15.4	15.9	24.4	68.3	69.9	84.6	58.5	27.6	120	181	166	187	90.6	92.6	39.8	53.7	58.9	62.3	43.3	72.7	7.77
[truncated: 86 more columns]

## Sheet: Fig4b-c
Time (days post-AIEC)	Ctrl															+ARO112												+EcN
1	6.83187	7.41996	6.4133	7.46982	6.79934	6.29667	6	7.62737	8.44248	8.58995	6.25285	4.94547	6.23045	6.43616	7.83367	7.63649	7.22531	6.74586	7.86273	8.0607	7.92376	4.84198	5.27646	7.98632	8.53782	7.2014	7.76718	7.4133	7.70243	4.59439	7.68931	5.43516	7.83108	7.55284	6.82313	6.59423	7.96051
2	5.99913	6.13672	6.85673	7.63949	7.62325	6.38382	6.95809	7.80346	8.33041	8.40654	5.27875	3.97405	6.31387	5.29885	7.81618	5.80482	6.20412	5.77525	7.49693	7.71096	7.03743	6.85248	0	6.82282	8.91487	6.80618	7.73196	6.27875	6.93952	2.90633	7.47857	5.68735	6.72005	5.82916	7.22082	6.01734	8.02273
3	6.10721	6.29003	6.83696	8.15229	8.13672	6.55871	6.9952	6	8.70329	7.83696	3.51983	2	6.19033	2.95085	7.54107	6.10037	5.13033	3.55871		7.48855	6.39794	6.64933	0	4.18184	8.86864	6.38739	7.49372	7.63347	6.25527	0	7.4843	4.89655	4.62368	3.01412	7.28872	6.00941	6.60944
4	5.53275		6.32222	7.56937	8.37475	6.49415	7.38021	0	8.0086	8.11727	0	0	6.69197	0	6.494	2.4624	4.97681	0	3.93044	5.67578	5.84819	7.20683	0	0	8.66464	5.8537	6.87525	6.80821	6.78319	0	7.02938	5.07883	4.54695	4.53528	6.17555	6.54344	4.63601
5	5.13033		5.94201	7.06819	7.53275	6.07555	6.88024	0	8.51055	8.30535	0	0	6.81491	0	7.65465	2.18184	4.39094	0	4.52504	3.35411	6.2014	6.86982	0	0	8.76938	5.27184	7.21077	6.71517	6.67486	0	6.88986	4.20181	5.93107	4.6407	4.94854	6.64038	4.97469
6				6.42975	7.1038	5.98318	6.3483	0	7.8657	7.78533	0	0	6.91908	0	7.63962			0	4.89818	0	5.83632	6.17026	0	0	7.80414	4.89209	7.02455	6.8109	6.68664	0	6.57403	4.43432	5.98865	4.3827	4.56252	6.07666	6.13966
7				6.03342	6.26245	5.96802	6.29885	0	7.9154	7.67486	0	0	7.89487	0	7.93794			0	3.3032	0	5.53275	5.8451	0	0	7.6561	4.17319	5.74846	6.9722	6.63749	0	7.39794	5.14712	6.33724	4.15284	5.32944	6.17393	6.83519
8				5.38739	5.52375	5.45637	6.08636	0	7.65225	7.85126	0	0	7.74507	0	8.02726			0	0	0	5.15229	5.15534	0	0	7.17026	0	6.81629	6.77525	6.83378	0	6.46835	6.29886	6.5889	3.49928	5.44473	5.71086	7.00242
9				5.14922	5.08279	5.21484	5.80482	0	7.1959	8.18184	0	0	7.3784	0	8.23161			0	0	0	4.35025	5.00432	0	0	6.82151	0	6.48361	6.91169	6.70415	0	6.09691	6.58028	6.20971	3.39631	5.4032	6.24707	6.41737
10	0	0	0	5.10721	5.38739	5.91487	5.92891	0	6.96614	7.46687	0	0	7.68395	0	7.97593	0	0	0	0	0	0	4.58659	0	0	5.74351	0	6.339	7.29885	7.03342	0	6.16137	6.54353	5.24521	3.78553	5.25845	6.31664	6.50595
11	0	0	0	4.80956	5.3962	5.94349	5.68395	0	6.7796	7.12057	0	0	7.73239	0	7.64862	0	0	0	0	0	0	4.55991	0	0	6.11394	0	6.65685	7.35603	7.04139	0	5.5955	6.62617	4.59631	3.58037	4.7844	6.14206	6.44521
14	0	0	0	0	5.13033	6.1959	4.98498	0			0	0	7.04922	0	7.80362	0	0	0	0	0	0	4.06819	0	0		0	7.76682	7.03743	6.81224	0	6.53275	4.78158	5.6154	3.28819	4.08751	6.37733	6.48061
17	0	0	0	0	5.15534	6.51851	4.82282	0			0	0	6.83162	0	8.45245	0	0	0	0	0	0	0	0	0		0	7.74418	6.93855	7.32381	0	6.79102	3.94837	5.9111	4.33519	5.25043	6.13519	6.22076
20	0	0	0	0	5.25768	6.29667	4.7364	0	4.80414	6.50786	0	0	6.77668	0	7.94477	0	0	0	0	0	0	0	0	0	4.33445	0	7.72893	6.78516	6.80447	0	6.74892	4.08464	5.33564	4.79697	5.01558	5.79454	5.89877

## Sheet: Fig6a
	Butyrate				Isobutyrate				Acetate				Propionate				Succinate
	Ctrl	+ARO112	+EcN		Ctrl	+ARO112	+EcN		Ctrl	+ARO112	+EcN		Ctrl	+ARO112	+EcN		Ctrl	+ARO112	+EcN
	0.001	28.807	0.001		0.001	1.04238	0.001		0.801639	98.0031	0.321093		0.2124	7.71491	0.001		0.001	0.386067	0.001
	0.98541	4.6631	0.001		5.48797	4.26048	1.02268		2.77431	1.89599	0.575787		0.001	5.09501	1.03446		0.001	0.058563	0.615288
	0.001	0.001	0.001		0.001	0.001	2.17612		0.194927	32.9762	2.41994		0.001	3.5517	3.14662		0.001	1.53907	0.001
	0.001	4.1481	0.001		0.001	0.574985	0.470877		27.4825	37.0454	9.57792		3.40814	4.50405	3.606		0.52357	0.533914	0.001
	0.001	1.06807	0.001		0.032	0.359657	0.118841		11.844	42.7338	13.4103		1.348	3.65106	8.87022		0.748	0.730212	1.916
	0.001	1.78467	0.001		1.42135	1.30978	0.130112		17.1537	0.865527	15.8494		2.81021	4.31997	3.70346		0.462954	0.001	7.06869
	0.001	0.001	0.001		0.129983	1.15025	0.101471		43.0108	31.9177	15.4766		3.39325	1.89955	4.27576		0.513092	0.124884	7.4364
	0.001	0.628095	0.001		0.001	2.28675	0.15908		0.285591	49.3207	38.3707		0.001	5.66505	5.90398		0.001	0.390272	4.97898
	0.001		0.001		2.61531		0.097354		28.6678		18.4771		5.95207		4.87926		0.220176		4.62431
	0.001		7.72618		0.001		0.001		0.186434		0.381776		0.001		1.41973		0.001		6.67169
	7.28497				0.073857				28.1749				3.69896				2.49268
	0.001				0.158687				0.747802				0.001				0.293962

## Sheet: Fig6b
Time (days post-AIEC)	Ctrl												+ARO112								+EcN
-4	11.98	3.12	1.9	3.58	0.42	3.5	6.82	9.06	6.22	6.61	17.11	2.45	5.0614	1.81385	4.81123	5.14553	3.73312	10.569	12.6	7.43522	5.83	5.12	4.28	10.3	6.84707	2.50179	3.06717	4.22935	1.83327	3.48628
0	8	11.79	3.79	27.85	1.74	1.12	4.38	2.18	9.83	1.85	4.58	0.9	5.55052	0.487646	2.33397	1.06049	4.68505	3.523	12.596	8.239	13.82	10.8	9.98	3.99	21.69	17.55	5.5806	4.16703	19.3343	11.38
5	86.17	16.7	6.4	22.32	10.316	44.9164	14.6067	13.48	7.03	42.52	51.57	17.98	8.14774	8.43489	3.91507	37.9187	2.03223	9.9	5.725	8.64	34.67	74.713	3.56	28.89	11.0463	73.02	36.9913	24.2818	26.1812	58.96
10	54.63	20.65	23.98	25.58	10.94	1.08	7.98	0.52	10.42	58.9	4.45		8.25938	10.2173	15.7542	17.8623	5.00115	0.72	4.876	11.91	80.8846	64.4	0.997	27.15	67.8376	55.5254	43.84	67.0329	46.38	27.5398
20	70.57	15.64	15.84	12.43	3.33	15.13	0.59	2.28	3.56	100	3	42.38	7.52923	12.7847	13.9033	19.2247	3.08144	1.58	6.05307	5.36	55.2	45.1	8.12	55.4	55.7794	56.2615	36.5864	59.2385	23.93	21.49
