# Supplementary material for: Klebsiella ARO112 promotes microbiota recovery, pathobiont clearance and prevents inflammation in IBD mice
Source: Nat Commun. 2025 Dec 11;16:10911. doi: 10.1038/s41467-025-67015-w (PMC12698716; doi:10.1038/s41467-025-67015-w)
Supplement: Supplementary file 12 — Supplementary Dataset 10 [file 41467_2025_67015_MOESM12_ESM.xlsx]

## Sheet: Sheet1
External ID	Participant ID	week_num	diagnosis	Antibiotics	Immunosuppressants (e.g. oral corticosteroids)	Stool Sample ID: Tube A (EtOH)	fecalcal_ng_ml	Butyrate producers	E. coli	npk	npK carrier
MSMA26EH	M2069	39	UC	Yes	No	SMA26EH	493.7	39.9872	10.0183	0	1
HSMA33LB	H4044	16	UC	No	No	SMA33LB	471.3	53.7276	0	0	0
HSM6XRV2	H4019	16	UC	No	No	SM6XRV2	420.94	38.1449	0.21176	0	0
HSMA33IO	H4042	16	UC	No	No	SMA33IO	419.2	0	0	0	0
HSM7J4JZ	H4035	12	UC	No	No	SM7J4JZ	411.046	51.1944	0	0	0
HSM7CYZ7	H4015	26	CD	No	No	SM7CYZ7	401.4	54.9848	0.62004	0.01451	1
MSM9VZOU	M2069	28	UC	No	No	SM9VZOU	399.167	48.1445	0.15617	0	1
HSM5MD7O	H4006	16	CD	Yes	No	SM5MD7O	386.354	0	25.6441	0	1
HSM7J4N4	H4028	28	CD	No	No	SM7J4N4	386.099	12.9019	1.55755	0	0
MSM9VZLP	M2064	28	UC	No	No	SM9VZLP	377.137	22.728	6.34538	0	0
CSM79HPM	C3013	26	UC	No	No	SM79HPM	376.546	10.3599	0	0	0
HSMA33MI	H4035	44	UC	No	No	SMA33MI	372.994	10.2124	0	0	0
HSM7J4QT	H4014	50	CD	No	No	SM7J4QT	372.065	31.6742	1.0688	0	1
HSM7J4NA	H4028	34	CD	No	No	SM7J4NA	371.394	10.0411	1.39892	0	0
HSM6XRS8	H4015	16	CD	No	No	SM6XRS8	359.267	0	0	0	1
HSM7J4QB	H4015	36	CD	No	No	SM7J4QB	355.5	51.0337	2.77745	0	1
MSM5LLDS	M2008	10	CD	No	No	SM5LLDS	354.626	3.87277	0	0	0
CSM7KOPS	C3016	36	CD	Yes	Yes	SM7KOPS	354.233	20.2041	0.02422	0	0
HSMA33MZ	H4042	4	UC	No	No	SMA33MZ	353.529	8.7233	0	0	0
CSM67U9P	C3013	8	UC	No	Yes	SM67U9P	351.392	16.8323	0.55261	0	0
HSM6XRRV	H4014	16	CD	No	No	SM6XRRV	350.674	33.9302	2.93761	0	1
HSM67VIF	H4028	3	CD	No	No	SM67VIF	349.644	10.628	0.14121	0	0
HSM5MD43	H4010	6	UC	No	No	SM5MD43	349.448	19.0207	0.04894	0	0
PSM6XBQM	P6005	0	CD	No	No	SM6XBQM	349.032	23.6379	0	0	0
HSM5MD6A	H4014	8	CD	No	No	SM5MD6A	347.384	12.0159	0	0	1
PSM7J1AS	P6013	16	UC	No	No	SM7J1AS	347.113	16.4393	0.10449	0	0
HSMA33LH	H4044	23	UC	No	No	SMA33LH	344.172	30.798	0.02676	0	0
MSM6J2N6	M2059	0	UC	Yes	No	SM6J2N6	336.524	3.6466	0	0	0
HSMA33NW	H4044	0	UC	No	No	SMA33NW	333.69	8.86406	2.74335	0	0
MSM6J2HF	M2026	18	UC	No	No	SM6J2HF	333.295	7.29919	0.16119	0	0
HSM5MD4O	H4007	9	CD	No	No	SM5MD4O	330.975	21.4123	0.03873	0	0
HSMA33MA	H4035	37	UC	No	No	SMA33MA	328.475	34.5647	1.30319	0	0
CSM79HGH	C3013	17	UC	No	Yes	SM79HGH	328.069	15.6581	0	0	0
HSM5MD5X	H4015	0	CD	No	Yes	SM5MD5X	327.995	31.9813	0.35452	0	1
PSM6XBQY	P6005	8	CD	No	No	SM6XBQY	324.171	16.8112	0	0	0
HSM7J4JV	H4042	0	UC	Yes	No	SM7J4JV	318.966	8.51331	0	0	0
MSM5LLDI	M2008	0	CD	No	No	SM5LLDI	318.747	2.23272	0.04775	0	0
HSM7J4K8	H4035	20	UC	No	No	SM7J4K8	318.413	50.4508	0	0	0
MSM79HF9	M2064	8	UC	Yes	No	SM79HF9	309.266	37.0303	4.08075	0	0
HSMA33IA	H4044	6	UC	No	No	SMA33IA	304.658	4.4465	0	0	0
HSM6XRTQ	H4010	26	UC	No	No	SM6XRTQ	301.3	50.8312	0.13721	0	0
MSM79HF1	M2064	0	UC	No	No	SM79HF1	301.212	68.2072	0.57311	0	0
HSM5MD62	H4015	2	CD	No	No	SM5MD62	299.988	12.7974	0.02615	0	1
HSM7J4HS	H4035	8	UC	No	No	SM7J4HS	298.165	61.2724	0	0	0
HSM5MD6U	H4016	8	nonIBD	No	No	SM5MD6U	292.946	13.4457	0.05053	0	0
PSM6XBUI	P6010	17	CD	Yes	Yes	SM6XBUI	292.761	32.1824	0	0	1
HSM5MD73	H4015	8	CD	No	No	SM5MD73	291.069	33.2178	0.22475	0	1
PSM7J12J	P6024	15	CD	No	No	SM7J12J	289.226	5.55744	1.71065	0.02828	1
MSMB4LXY	M2085	40	CD	No	No	SMB4LXY	288.4	38.3657	0	0	0
MSM79HBX	M2068	0	CD	Yes	Yes	SM79HBX	283.834	9.95172	0	0	0
HSMA33OR	H4035	26	UC	No	No	SMA33OR	283.057	25.7145	1.36076	0	0
MSM79HBZ	M2069	0	UC	Yes	No	SM79HBZ	281.141	20.4872	25.6749	4.20798	1
CSM67UB1	C3016	8	CD	No	Yes	SM67UB1	277.988	10.0936	0.91005	0	0
PSM6XBRK	P6009	0	CD	No	No	SM6XBRK	276.832	10.7696	0	0	1
HSM5MD79	H4001	33	CD	No	No	SM5MD79	276.609	2.32336	0.21515	0	0
CSM7KOK3	C3016	24	CD	No	Yes	SM7KOK3	276.041	19.7142	0	0	0
CSM5MCYO	C3011	6	UC	No	Yes	SM5MCYO	275.757	28.9095	0.61582	0	0
CSM79HIT	C3016	16	CD	No	Yes	SM79HIT	275.2	20.8913	1.35791	0	0
HSM7CZ2X	H4035	0	UC	No	No	SM7CZ2X	275.124	16.6857	2.02913	0	0
PSM6XBSK	P6010	9	CD	No	Yes	SM6XBSK	274.95	35.8719	0.06118	0	1
HSM7CZ2V	H4031	0	CD	No	Yes	SM7CZ2V	273.041	5.57962	0.43732	0	0
MSM79HAN	M2064	16	UC	No	No	SM79HAN	269.004	27.0133	5.83973	0	0
MSMA26ET	M2064	50	UC	No	No	SMA26ET	267.248	26.2777	39.0943	0	0
HSM5MD7W	H4001	11	CD	No	No	SM5MD7W	264.93	3.66754	0.15554	0	0
PSM6XBSS	P6005	16	CD	No	No	SM6XBSS	264.9	13.5673	0	0	0
PSM7J17L	P6016	16	CD	No	No	SM7J17L	263.018	13.5925	0	0	0
ESM5MEA7	E5008	2	UC	Yes	No	SM5MEA7	262.46	21.7617	8.20409	0	0
HSM5MD5K	H4001	15	CD	No	No	SM5MD5K	262.2	1.41876	0.12717	0	0
MSM6J2J1	M2014	36	CD	No	Yes	SM6J2J1	261.537	38.7099	0.01006	0	0
PSM7J12R	P6024	23	CD	No	No	SM7J12R	260.4	0.92459	1.02046	0	1
HSM7CYXC	H4006	46	CD	No	No	SM7CYXC	258.532	37.377	0.38298	0	1
ESM5MEBP	E5002	7	nonIBD	No	No	SM5MEBP	258.21	38.5118	0.3396	0	0
MSM5LLDA	M2008	37	CD	No	No	SM5LLDA	258.082	18.7757	0.36781	0	0
PSM6XBRM	P6010	0	CD	No	No	SM6XBRM	257.2	6.82675	0.0143	0	1
MSM5LLFM	M2026	4	UC	No	Yes	SM5LLFM	255.96	5.7975	0	0	0
PSMA263W	P6024	37	CD	No	No	SMA263W	255.1	15.5758	2.3502	0	1
PSM7J1BN	P6024	6	CD	Yes	No	SM7J1BN	250.133	0	77.3684	0	1
MSM5LLIC	M2025	0	CD	No	No	SM5LLIC	246.83	54.3162	0.00845	0	0
MSM5LLHX	M2008	14	CD	No	No	SM5LLHX	244.78	25.6271	0	0	0
ESM5MEAB	E5008	1	UC	Yes	No	SM5MEAB	244.01	18.126	0.23611	0	0
HSM6XRSN	H4007	16	CD	No	No	SM6XRSN	242.997	10.0839	0.00321	0	0
MSM5LLGH	M2014	16	CD	No	Yes	SM5LLGH	242.8	29.8039	0.01772	0	0
ESM5GEZ3	E5002	5	nonIBD	No	No	SM5GEZ3	242.69	48.67	0.13945	0	0
PSM6XBVY	P6016	0	CD	Yes	No	SM6XBVY	242.462	12.9457	0	0	0
ESM5MEA9	E5008	4	UC	No	No	SM5MEA9	241.09	15.923	0.28649	0	0
MSM5FZ9N	M2010	6	CD	No	No	SM5FZ9N	240.34	26.1778	0.01423	0	0
HSM5FZBZ	H4001	20	CD	No	No	SM5FZBZ	239.3	8.75446	0.09985	0	0
HSM5FZBP	H4001	10	CD	No	No	SM5FZBP	239.29	3.29677	1.10004	0	0
HSM5MD8F	H4012	0	CD	No	No	SM5MD8F	238.9	23.2959	1.02565	0	0
ESM5GEYY	E5006	0	CD	No	Yes	SM5GEYY	238.26	14.5045	0.47886	0	0
HSM5FZBQ	H4001	5	CD	No	No	SM5FZBQ	237.44	3.48089	1.14402	0	0
HSM7CYXQ	H4007	37	CD	No	Yes	SM7CYXQ	237.302	11.2724	0	0	0
ESM5GEYU	E5002	2	nonIBD	No	No	SM5GEYU	237.3	24.7432	1.88062	0	0
PSM7J14L	P6010	40	CD	No	Yes	SM7J14L	236.582	0	11.0305	0.72104	1
PSM7J19F	P6016	8	CD	No	Yes	SM7J19F	236.26	7.95159	0.06105	0	0
HSM5MD87	H4010	0	UC	No	No	SM5MD87	234.22	31.533	0.7416	0	0
ESM5GEZ1	E5002	4	nonIBD	No	No	SM5GEZ1	233.97	42.094	0.85216	0	0
CSM67UEA	C3005	27	UC	No	No	SM67UEA	232.606	22.2289	0	0	0
ESM5GEZA	E5004	9	UC	No	Yes	SM5GEZA	232.53	14.0373	0	0	0
MSM79HDQ	M2068	8	CD	No	Yes	SM79HDQ	231.882	23.1688	0	0	0
HSM5MD47	H4010	2	UC	No	No	SM5MD47	231.33	66.6651	3.43101	0	0
CSM5MCY8	C3005	15	UC	No	No	SM5MCY8	229.047	6.28354	0.9811	0	0
ESM5MEDZ	E5001	0	CD	No	No	SM5MEDZ	228.71	21.0011	0	0	0
MSM5LLHE	M2025	3	CD	No	Yes	SM5LLHE	228.49	34.7576	0	0	0
HSM5FZBR	H4001	7	CD	No	Yes	SM5FZBR	228.07	0.83982	0.00595	0	0
HSM7J4ME	H4019	46	UC	No	No	SM7J4ME	226.383	42.7297	0.06862	0	0
MSM5LLFO	M2026	6	UC	No	No	SM5LLFO	226.15	8.33726	0	0	0
MSM5LLGL	M2014	24	CD	No	Yes	SM5LLGL	225.73	22.0962	0	0	0
ESM5MEB9	E5013	0	CD	No	Yes	SM5MEB9	225.219	16.2314	1.49873	0	0
MSM5LLIQ	M2026	0	UC	No	No	SM5LLIQ	224.07	24.0508	0	0	0
MSMA26CX	M2085	26	CD	No	No	SMA26CX	223.868	13.3543	0	0	0
PSM6XBUO	P6010	25	CD	No	Yes	SM6XBUO	223.559	39.1412	0	0	1
MSM5LLHQ	M2008	27	CD	No	No	SM5LLHQ	223.09	10.289	0	0	0
HSM5MD4P	H4007	6	CD	No	No	SM5MD4P	222.34	20.4377	0	0	0
MSM9VZPL	M2085	7	CD	No	Yes	SM9VZPL	221.898	57.3828	0	0	0
MSMAPC6G	M2085	36	CD	No	No	SMAPC6G	220.093	33.2501	0	0	0
PSM6XBSI	P6010	2	CD	No	No	SM6XBSI	220.06	8.95698	0.0234	0	1
HSM7J4PG	H4019	29	UC	No	No	SM7J4PG	219.665	20.8349	0.02597	0	0
MSM5ZOJY	M2014	10	CD	No	Yes	SM5ZOJY	219.23	82.795	1.18856	0	0
PSM6XBSE	P6012	0	UC	No	No	SM6XBSE	218.283	36.3888	0	0	1
MSM5FZ9X	M2014	4	CD	No	No	SM5FZ9X	218.17	60.5312	0.6121	0	0
MSM6J2LB	M2008	52	CD	No	No	SM6J2LB	217.415	13.7367	0	0	0
MSM5LLI8	M2008	21	CD	No	No	SM5LLI8	215.69	5.84399	0.07247	0	0
ESM5ME9D	E5001	12	CD	No	No	SM5ME9D	214.54	23.7612	0.1737	0	0
MSM5LLFU	M2026	12	UC	No	Yes	SM5LLFU	213.5	10.7826	0.01026	0	0
CSM67UEI	C3005	36	UC	No	No	SM67UEI	212.6	7.82644	6.53165	0	0
MSM5LLE9	M2010	22	CD	No	Yes	SM5LLE9	212.35	96.0648	0.05481	0	0
ESM5ME9H	E5002	9	nonIBD	No	No	SM5ME9H	211.88	21.0453	0.03373	0	0
HSM7J4M4	H4019	37	UC	No	No	SM7J4M4	211.029	47.1857	0.38043	0	0
MSM5LLGF	M2014	18	CD	No	Yes	SM5LLGF	210.33	28.7847	0.0803	0	0
HSM5MD8J	H4011	0	CD	No	No	SM5MD8J	210.03	8.8875	0	0	0
MSM5LLFK	M2026	2	UC	No	Yes	SM5LLFK	209.73	8.82593	0.37132	0	0
MSM5LLD6	M2008	31	CD	No	No	SM5LLD6	208.8	18.7702	0.01477	0	0
PSM7J1C8	P6005	26	CD	No	No	SM7J1C8	208.679	9.15309	0	0	0
CSM67UEW	C3011	14	UC	No	No	SM67UEW	208.32	68.7214	0.98518	0	0
CSM5MCUQ	C3005	1	UC	No	No	SM5MCUQ	207.41	12.5111	0.76006	0	0
MSM5LLGD	M2014	20	CD	No	Yes	SM5LLGD	206.82	24.2771	0	0	0
HSM5MD4B	H4006	4	CD	No	No	SM5MD4B	204.47	34.3804	0.04187	0	1
CSM6J2H9	M2039	0	nonIBD	No	No	SM6J2H9	204.08	29.4898	0	0	0
HSM6XRVU	H4014	36	CD	No	No	SM6XRVU	202.837	31.8204	0.39936	0	1
HSM5MD8H	H4013	0	nonIBD	No	No	SM5MD53	202.46	13.1752	0.01894	0	0
CSM5LLGB	M2014	14	CD	No	Yes	SM5LLGB	201.69	34.4303	0.23392	0	0
HSM6XRTM	H4010	22	UC	No	No	SM6XRTM	201.499	24.9795	0	0	0
HSM5MD4U	H4004	2	CD	No	Yes	SM5MD4U	201.42	14.7421	1.50046	0	1
HSM5MD7Z	H4007	0	CD	No	No	SM5MD7Z	201.15	14.7799	0.08399	0	0
CSM5YRY7	C3001	4	CD	No	No	SM5YRY7	198.84	4.67839	0.03832	0	0
MSM5LLI6	M2008	22	CD	No	No	SM5LLI6	197.97	6.63688	0.03944	0	0
ESM5MEE2	E5001	2	CD	No	Yes	SM5MEE2	197.12	22.7232	0	0	0
MSM633FF	M2014	12	CD	No	Yes	SM633FF	196.99	74.3762	0.18806	0	0
CSM5MCUY	C3005	9	UC	No	No	SM5MCUY	196.96	6.62674	7.89183	0	0
ESM5GEYW	E5006	3	CD	No	Yes	SM5GEYW	195.98	61.0849	0	0	0
HSM5FZC2	H4001	17	CD	No	No	SM5FZC2	195.94	2.43384	0.09819	0	0
MSM5LLI2	M2008	18	CD	No	No	SM5LLI2	195.46	6.97112	0	0	0
MSM9VZIY	M2085	15	CD	No	No	SM9VZIY	195.4	30.0048	0	0	0
MSM5LLIS	M2027	0	CD	No	No	SM5LLIS	194.74	4.8261	0	0	0
HSM5MD49	H4006	8	CD	Yes	No	SM5MD49	194.43	41.5522	1.49873	0	1
CSM5FZ3N	C3001	0	CD	No	Yes	SM5FZ3N	193.89	14.8383	0.00278	0	0
CSM5MCYU	C3013	0	UC	No	Yes	SM5MCYU	193.76	19.5089	0.05531	0	0
MSM5LLE3	M2010	19	CD	No	Yes	SM5LLE3	193.67	91.8787	1.56087	0	0
HSM7J4GR	H4027	17	UC	No	No	SM7J4GR	192.8	6.08196	0.043	0	0
HSM6XRSZ	H4008	16	nonIBD	No	No	SM6XRSZ	191.37	13.8757	0.3063	0	1
HSM5MD5H	H4001	13	CD	No	No	SM5MD5H	189.72	3.31994	0.21193	0	0
HSM5MD3L	H4014	0	CD	No	No	SM5MD3L	188.1	37.3058	0.10764	0	1
ESM5GEZ4	E5004	3	UC	No	Yes	SM5GEZ4	188.04	14.6921	0	0	0
MSMAPC66	M2103	24	UC	No	No	SMAPC66	188	48.8825	0.10725	0	0
MSMA26EL	M2069	43	UC	No	No	SMA26EL	186.5	90.701	0.00418	0	1
MSM6J2IG	M2028	17	CD	Yes	No	SM6J2IG	186.169	21.7901	1.24675	0	0
MSM5LLI4	M2008	25	CD	No	No	SM5LLI4	185.95	22.797	0.05988	0	0
HSM67VEE	H4006	26	CD	No	No	SM67VEE	184.843	34.4919	0	0	1
CSM67U9V	C3016	0	CD	No	Yes	SM67U9V	184.498	9.52989	0.32858	0	0
MSM6J2Q3	M2028	26	CD	No	No	SM6J2Q3	183.353	12.2709	0.22907	0	0
HSM5MD4W	H4004	4	CD	No	Yes	SM5MD4W	181.85	9.19021	0.54942	0	1
CSM5MCUS	C3005	4	UC	No	No	SM5MCUS	180.88	31.4703	6.8046	0	0
CSM5FZ3T	C3002	0	CD	No	No	SM5FZ3T	179.22	3.77085	0	0	0
MSM6J2JF	M2041	0	nonIBD	No	No	SM6J2JF	177.051	7.43572	0.59703	0	0
CSM79HNU	C3030	7	CD	No	Yes	SM79HNU	174.547	18.9647	16.1569	0	1
MSM5FZA2	M2014	8	CD	No	No	SM5FZA2	173.05	57.2416	0.55869	0	0
HSM5MD5P	H4004	16	CD	No	No	SM5MD5P	171.831	10.6566	0.24402	0	1
HSM7J4KK	H4023	43	nonIBD	No	No	SM7J4KK	168.974	15.1759	0.68439	0	0
MSM6J2IQ	M2014	26	CD	No	Yes	SM6J2IQ	168.336	29.1833	0	0	0
HSM5MD59	H4008	4	nonIBD	No	No	SM5MD59	166.49	47.7923	0.31468	0.21848	1
ESM718TM	E5013	16	CD	No	Yes	SM718TM	166.06	6.05997	0	0	0
HSM7J4QJ	H4015	44	CD	No	No	SM7J4QJ	165.7	100	0	0	1
ESM7F5C5	E5013	29	CD	No	Yes	SM7F5C5	164.539	28.5705	0	0	0
MSM5LLHV	M2024	0	UC	No	No	SM5LLHV	163.39	11.0627	0.59794	0	0
MSM5LLHG	M2025	6	CD	No	Yes	SM5LLHG	162.19	19.0947	0	0	0
HSM7J4NE	H4027	25	UC	No	No	SM7J4NE	161.646	15.3639	0	0	0
ESM5GEZ6	E5004	5	UC	No	Yes	SM5GEZ6	160.14	27.8729	0.32682	0	0
CSM9X22G	C3032	37	UC	No	No	SM9X22G	160.052	9.40397	0.15294	0	0
CSM5FZ3Z	C3002	4	CD	No	Yes	SM5FZ3Z	156.73	6.84585	0.84995	0	0
MSM5LLFG	M2028	0	CD	No	No	SM5LLFG	152.8	22.0863	0.1463	0	0
CSM5MCVZ	C3008	4	CD	Yes	No	SM5MCVZ	151.65	4.21571	0	0	0
CSM5MCU4	C3008	0	CD	Yes	No	SM5MCU4	151.56	13.9762	0	0	0
CSM5MCWI	C3001	18	CD	No	No	SM5MCWI	146.82	4.36629	0.66236	0	0
ESM5MEC5	E5004	26	UC	No	No	SM5MEC5	146.013	8.28478	0	0	0
HSM5MD8A	H4008	0	nonIBD	No	No	SM5MD8A	145.75	23.7745	1.05748	0	1
MSM5LLGJ	M2014	22	CD	No	Yes	SM5LLGJ	142.57	46.4678	0	0	0
PSM7J1B9	P6012	17	UC	No	No	SM7J1B9	141.5	7.5085	0.09444	0	1
HSM7J4KC	H4023	35	nonIBD	No	No	SM7J4KC	141.473	5.25245	0.15682	0	0
HSM5MD4Y	H4004	6	CD	No	Yes	SM5MD4Y	136.92	29.6296	9.50784	0	1
HSM5MD4A	H4006	6	CD	No	No	SM5MD4A	136.72	68.9987	0.0814	0.01129	1
ESM5MEEJ	E5004	1	UC	No	Yes	SM5MEEJ	134.21	24.9383	0	0	0
PSM7J1BF	P6012	23	UC	No	No	SM7J1BF	133.697	27.2207	0	0	1
HSM67VI3	H4024	2	nonIBD	No	No	SM67VI3	133.243	9.46184	0	0	0
CSM5FZ3R	C3001	2	CD	No	No	SM5FZ3R	133.01	5.53936	0	0	0
ESM5GEYX	E5003	1	CD	No	Yes	SM5GEYX	130.2	27.8415	0	0	0
HSM5MD57	H4008	2	nonIBD	No	No	SM5MD57	127.92	16.7592	7.10928	0	1
CSM5MCUW	C3005	7	UC	No	No	SM5MCUW	127.87	8.36428	6.82367	0	0
PSMB4MBK	P6035	34	UC	No	No	SMB4MBK	127.565	59.9109	0	0	0
MSM9VZM4	M2085	0	CD	Yes	No	SM9VZM4	121.9	25.9372	0	0	0
CSM5MCVV	C3001	16	CD	No	No	SM5MCVV	115.27	10.427	3.86548	0	0
HSM5MD82	H4009	0	nonIBD	No	No	SM5MD82	112.89	23.0492	0.43958	0	0
ESM718SY	E5004	39	UC	No	No	SM718SY	107.8	8.24124	0	0	0
HSM67VI5	H4024	3	nonIBD	No	No	SM67VI5	106.378	13.3468	0	0	0
PSM7J136	P6005	41	CD	No	No	SM7J136	103.771	14.9497	0	0	0
ESM5MEBU	E5004	15	UC	No	No	SM5MEBU	102.852	15.1737	0	0	0
MSM5LLHR	M2021	0	CD	No	No	SM5LLHR	100.8	18.573	0.00892	0	0
CSM5MCVJ	C3002	12	CD	No	Yes	SM5MCVJ	100.22	2.166	0.44619	0	0
CSM5MCUK	C3006	6	UC	No	No	SM5MCUK	96.2	16.0621	0	0	0
PSMA265N	P6016	38	CD	No	No	SMA265N	94.5716	15.6201	0	0	0
CSMA9J65	C3027	38	CD	No	Yes	SMA9J65	89.9793	10.3413	4.9199	0	1
MSM79HCR	M2072	9	nonIBD	No	No	SM79HCR	89.4931	15.152	0.04591	0	0
CSM79HMN	C3006	35	UC	No	No	SM79HMN	88.2	20.1059	0.14445	0	0
MSM9VZHJ	M2072	35	nonIBD	No	No	SM9VZHJ	87.3	32.269	0	0	0
CSM79HJM	C3027	2	CD	No	No	SM79HJM	86.7754	8.94178	0	0	1
MSM5LLGN	M2028	2	CD	No	No	SM5LLGN	85.75	4.89096	0	0	0
PSM7J158	P6016	26	CD	No	Yes	SM7J158	85.4666	9.81409	0	0	0
CSM5MCWK	C3010	0	CD	No	No	SM5MCWK	84.87	14.5572	0.04614	0	1
HSM6XRQE	H4019	0	UC	No	No	SM6XRQE	82.0326	4.87907	0	0	0
PSM6XBW3	P6018	0	nonIBD	No	No	SM6XBW3	79.8225	54.7473	16.8389	0	1
CSM5MCVF	C3001	14	CD	No	No	SM5MCVF	79.51	5.74819	0.05384	0	0
MSM5LLHA	M2027	11	CD	No	No	SM5LLHA	78.88	5.45008	0.4844	0	0
MSM5LLIM	M2021	12	CD	No	No	SM5LLIM	77.59	14.8391	0	0	0
MSM5LLHI	M2025	8	CD	Yes	No	SM5LLHI	76.92	8.59403	0	0	0
CSM5MCWM	C3003	11	UC	No	No	SM5MCWM	76	6.85685	0	0	0
MSM5LLGR	M2028	6	CD	No	No	SM5LLGR	74.17	10.8946	0.16754	0	0
CSM5FZ42	C3002	6	CD	No	Yes	SM5FZ42	73.83	13.061	0	0	0
CSM7CZ2F	H4008	36	nonIBD	No	No	SM7CZ2F	72.2248	12.3241	0.36106	0	1
CSM5FZ3X	C3002	2	CD	No	Yes	SM5FZ3X	71.48	3.01963	1.85583	0	0
CSM67UDN	C3004	28	UC	No	No	SM67UDN	70.9141	11.9286	0.2144	0	0
HSM5MD53	H4004	10	CD	No	No	SM5MD53	70.32	13.1752	0.01894	0	1
ESM5MEBA	E5001	15	CD	No	No	SM5MEBA	69.75	22.8548	0	0	0
CSM5MCV5	C3007	5	CD	No	No	SM5MCV5	68.77	14.4004	0	0	0
HSM7CZ28	H4024	15	nonIBD	No	No	SM7CZ28	68.6526	10.6581	0	0	0
PSM6XBT3	P6013	2	UC	No	No	SM6XBT3	68.4	14.6936	0.75073	0	0
MSM5LLHO	M2025	14	CD	Yes	No	SM5LLHO	67.16	15.2069	0	0	0
MSM6J2LT	M2021	34	CD	No	No	SM6J2LT	66.4502	12.6878	0	0	0
HSM7J4G1	H4022	28	nonIBD	No	No	SM7J4G1	64.9023	14.3042	0.95958	0	0
MSM9VZOI	M2072	25	nonIBD	No	No	SM9VZOI	64.5415	7.21045	0.03668	0	0
PSMA264Q	P6035	4	UC	No	No	SMA264Q	63.8177	8.23231	0	0	0
MSM6J2QD	M2028	40	CD	No	No	SM6J2QD	62.8	9.70903	0	0	0
HSM67VFZ	H4008	26	nonIBD	No	No	SM67VFZ	61.8487	17.9109	0.9712	0	1
CSM5FZ4C	C3001	8	CD	No	No	SM5FZ4C	61.34	7.41422	0	0	0
ESM5MEE6	E5001	6	CD	No	Yes	SM5MEE6	60.17	35.4028	0.2554	0	0
HSM6XRRD	H4019	10	UC	No	Yes	SM6XRRD	59.768	8.22899	0	0	0
MSM79H6B	M2028	49	CD	No	No	SM79H6B	59.6145	12.6227	0.00334	0	0
CSM5MCV1	C3007	0	CD	No	Yes	SM5MCV1	58.55	5.92546	16.2131	0	0
HSM6XRTS	H4010	35	UC	No	No	SM6XRTS	55.3608	16.4109	0	0	0
CSM5FZ46	C3002	10	CD	No	Yes	SM5FZ46	54.74	1.61636	0.68319	0	0
MSM5LLIK	M2021	10	CD	Yes	No	SM5LLIK	54.59	7.10243	0	0	0
CSM5FZ44	C3002	8	CD	No	Yes	SM5FZ44	54.33	6.23479	0.00599	0	0
CSM79HJI	C3030	0	CD	No	No	SM79HJI	53.7	21.4572	17.7786	0.1102	1
PSM6XBTH	P6009	15	CD	No	No	SM6XBTH	52.5608	30.847	0	0	1
HSM7CYXG	H4016	26	nonIBD	No	No	SM7CYXG	52.2167	10.4914	0.05083	0	0
MSM6J2LV	M2041	16	nonIBD	No	No	SM6J2LV	51.9701	5.61956	0.51772	0	0
HSM7J4HC	H4023	24	nonIBD	No	No	SM7J4HC	51.7	6.45577	0	0	0
MSM9VZEK	M2068	15	CD	Yes	No	SM9VZEK	50.4222	36.3542	0	0	0
CSM79HNI	C3029	5	UC	No	Yes	SM79HNI	49.8869	27.1494	0	0	0
HSM7CZ14	H4004	46	CD	No	No	SM7CZ14	49.1915	5.38916	5.23591	0	1
MSM79H58	M2060	8	nonIBD	No	No	SM79H58	48.625	42.0216	0	0	0
HSM6XRSG	H4004	24	CD	No	No	SM6XRSG	47.0708	0.08017	4.7839	0.00838	1
CSM5FZ3V	C3001	6	CD	No	No	SM5FZ3V	46.86	5.1565	0.03646	0	0
MSM79H9C	M2060	16	nonIBD	No	No	SM79H9C	45.6542	39.5199	0.13992	0	0
CSM5MCZ3	C3008	16	CD	Yes	No	SM5MCZ3	45.5709	21.3776	0	0	0
HSM67VGA	H4009	23	nonIBD	No	No	SM67VGA	45.3078	13.2207	0	0	0
HSM7J4LD	H4018	36	nonIBD	No	No	SM7J4LD	44.7054	3.49651	0.63329	0	0
MSM79HDE	M2069	8	UC	No	No	SM79HDE	44.0875	75.769	0.29557	0	1
ESM5MEDN	E5009	2	CD	Yes	No	SM5MEDN	44.012	11.926	0.02439	0	0
CSM79HNK	C3029	7	UC	No	No	SM79HNK	43.3266	25.6529	0	0	0
HSM7CYX2	H4006	36	CD	No	No	SM7CYX2	42.9	63.8422	0	0	1
HSM6XRVO	H4014	27	CD	No	No	SM6XRVO	41.8	55.9468	0.66201	0	1
HSM67VDX	H4022	0	nonIBD	No	No	SM67VDX	41.3185	21.1689	0.41592	0	0
MSM9VZF7	M2060	27	nonIBD	No	No	SM9VZF7	41.024	24.1985	0	0	0
MSM6J2PM	M2025	38	CD	No	No	SM6J2PM	40.256	15.5149	0	0	0
CSM79HLA	C3004	36	UC	No	No	SM79HLA	38.7	23.5678	0	0	0
CSM79HLA	C3004	36	UC	No	No	SM79HLA	38.7	23.5678	0	0	0
CSM79HLK	C3004	46	UC	No	No	SM79HLK	37.8446	10.3022	0	0	0
HSM5MD5D	H4008	8	nonIBD	No	No	SM5MEDN	37.4106	11.926	0.02439	0	1
CSM79HGP	C3001	38	CD	No	Yes	SM79HGP	37.1784	6.57228	0.04208	0	0
HSM67VDR	H4023	0	nonIBD	No	No	SM67VDR	36.6851	23.8842	0.01514	0	0
ESM5ME9G	E5001	14	CD	No	No	SM5ME9G	35.56	18.2326	0	0	0
CSM67UGO	C3012	16	CD	No	Yes	SM67UGO	35.4587	47.7548	0	0	0
CSM5MCVD	C3001	12	CD	No	No	SM5MCVD	34.22	3.8897	0.0139	0	0
PSMA264O	P6035	2	UC	No	No	SMA264O	33.3316	13.6063	0	0	0
MSM79H5K	M2061	8	nonIBD	No	No	SM79H5K	33.1845	35.6288	0	0	0
PSM6XBT9	P6013	8	UC	No	No	SM6XBT9	33.0959	45.9905	0	0	0
PSM6XBVO	P6012	8	UC	No	No	SM6XBVO	31.9	6.81812	0	0.08582	1
HSM6XRQC	H4018	0	nonIBD	No	No	SM6XRQC	31.8526	4.61133	0.95931	0	0
CSM67U9T	C3015	0	UC	No	No	SM67U9T	31.0044	6.29801	0	0	0
MSM5LLIE	M2021	4	CD	No	No	SM5LLIE	30.75	15.636	0	0	0
PSM7J1CU	P6009	36	CD	No	No	SM7J1CU	30.0688	53.3032	0.1116	0	1
MSM5LLIG	M2021	6	CD	No	No	SM5LLIG	29.98	13.7185	0	0	0
CSM7KOU9	C3032	14	UC	No	No	SM7KOU9	29.8442	11.9962	0	0	0
HSMA33O1	H4027	35	UC	No	No	SMA33O1	28.964	15.4921	0	0	0
CSM9X21J	C3034	34	UC	No	No	SM9X21J	28.6	13.4089	0	0	0
HSM5MD41	H4010	14	UC	No	No	SM5MD41	28.4749	6.07278	0.53566	0	0
CSM5MCW4	C3008	7	CD	Yes	No	SM5MCW4	28.3474	3.1121	0	0	0
HSM5MEE5	E5001	4	CD	No	Yes	SM5MEE5	28.34	9.95296	0.24872	0	0
CSM7KOP8	C3032	4	UC	No	No	SM7KOP8	28.1504	20.6266	0	0	0
PSM7J141	P6009	44	CD	No	No	SM7J141	27.7258	12.0572	0	0	1
HSM6XRQ8	H4023	9	nonIBD	No	No	SM6XRQ8	27.3	18.5845	0	0	0
MSM79HCG	M2072	0	nonIBD	No	No	SM79HCG	27.283	11.4881	0	0	0
MSM79HD8	M2069	2	UC	Yes	No	SM79HD8	26.7041	8.6154	37.2143	13.3509	1
MSM9VZEW	M2069	16	UC	No	No	SM9VZEW	26.6721	51.3513	0.08078	0	1
HSM6XRQW	H4018	8	nonIBD	No	No	SM6XRQW	26.309	2.46004	0.82196	0	0
MSM79H52	M2060	2	nonIBD	No	No	SM79H52	26.3	41.5193	0	0	0
HSM7CZ3G	H4031	8	CD	No	Yes	SM7CZ3G	25.7	4.98459	0	0	0
HSM7CYZT	H4004	36	CD	No	No	SM7CYZT	25.6	16.3274	1.31055	0	1
ESM718V8	E5013	7	CD	No	Yes	SM718V8	25.0663	12.9009	0	0	0
HSM7J4Q7	H4032	7	CD	No	Yes	SM7J4Q7	24.8	18.5757	0	0	0
HSM7J4HW	H4024	24	nonIBD	No	No	SM7J4HW	24.578	10.5773	0.01499	0	0
HSM7J4I3	H4016	35	nonIBD	No	No	SM7J4I3	24.5592	8.17306	0.01473	0	0
HSM7CYZJ	H4022	14	nonIBD	No	No	SM7CYZJ	24.2	24.2713	0.10624	0	0
MSM79H7Q	M2047	28	nonIBD	No	No	SM79H7Q	23.977	54.2996	0	0	0
CSM79HGZ	C3022	10	nonIBD	No	No	SM79HGZ	23.3	15.9885	0	0	0
CSM79HPC	C3023	16	CD	No	No	SM79HPC	23.2469	9.50661	0.54021	0	0
CSM67UA2	C3001	28	CD	No	No	SM67UA2	23.2035	6.88544	0.2042	0	0
PSM7J14T	P6010	47	CD	No	Yes	SM7J14T	23.1192	60.502	0.00997	0	1
CSM67UAA	C3009	16	CD	No	No	SM67UAA	22.7858	31.3484	14.1073	0.905	1
MSM6J2JR	M2041	8	nonIBD	No	No	SM6J2JR	22.7229	6.29579	0.20795	0	0
HSMA33NY	H4045	0	nonIBD	No	No	SMA33NY	22.4062	16.5449	2.88324	0	0
HSM7J4OZ	H4032	23	CD	No	No	SM7J4OZ	22.3264	18.9005	0	0	0
CSM7KOMT	C3011	41	UC	No	Yes	SM7KOMT	22.1161	33.1797	0.17464	0	0
CSM7KOJO	C3009	46	CD	No	No	SM7KOJO	22.0432	29.9991	7.25744	0.37808	1
HSM7J4MK	H4031	16	CD	No	No	SM7J4MK	21.9477	5.76058	0	0	0
HSM7J4LN	H4018	46	nonIBD	Yes	No	SM7J4LN	21.6702	25.1929	0.46986	0	0
PSM7J16F	P6013	40	UC	No	No	SM7J16F	21.4112	24.8609	0.09498	0	0
PSM7J12V	P6025	16	UC	Yes	No	SM7J12V	21.3149	21.4842	0	0	0
HSM6XRTC	H4009	15	nonIBD	No	No	SM6XRTC	21.2777	16.9291	0.00799	0	0
CSM5MCXF	C3012	0	CD	No	Yes	SM5MCXF	21.1421	27.9785	0.31117	0	0
MSMA267V	M2103	2	UC	No	No	SMA267V	20.9	62.1876	0	0	0
CSM79HI7	C3009	30	CD	No	No	SM79HI7	20.7	15.4344	17.5332	0.80783	1
CSM5MCWE	C3009	8	CD	No	No	SM5MCWE	20.6406	46.7246	19.1125	0	1
CSM7KONK	C3023	34	CD	No	No	SM7KONK	20.6112	2.06391	0.31505	0	0
CSM79HQR	C3034	0	UC	No	Yes	SM79HQR	20.3514	51.8303	1.16315	0	0
CSM7KOTK	C3023	46	CD	No	No	SM7KOTK	20.0973	5.10159	0.08802	0	0
MSM6J2KE	M2027	18	CD	No	No	SM6J2KE	20.0201	10.4475	0	0	0
MSM9VZHR	M2072	43	nonIBD	No	No	SM9VZHR	19.4	49.5244	0.01462	0	0
MSM79HEW	M2041	36	nonIBD	No	No	SM79HEW	19.2678	7.22397	0.28872	0	0
CSM7KOL4	C3010	35	CD	No	No	SM7KOL4	19.0662	14.55	0	0	1
MSM6J2J5	M2025	18	CD	No	No	SM6J2J5	18.9419	25.3303	0	0	0
MSM6J2OH	M2026	26	UC	No	Yes	SM6J2OH	18.4402	10.858	0.27406	0	0
CSM79HQ9	C3008	36	CD	Yes	No	SM79HQ9	18.3	2.45404	0	0	0
PSM7J12D	P6013	35	UC	No	No	SM7J12D	18.1111	12.6597	0	0	0
HSM7J4O3	H4024	40	nonIBD	No	No	SM7J4O3	17.8724	7.96919	0.00165	0	0
MSM9VZNL	M2047	39	nonIBD	No	No	SM9VZNL	17.8223	55.0527	0	0	0
CSM67UCK	C3010	16	CD	Yes	No	SM67UCK	17.6763	22.2487	0	0	1
CSM7KOOV	C3027	26	CD	No	Yes	SM7KOOV	17.6414	7.36885	0.00459	0	1
CSM7KOOH	C3022	26	nonIBD	No	No	SM7KOOH	17.581	17.3659	0	0	0
MSM79HEA	M2026	45	UC	No	Yes	SM79HEA	17.5255	12.0039	0.08114	0	0
PSMA264U	P6035	8	UC	No	No	SMA264U	17.4462	15.9428	0	0	0
CSM79HH8	C3023	8	CD	No	No	SM79HH8	17.3	10.1982	0.68788	0	0
HSM7J4IC	H4032	18	CD	No	No	SM7J4IC	17.2411	14.4336	0	0	0
ESM9IEP1	E5013	39	CD	No	Yes	SM9IEP1	17.2291	8.12815	0.17375	0	0
MSM79HBT	M2034	43	CD	Yes	No	SM79HBT	17.1957	9.38326	46.1088	8.34111	1
HSM67VFR	H4018	18	nonIBD	No	No	SM67VFR	17.0497	3.985	0.41933	0	0
PSM7J1A4	P6018	8	nonIBD	No	No	SM7J1A4	17	45.3019	2.41399	0	1
MSM9VZL9	M2084	14	nonIBD	No	No	SM9VZL9	16.9985	46.6997	0.01265	0	0
PSM7J17X	P6018	16	nonIBD	No	No	SM7J17X	16.9792	74.5286	2.42802	0.20522	1
MSMA26AR	M2068	46	CD	No	No	SMA26AR	16.9311	30.7706	0.5735	0	0
CSM7KOLY	C3029	15	UC	No	No	SM7KOLY	16.9252	27.8696	0	0	0
MSM79H7Y	M2047	33	nonIBD	No	No	SM79H7Y	16.8952	43.3407	0	0	0
CSM5MCXB	C3011	0	UC	No	No	SM5MCXB	16.8951	57.0358	1.04395	0	0
CSM7KOLE	C3010	45	CD	No	No	SM7KOLE	16.8763	22.3353	0.01705	0	1
PSM7J16W	P6017	22	nonIBD	No	No	SM7J16W	16.7846	11.3699	0	0	0
PSM7J15U	P6018	36	nonIBD	No	No	SM7J15U	16.7695	90.6245	0.25888	0	1
CSM9X1Y5	C3029	35	UC	No	Yes	SM9X1Y5	16.6979	42.353	0	0	0
CSM5FZ4G	C3003	3	UC	No	No	SM5FZ4G	16.65	20.8782	0	0	0
MSM6J2PO	M2047	0	nonIBD	No	No	SM6J2PO	16.4911	40.6222	0	0	0
PSMA265J	P6018	44	nonIBD	No	No	SMA265J	16.4	93.957	0	0	1
ESM5MEDD	E5009	9	CD	No	No	SM5MEDD	16.3299	13.6842	0.25254	0	0
CSM67UBN	C3002	32	CD	No	No	SM67UBN	16.3245	5.62364	0	0	0
MSM79H6N	M2042	31	nonIBD	No	No	SM79H6N	16.287	12.0869	0.03642	0	0
MSM6J2OP	M2026	40	UC	No	Yes	SM6J2OP	16.2	8.38847	0.0261	0	0
CSM7KOJE	C3009	36	CD	No	No	SM7KOJE	16.15	17.6555	5.86835	0.04313	1
CSM7KOOR	C3022	36	nonIBD	No	No	SM7KOOR	16.0242	0	0	0	0
MSM6J2RC	M2027	41	CD	No	No	SM6J2RC	16	5.91139	0.18778	0	0
CSM5MCVN	C3002	16	CD	No	Yes	SM5MCVN	15.979	5.18068	0	0	0
PSM7J1BX	P6025	4	UC	No	No	SM7J1BX	15.9041	22.8187	0	0	0
CSMAG78W	C3022	46	nonIBD	No	No	SMAG78W	15.8793	23.9417	0	0	0
CSM5MCXZ	C3010	7	CD	Yes	No	SM5MCXZ	15.8735	24.2617	0	0	1
MSM6J2R2	M2027	26	CD	No	No	SM6J2R2	15.8395	7.01363	0.17753	0	0
HSM7CYYH	H4018	26	nonIBD	No	No	SM7CYYH	15.707	13.3075	2.87313	0	0
CSM67UH7	C3022	0	nonIBD	No	No	SM67UH7	15.6473	7.10376	0	0	0
PSMA267J	P6035	15	UC	No	No	SMA267J	15.5	10.8682	0	0	0
MSM9VZGO	M2061	30	nonIBD	No	No	SM9VZGO	15.4758	66.4013	0.36641	0	0
HSM7J4IU	H4022	36	nonIBD	No	No	SM7J4IU	15.4286	30.306	0	0	0
CSM5MCZF	C3012	6	CD	No	Yes	SM5MCZF	15.4001	34.5426	0	0	0
PSM7J1AW	P6013	24	UC	No	No	SM7J1AW	15.2847	0	0	0	0
HSM6XRRJ	H4013	15	nonIBD	Yes	No	SM6XRRJ	15.2723	11.0788	0.03701	0	0
PSM7J14X	P6014	28	nonIBD	No	No	SM7J14X	15.2418	41.3824	2.67188	0	0
CSM7KORU	C3034	8	UC	Yes	Yes	SM7KORU	15.1425	11.5571	0	0	0
CSM79HJS	C3027	8	CD	No	No	SM79HJS	15.1	14.7659	0.00497	0	1
HSM6XRVC	H4013	25	nonIBD	No	No	SM6XRVC	15.1	69.3535	0	0	0
CSM79HQZ	C3027	16	CD	No	Yes	SM79HQZ	15.0749	10.1673	0	0	1
CSM7KONS	C3013	36	UC	No	No	SM7KONS	15.0163	6.30946	0	0	0
CSM79HM9	C3011	34	UC	No	No	SM79HM9	14.9212	34.9411	0.15799	0	0
CSM5MCXL	C3004	16	UC	No	No	SM5MCXL	14.8241	9.86178	0	0	0
MSM9VZJZ	M2075	14	nonIBD	No	No	SM9VZJZ	14.8212	44.6071	0	0	1
MSM79H8D	M2075	0	nonIBD	No	No	SM79H8D	14.748	11.225	0	0.01393	1
CSM79HM1	C3011	24	UC	No	No	SM79HM1	14.7359	37.0459	0.03757	0	0
MSM9VZFR	M2079	8	nonIBD	No	No	SM9VZFR	14.718	9.31886	0	0	1
MSM79H5S	M2039	37	nonIBD	No	No	SM79H5S	14.7087	14.379	0.09026	0	0
MSM9VZLJ	M2061	38	nonIBD	No	No	SM9VZLJ	14.7035	71.6771	0	0	0
MSM6J2RO	M2042	15	nonIBD	No	No	SM6J2RO	14.6959	7.77998	0.00144	0	0
CSM79HOL	C3012	26	CD	No	No	SM79HOL	14.6609	23.5293	0	0	0
HSM7J4O1	H4024	38	nonIBD	No	No	SM7J4O1	14.6537	8.93501	0	0	0
CSM67UAQ	C3015	8	UC	No	No	SM67UAQ	14.6152	3.82646	0	0	0
PSMA267P	P6035	23	UC	No	No	SMA267P	14.5796	6.70501	0	0	0
CSM67UBH	C3002	26	CD	No	Yes	SM67UBH	14.5107	10.3343	0.07886	0	0
MSM9VZMU	M2084	8	nonIBD	No	No	SM9VZMU	14.5041	18.3721	0	0	0
MSM79H8J	M2075	5	nonIBD	No	No	SM79H8J	14.4893	37.9614	0	0.40787	1
CSM79HOZ	C3022	16	nonIBD	No	No	SM79HOZ	14.4016	16.1911	0	0	0
HSM67VF3	H4016	15	nonIBD	No	No	SM67VF3	14.3946	2.68368	0	0	0
MSM9VZKE	M2079	17	nonIBD	No	No	SM9VZKE	14.3484	20.0402	0	0	1
HSM7J4OE	H4031	26	CD	No	No	SM7J4OE	14.3412	12.0842	0	0	0
HSM5MD5Z	H4016	0	nonIBD	No	No	SM5MD5Z	14.3173	0.94245	0	0	0
HSM67VGK	H4009	35	nonIBD	No	No	SM67VGK	14.31	12.57	0	0	0
CSM79HLM	C3003	38	UC	No	Yes	SM79HLM	14.3	9.16562	0	0	0
MSM5LLH2	M2027	2	CD	No	No	SM5LLH2	14.3	22.5728	0.56614	0	0
CSMAIG7X	C3027	45	CD	No	Yes	SMAIG7X	14.2105	2.57568	0	0	1
CSM67U9X	C3017	0	CD	Yes	No	SM67U9X	14.1109	8.35645	0.02155	0	0
MSMA26BB	M2084	25	nonIBD	No	No	SMA26BB	14.1	47.5688	0	0	0
HSMA33JB	H4031	36	CD	No	No	SMA33JB	14.0781	8.91609	0	0	0
MSMA26AL	M2068	39	CD	No	No	SMA26AL	14.0222	22.9722	0.01535	0	0
MSM9VZES	M2068	23	CD	No	No	SM9VZES	14.0094	20.4294	0	0	0
MSM6J2K6	M2042	4	nonIBD	No	No	SM6J2K6	13.9732	8.1197	0	0	0
MSM79HAH	M2039	48	nonIBD	No	No	SM79HAH	13.9529	11.8906	0	0	0
MSMA26BR	M2079	32	nonIBD	No	No	SMA26BR	13.9265	29.3334	0	0	1
MSM5LLH4	M2027	4	CD	No	No	SM5LLH4	13.89	5.6288	0.02976	0	0
MSM9VZMM	M2084	0	nonIBD	No	No	SM9VZMM	13.8742	6.13148	0	0	0
MSM79HC4	M2047	15	nonIBD	No	No	SM79HC4	13.8686	75.3823	0	0	0
HSM67VES	H4022	6	nonIBD	No	No	SM67VES	13.8104	25.2153	0.013	0	0
HSMA33QO	H4045	25	nonIBD	No	No	SMA33QO	13.776	6.92725	0.00145	0	0
CSM7KOMX	C3012	36	CD	No	No	SM7KOMX	13.7139	16.3919	0	0	0
HSMA33J7	H4045	7	nonIBD	No	No	SMA33J7	13.7	14.7317	0.41556	0	0
MSMAPC7J	M2075	37	nonIBD	No	No	SMAPC7J	13.6	49.938	0	4.97678	1
HSM5MD3Y	H4010	11	UC	No	No	SM5MD3Y	13.5934	38.6714	0.27553	0	0
ESM718T7	E5013	26	CD	No	Yes	SM718T7	13.5629	14.8822	0	0	0
MSM6J2HT	M2039	10	nonIBD	No	No	SM6J2HT	13.5451	0.87486	0	0	0
MSMAPC6M	M2084	39	nonIBD	No	No	SMAPC6M	13.4971	53.1544	0	0	0
HSM7CZ1A	H4023	15	nonIBD	No	No	SM7CZ1A	13.4947	16.7589	0.10652	0	0
PSM7J19N	P6017	5	nonIBD	No	No	SM7J19N	13.4786	12.7168	0	0	0
MSM6J2MB	M2034	25	CD	No	No	SM6J2MB	13.4444	81.1481	2.80899	0	1
MSM79HA7	M2042	44	nonIBD	No	No	SM79HA7	13.4097	32.5667	0	0	0
CSM67UFZ	C3006	25	UC	No	No	SM67UFZ	13.3868	11.0282	0.02772	0	0
MSM5LLF4	M2034	7	CD	No	No	SM5LLF4	13.3366	47.1542	9.85094	0	1
HSM7J4KQ	H4016	47	nonIBD	No	No	SM7J4KQ	13.3207	12.3959	0.04404	0	0
PSM7J15M	P6018	28	nonIBD	No	No	SM7J15M	13.3091	82.5894	2.43719	0	1
ESM7F5CD	E5009	36	CD	No	No	SM7F5CD	13.3	6.83631	0	0	0
HSM7CZ1Z	H4027	7	UC	No	No	SM7CZ1Z	13.2998	11.9997	0	0	0
CSM7KON8	C3012	46	CD	No	No	SM7KON8	13.1728	31.4794	0	0	0
HSM6XRVK	H4013	31	nonIBD	No	No	SM6XRVK	13.1	77.0693	0	0	0
HSMA33JN	H4032	35	CD	No	No	SMA33JN	12.9928	7.72017	0	0	0
HSM5MD8B	H4009	7	nonIBD	No	No	SM5MD8B	12.9246	10.8828	0.10001	0	0
HSM7J4R2	H4013	41	nonIBD	No	No	SM7J4R2	12.8694	37.6553	0	0	0
MSM9VZFJ	M2079	0	nonIBD	No	No	SM9VZFJ	12.868	13.4399	0.12819	0.01174	1
MSM79H85	M2072	15	nonIBD	No	No	SM79H85	12.8188	20.7728	0	0	0
PSM7J19R	P6017	7	nonIBD	No	No	SM7J19R	12.8138	26.2885	0	0	0
HSM5MD6K	H4013	7	nonIBD	No	No	SM5MD6K	12.79	34.7067	0	0	0
MSM79HBN	M2034	38	CD	No	No	SM79HBN	12.7867	80.0252	2.31208	0	1
HSM67VH1	H4010	47	UC	No	No	SM67VH1	12.7209	54.1491	0	0	0
CSM7KOJW	C3015	30	UC	No	No	SM7KOJW	12.716	10.5191	0	0	0
CSM67UBZ	C3003	26	UC	Yes	Yes	SM67UBZ	12.7	15.413	0	0	0
CSM5MCX3	C3006	15	UC	No	No	SM5MCX3	12.6982	27.6727	2.24512	0	0
MSM6J2PW	M2047	10	nonIBD	No	No	SM6J2PW	12.604	66.8567	0	0	0
CSM7KOR8	C3017	46	CD	Yes	No	SM7KOR8	12.5983	9.87017	0	0	0
CSM7KOKH	C3017	26	CD	Yes	No	SM7KOKH	12.5748	3.46507	0	0	0
MSM6J2QP	M2039	20	nonIBD	No	No	SM6J2QP	12.5393	4.97683	0	0	0
CSM79HJ6	C3017	16	CD	No	No	SM79HJ6	12.5	13.748	0	0	0
CSM79HIH	C3015	16	UC	No	No	SM79HIH	12.4	4.57888	0	0	0
ESM718UH	E5009	15	CD	No	No	SM718UH	12.3474	13.7497	0.00557	0	0
CSM7KOPI	C3015	38	UC	No	No	SM7KOPI	12.3339	9.42485	0	0	0
MSM79H6F	M2042	27	nonIBD	No	No	SM79H6F	12.3227	23.1564	0	0	0
MSM6J2JH	M2042	0	nonIBD	No	No	SM6J2JH	12.3157	18.0846	0	0	0
PSM6XBTZ	P6014	9	nonIBD	No	No	SM6XBTZ	12.0575	6.62068	0	0	0
CSM67UBB	C3017	9	CD	Yes	No	SM67UBB	11.9	19.3821	0	0	0
MSM6J2LL	M2034	17	CD	No	Yes	SM6J2LL	11.8142	73.0736	10.9221	0	1
CSM79HIN	C3015	22	UC	No	No	SM79HIN	11.5564	10.2858	0	0	0
CSM5MCUG	C3006	1	UC	No	No	SM5MCUG	9.69	13.9073	0	0	0
CSM5FZ4A	C3004	0	UC	No	No	SM5FZ4A	9.54	2.85397	0	0	0
HSM5MD8N	H4009	3	nonIBD	No	No	SM5MD8N	8.85	9.65583	0	0	0
CSM5MCUA	C3004	6	UC	No	No	SM5MCUA	8.75	4.55945	0	0	0
MSM5LLH8	M2027	8	CD	No	No	SM5LLH8	7.87	3.47762	0	0	0
CSM5FZ4K	C3003	7	UC	Yes	No	SM5FZ4K	5.54	17.3043	0.00201	0	0
CSM5MCUC	C3004	8	UC	No	No	SM5MCUC	5.14	7.55239	0	0	0
CSM5MCUE	C3004	10	UC	No	No	SM5MCUE	4.48	5.28499	0	0	0
CSM5FZ4E	C3003	2	UC	Yes	No	SM5FZ4E	4.32	6.53112	0	0	0
CSM5MCU8	C3004	4	UC	No	No	SM5MCU8	4.2	15.273	0	0	0
CSM5MCTZ	C3006	0	UC	No	No	SM5MCTZ	4.18	17.9421	0	0	0
HSM5MD8P	H4009	1	nonIBD	No	No	SM5MD8P	3.62	6.41435	0	0	0
CSM5MCWG	C3009	10	CD	Yes	No	SM5MCWG		0	76.736	2.84566	1
CSM79HKB	C3010	26	CD	Yes	No	SM79HKB		11.6265	0	0	1
CSM5MCWA	C3009	4	CD	No	No	SM5MCWA		34.6895	15.6315	0.33809	1
CSM79HJU	C3027	9	CD	Yes	No	SM79HJU		24.8589	0	0	1
CSM79HQV	C3027	11	CD	Yes	No	SM79HQV		6.84363	0	0	1
CSM79HR6	C3027	21	CD	Yes	Yes	SM79HR6		11.4329	0.00563	0	1
CSM7KOOT	C3027	23	CD	Yes	Yes	SM7KOOT		1.18835	0.00699	0	1
CSM67UAG	C3009	22	CD	No	No	SM67UAG		32.3563	16.2514	0.8043	1
CSM79HI3	C3009	26	CD	No	No	SM79HI3		10.3529	12.991	0.47881	1
CSM79HIB	C3009	34	CD	No	No	SM79HIB		53.3529	5.89448	0.03203	1
CSM7KOJG	C3009	38	CD	No	No	SM7KOJG		27.2015	9.34142	0.06325	1
CSM7KOLA	C3010	41	CD	No	No	SM7KOLA		36.3289	0.03424	0.12841	1
CSM67UAI	C3020	0	CD	No	No	SM67UAI		73.1137	21.0847	0.86345	1
CSM79HJO	C3027	3	CD	No	No	SM79HJO		6.99712	0	0.03029	1
CSM7KOL2	C3028	24	CD	No	Yes	SM7KOL2		12.5939	0	0.38699	1
HSM5MD48	H4006	10	CD	Yes	No	SM5MD48		16.9478	0.03214	0	1
HSM5MD7Q	H4006	18	CD	Yes	No	SM5MD7Q		0	36.1749	0.12492	1
HSM5MD7S	H4006	20	CD	Yes	No	SM5MD7S		90.6618	0.12506	0	1
CSM5MCWC	C3009	6	CD	No	No	SM5MCWC		80.2448	4.33809	0	1
CSM5MCXT	C3010	2	CD	No	No	SM5MCXT		20.7253	0	0	1
CSM5MCXV	C3010	4	CD	No	No	SM5MCXV		23.2624	0	0	1
CSM5MCXX	C3010	5	CD	No	No	SM5MCXX		19.6923	0.7141	0	1
CSM5MCY2	C3010	9	CD	No	No	SM5MCY2		17.4692	0	0	1
CSM79HK9	C3010	23	CD	No	No	SM79HK9		17.6078	0	0	1
CSM79HOF	C3010	31	CD	No	No	SM79HOF		14.1402	0	0	1
CSM79HOH	C3010	33	CD	No	No	SM79HOH		17.302	0	0	1
CSM79HHW	C3027	0	CD	No	Yes	SM79HHW		11.0722	0.01876	0	1
CSM79HJQ	C3027	5	CD	No	No	SM79HJQ		95.9849	0.29287	0	1
CSM79HQX	C3027	13	CD	No	Yes	SM79HQX		2.6201	0	0	1
CSM79HR2	C3027	17	CD	No	Yes	SM79HR2		2.85197	0	0	1
CSM79HR4	C3027	20	CD	No	Yes	SM79HR4		1.44988	0	0	1
CSM7KOOX	C3027	28	CD	No	No	SM7KOOX		12.0699	0.18353	0	1
CSM7KOOZ	C3027	29	CD	No	No	SM7KOOZ		6.06665	0	0	1
CSM7KOP2	C3027	31	CD	No	Yes	SM7KOP2		2.3177	0	0	1
CSMA88CB	C3027	36	CD	No	Yes	SMA88CB		36.7648	0.10053	0	1
CSM79HJW	C3002	36	CD	Yes	Yes	SM79HJW		4.27916	0	0	0
CSMACTZP	C3027	39	CD	No	Yes	SMACTZP		20.3242	0.01879	0	1
CSMAF72L	C3027	41	CD	No	Yes	SMAF72L		6.2291	0	0	1
CSMAH393	C3027	44	CD	No	Yes	SMAH393		9.25865	0.22466	0	1
CSM79HKX	C3028	1	CD	No	Yes	SM79HKX		16.5189	5.95494	0	1
CSM79HKZ	C3028	4	CD	No	Yes	SM79HKZ		5.74165	9.57683	0	1
CSM79HL4	C3028	8	CD	No	Yes	SM79HL4		18.2782	4.99933	0	1
CSM79HL6	C3028	11	CD	No	Yes	SM79HL6		16.5038	13.486	0	1
CSM7KOKR	C3028	13	CD	No	Yes	SM7KOKR		24.1368	3.65493	0	1
CSM7KOKT	C3028	15	CD	No	Yes	SM7KOKT		8.26611	5.73978	0	1
CSM7KOKZ	C3028	21	CD	No	Yes	SM7KOKZ		13.0633	0.02038	0	1
CSM7KORK	C3028	34	CD	No	Yes	SM7KORK		15.2882	0.04544	0	1
CSM7KORI	C3028	36	CD	No	Yes	SM7KORI		3.4515	0	0	1
CSM7KORG	C3028	38	CD	No	Yes	SM7KORG		11.5305	0	0	1
CSM79HNO	C3030	1	CD	No	No	SM79HNO		31.7268	31.8807	0	1
CSM79HNW	C3030	9	CD	No	Yes	SM79HNW		23.4168	22.6287	0	1
CSM7KOMB	C3030	16	CD	No	Yes	SM7KOMB		18.5162	22.657	0	1
CSM7KOMH	C3030	21	CD	No	Yes	SM7KOMH		30.9208	8.39677	0	1
CSM7KOSL	C3030	25	CD	No	Yes	SM7KOSL		22.6057	12.8621	0	1
CSM7KOSP	C3030	29	CD	No	Yes	SM7KOSP		38.7193	16.1229	0	1
CSM7KOST	C3030	34	CD	No	Yes	SM7KOST		53.3832	6.35478	0	1
CSM7KOSJ	C3030	37	CD	No	Yes	SM7KOSJ		60.9708	14.6816	0	1
HSM7CYZV	H4004	38	CD	No	No	SM7CYZV		0.98096	0.59129	0	1
HSM5MD7K	H4006	12	CD	No	No	SM5MD7K		46.0734	0.24838	0	1
HSM5MD7M	H4006	14	CD	No	No	SM5MD7M		87.5621	0	0	1
HSM5MD7U	H4006	22	CD	No	Yes	SM5MD7U		74.0682	0.05841	0	1
HSM67VEC	H4006	24	CD	No	No	SM67VEC		13.7268	0.01573	0	1
HSM67VEG	H4006	28	CD	No	No	SM67VEG		59.7537	1.53964	0	1
HSM67VEI	H4006	32	CD	No	No	SM67VEI		67.4327	0.13485	0	1
CSM5MCXD	C3001	20	CD	No	No	SM5MCXD		14.5984	0.01104	0	0
CSM5MCW6	C3008	8	CD	Yes	No	SM5MCW6		10.0822	0	0	0
CSM5MCYW	C3008	10	CD	Yes	No	SM5MCYW		10.952	0	0	0
CSM5MCZ5	C3008	24	CD	Yes	No	SM5MCZ5		9.47765	0	0	0
CSM5MCZ7	C3008	27	CD	Yes	No	SM5MCZ7		7.41598	0	0	0
CSM79HKT	C3008	32	CD	Yes	No	SM79HKT		11.1681	0	0	0
CSM79HKV	C3008	34	CD	Yes	No	SM79HKV		7.24301	0	0	0
CSM79HQB	C3008	38	CD	Yes	No	SM79HQB		40.7191	0.19264	0	0
CSM79HQF	C3008	42	CD	Yes	No	SM79HQF		6.08796	0	0	0
CSM5MCYS	C3001	24	CD	No	No	SM5MCYS		19.8091	0.06893	0	0
CSM67U9J	C3001	26	CD	No	No	SM67U9J		8.93489	0.25845	0	0
CSM67UGC	C3001	34	CD	No	Yes	SM67UGC		11.9967	0.6143	0	0
CSM79HG5	C3001	36	CD	No	Yes	SM79HG5		1.40196	0.02679	0	0
CSM5MCVL	C3002	14	CD	No	Yes	SM5MCVL		8.38907	0.46054	0	0
CSM67UBF	C3002	24	CD	No	Yes	SM67UBF		4.76726	0.00906	0	0
CSM67UBR	C3002	34	CD	No	No	SM67UBR		3.87154	0	0	0
CSM79HJY	C3002	38	CD	No	Yes	SM79HJY		12.1754	0	0	0
HSM5MD5B	H4008	6	nonIBD	No	No	SM5MD5B		40.9674	0.32341	0.01838	1
HSM5MD5F	H4008	10	nonIBD	No	No	SM5MD5F		26.1783	19.4829	0	1
HSM6XRSX	H4008	11	nonIBD	No	No	SM6XRSX		20.012	4.59876	0	1
HSM6XRT6	H4008	14	nonIBD	No	No	SM6XRT6		21.1491	10.9852	0	1
CSM5FZ4M	C3003	9	UC	No	No	SM5FZ4M		9.22588	0.04518	0	0
CSM5MCWQ	C3003	16	UC	No	No	SM5MCWQ		27.1773	0	0	0
CSM67UBX	C3003	23	UC	No	Yes	SM67UBX		11.9882	0	0	0
CSM67UC6	C3003	34	UC	No	Yes	SM67UC6		15.0873	0	0	0
CSM5MCXH	C3004	13	UC	No	No	SM5MCXH		5.4023	0	0	0
CSM5MCXJ	C3004	14	UC	No	No	SM5MCXJ		7.78429	0	0	0
CSM5MCXN	C3004	18	UC	No	No	SM5MCXN		51.186	0	0	0
CSM5MCXP	C3004	20	UC	No	No	SM5MCXP		13.8817	0	0	0
CSM5MCXR	C3004	22	UC	No	No	SM5MCXR		12.8748	0.20355	0	0
CSM67UDF	C3004	24	UC	No	No	SM67UDF		7.93751	0	0	0
CSM67UDJ	C3004	26	UC	No	No	SM67UDJ		8.52331	0	0	0
CSM67UDR	C3004	30	UC	No	No	SM67UDR		36.0431	0	0	0
CSM67UDR	C3004	30	UC	No	No	SM67UDR		36.0431	0	0	0
CSM67UDY	C3004	34	UC	No	No	SM67UDY		8.71115	0.37358	0	0
CSM79HLG	C3004	38	UC	No	No	SM79HLG		17.4555	0	0	0
CSM79HLE	C3004	40	UC	No	No	SM79HLE		7.2048	0	0	0
CSM79HLC	C3004	42	UC	No	No	SM79HLC		12.8903	0	0	0
CSM79HLI	C3004	44	UC	No	No	SM79HLI		9.58187	0	0	0
CSM5MCY4	C3005	12	UC	No	No	SM5MCY4		6.53172	0.31747	0	0
CSM67UE3	C3005	24	UC	No	No	SM67UE3		7.42206	0.22955	0	0
CSM67UE7	C3005	25	UC	No	No	SM67UE7		35.1652	0	0	0
CSM67UEM	C3005	33	UC	No	No	SM67UEM		2.76915	0.42155	0	0
CSM79HO1	C3005	38	UC	No	No	SM79HO1		1.2425	4.88614	0	0
CSM5MCUO	C3006	9	UC	No	Yes	SM5MCUO		28.9878	0.16151	0	0
CSM67UFV	C3006	23	UC	No	No	SM67UFV		18.6133	0.07804	0	0
CSM67UG8	C3006	33	UC	No	No	SM67UG8		20.2765	0.86023	0	0
CSM79HMP	C3006	37	UC	No	No	SM79HMP		24.3966	0.08175	0	0
CSM79HMT	C3006	41	UC	No	No	SM79HMT		12.7982	0.01694	0	0
HSM67VEK	H4006	33	CD	No	No	SM67VEK		79.3867	0.00181	0	1
HSM67VEM	H4006	34	CD	No	No	SM67VEM		67.437	0	0	1
HSM7CYX4	H4006	38	CD	No	No	SM7CYX4		29.422	0	0	1
HSM7CYX6	H4006	40	CD	No	No	SM7CYX6		59.2346	0	0	1
HSM7CYX8	H4006	42	CD	No	No	SM7CYX8		55.5445	0	0	1
HSM7CYXA	H4006	44	CD	No	No	SM7CYXA		52.5627	0.16744	0	1
CSM5MCYI	C3011	1	UC	No	Yes	SM5MCYI		45.6288	0.54306	0	0
CSM5MCYM	C3011	3	UC	No	Yes	SM5MCYM		42.3576	2.04415	0	0
CSM5MCYQ	C3011	8	UC	No	No	SM5MCYQ		52.2985	0.17483	0	0
CSM67UEP	C3011	10	UC	No	No	SM67UEP		39.0909	0.20379	0	0
CSM67UET	C3011	12	UC	No	Yes	SM67UET		62.5767	0.09941	0	0
CSM67UF1	C3011	16	UC	No	No	SM67UF1		59.1819	0.06385	0	0
CSM67UF5	C3011	19	UC	No	No	SM67UF5		70.2721	0.04975	0	0
CSM79HQT	C3011	27	UC	No	No	SM79HQT		45.6504	1.12935	0	0
CSM79HM5	C3011	31	UC	No	No	SM79HM5		22.2888	0.55954	0	0
CSM79HM7	C3011	32	UC	No	No	SM79HM7		47.8274	0.05147	0	0
CSM7KOMP	C3011	37	UC	No	No	SM7KOMP		25.8772	0.53027	0	0
CSM5MCZB	C3012	3	CD	No	Yes	SM5MCZB		12.7713	0	0	0
CSM5MCZD	C3012	4	CD	No	Yes	SM5MCZD		41.0606	0	0	0
CSM67U9B	C3012	8	CD	No	Yes	SM67U9B		52.9945	0	0	0
CSM67U9D	C3012	10	CD	No	Yes	SM67U9D		41.3325	0	0	0
CSM79HOJ	C3012	24	CD	No	No	SM79HOJ		22.0502	0	0	0
CSM79HOT	C3012	34	CD	No	No	SM79HOT		27.6761	0	0	0
CSM7KOMZ	C3012	38	CD	No	No	SM7KOMZ		21.1264	0	0	0
CSM7KON2	C3012	40	CD	No	No	SM7KON2		38.1973	0	0	0
CSM67U9H	C3013	2	UC	No	No	SM67U9H		14.9686	0.13839	0	0
CSM67U9N	C3013	6	UC	No	Yes	SM67U9N		16.2827	0.58489	0	0
CSM67U9R	C3013	10	UC	No	No	SM67U9R		4.03902	0	0	0
CSM79HGD	C3013	12	UC	No	No	SM79HGD		20.2473	0.35856	0	0
CSM79HIX	C3016	20	CD	Yes	Yes	SM79HIX		5.31973	0	0	0
CSM79HIZ	C3016	22	CD	Yes	Yes	SM79HIZ		33.1621	0	0	0
CSM7KOK5	C3016	26	CD	Yes	Yes	SM7KOK5		7.07752	0	0	0
CSM7KOK7	C3016	28	CD	Yes	No	SM7KOK7		18.8226	0	0	0
CSM7KOKB	C3016	32	CD	Yes	No	SM7KOKB		8.55876	0	0	0
CSM7KOKD	C3016	34	CD	Yes	Yes	SM7KOKD		7.6252	0	0	0
CSM7KOPU	C3016	38	CD	Yes	Yes	SM7KOPU		10.3463	0	0	0
CSM7KOPW	C3016	40	CD	Yes	Yes	SM7KOPW		9.054	0	0	0
CSM7KOQ1	C3016	44	CD	Yes	Yes	SM7KOQ1		20.934	0	0	0
CSM79HGF	C3013	14	UC	No	Yes	SM79HGF		25.4417	0	0	0
CSM67UB7	C3017	4	CD	Yes	No	SM67UB7		5.15731	0	0	0
CSM67UB9	C3017	6	CD	Yes	No	SM67UB9		1.94566	0	0	0
CSM67UB9	C3017	6	CD	Yes	No	SM67UB9		1.94566	0	0	0
CSM79HJ2	C3017	12	CD	Yes	No	SM79HJ2		10.3991	0	0	0
CSM79HJ4	C3017	14	CD	Yes	No	SM79HJ4		1.37163	0	0	0
CSM79HJ8	C3017	18	CD	Yes	No	SM79HJ8		16.6118	0	0	0
CSM79HJA	C3017	20	CD	Yes	No	SM79HJA		8.65052	0	0	0
CSM79HJC	C3017	22	CD	Yes	No	SM79HJC		18.0523	0.0059	0	0
CSM7KOKF	C3017	24	CD	Yes	No	SM7KOKF		7.77195	0	0	0
CSM7KOKJ	C3017	28	CD	Yes	No	SM7KOKJ		12.6264	0	0	0
CSM7KOKL	C3017	30	CD	Yes	No	SM7KOKL		8.96269	0	0	0
CSM7KOKN	C3017	32	CD	Yes	No	SM7KOKN		7.86496	0	0	0
CSM7KOQX	C3017	37	CD	Yes	No	SM7KOQX		20.7124	0	0	0
CSM7KOR2	C3017	40	CD	Yes	No	SM7KOR2		7.88989	0	0	0
CSM7KOR4	C3017	42	CD	Yes	No	SM7KOR4		8.09011	0	0	0
CSM79HGJ	C3013	18	UC	No	No	SM79HGJ		2.37987	0	0	0
CSM79HGL	C3013	20	UC	No	Yes	SM79HGL		10.728	0	0	0
CSM79HGN	C3013	22	UC	No	Yes	SM79HGN		1.73588	0	0	0
CSM79HPK	C3013	24	UC	No	Yes	SM79HPK		9.9362	0	0	0
CSM79HPS	C3013	31	UC	No	No	SM79HPS		6.85557	0	0	0
CSM79HPQ	C3013	32	UC	No	No	SM79HPQ		10.258	0	0	0
CSM79HPO	C3013	33	UC	No	No	SM79HPO		2.34225	2.20226	0	0
CSM79HPU	C3013	34	UC	No	No	SM79HPU		5.294	0	0	0
CSM7KONU	C3013	38	UC	No	No	SM7KONU		21.3868	0	0	0
CSM7KONW	C3013	41	UC	No	No	SM7KONW		21.6879	0.44575	0	0
CSM79HGR	C3022	2	nonIBD	No	No	SM79HGR		13.1017	0	0	0
CSM79HGV	C3022	6	nonIBD	No	No	SM79HGV		26.7276	0	0	0
CSM79HGX	C3022	8	nonIBD	No	No	SM79HGX		19.0454	0	0	0
CSM79HOV	C3022	12	nonIBD	No	No	SM79HOV		13.6493	0	0	0
CSM79HOX	C3022	14	nonIBD	No	No	SM79HOX		24.5432	0	0	0
CSM79HP2	C3022	18	nonIBD	No	No	SM79HP2		24.4065	0	0	0
CSM79HP4	C3022	21	nonIBD	No	No	SM79HP4		31.1572	0	0	0
CSM79HP6	C3022	23	nonIBD	No	No	SM79HP6		30.0866	0	0	0
CSM7KOOJ	C3022	28	nonIBD	No	No	SM7KOOJ		19.6838	0	0	0
CSM7KOOL	C3022	30	nonIBD	No	No	SM7KOOL		21.7933	0	0	0
CSM7KOON	C3022	32	nonIBD	No	No	SM7KOON		25.0764	0	0	0
CSM7KOOP	C3022	34	nonIBD	No	No	SM7KOOP		30.8939	0	0	0
CSMA8M9R	C3022	40	nonIBD	No	No	SMA8M9R		20.105	0	0	0
CSMAAEUA	C3022	42	nonIBD	No	No	SMAAEUA		16.8494	0	0	0
CSMAE44D	C3022	44	nonIBD	No	No	SMAE44D		15.2618	0	0	0
CSMAHYLR	C3022	48	nonIBD	No	No	SMAHYLR		16.5522	0	0	0
CSM67UAK	C3015	3	UC	No	No	SM67UAK		7.36313	0.43499	0	0
CSM67UAM	C3015	4	UC	No	No	SM67UAM		11.4963	0.0256	0	0
CSM67UAO	C3015	6	UC	No	No	SM67UAO		5.11955	0.00995	0	0
CSM67UAS	C3015	10	UC	No	No	SM67UAS		11.4199	0.10379	0	0
CSM79HID	C3015	12	UC	No	No	SM79HID		8.71661	0	0	0
CSM79HIF	C3015	14	UC	No	No	SM79HIF		2.57578	0	0	0
CSM79HIJ	C3015	18	UC	No	No	SM79HIJ		4.68253	0	0	0
CSM79HG7	C3024	0	CD	Yes	Yes	SM79HG7		15.3199	0	0	0
HSM6XRT4	H4008	18	nonIBD	No	No	SM6XRT4		7.56285	13.4985	0	1
HSM6XRT2	H4008	20	nonIBD	No	No	SM6XRT2		8.31194	2.85435	0	1
HSM67VFX	H4008	24	nonIBD	No	No	SM67VFX		47.3161	0.88994	0	1
HSM67VG2	H4008	28	nonIBD	No	No	SM67VG2		3.2284	6.93967	0	1
HSM67VG6	H4008	32	nonIBD	No	No	SM67VG6		19.8572	1.62145	0	1
HSM67VG8	H4008	34	nonIBD	No	No	SM67VG8		13.5667	0.20639	0	1
HSM7CZ2H	H4008	38	nonIBD	No	No	SM7CZ2H		14.5423	2.16518	0	1
HSM7CZ2J	H4008	40	nonIBD	No	No	SM7CZ2J		7.71424	5.94068	0	1
HSM7CZ2L	H4008	42	nonIBD	No	No	SM7CZ2L		36.0962	1.87129	0	1
CSM79HIL	C3015	20	UC	No	No	SM79HIL		5.46149	0	0	0
CSM7KORC	C3028	25	CD	No	Yes	SM7KORC		19.214	0	0.10665	1
CSM7KOJQ	C3015	24	UC	No	No	SM7KOJQ		6.82443	0	0	0
CSM7KOJS	C3015	26	UC	No	No	SM7KOJS		6.29447	0	0	0
CSM7KOJU	C3015	28	UC	No	No	SM7KOJU		6.26705	0	0	0
CSM7KOJY	C3015	32	UC	No	No	SM7KOJY		4.85709	0	0	0
CSM7KOK1	C3015	34	UC	No	No	SM7KOK1		4.77986	0	0	0
CSM7KOPG	C3015	36	UC	No	No	SM7KOPG		4.90073	0.03469	0	0
CSM7KOPK	C3015	40	UC	No	No	SM7KOPK		5.71618	0	0	0
CSM7KOPM	C3015	42	UC	No	No	SM7KOPM		11.2314	0	0	0
CSM7KOPO	C3015	44	UC	No	No	SM7KOPO		11.5242	0	0	0
CSM67UAU	C3016	2	CD	No	Yes	SM67UAU		24.6838	0	0	0
CSM67UAW	C3016	4	CD	No	Yes	SM67UAW		22.532	0.01342	0	0
CSM67UAY	C3016	6	CD	No	Yes	SM67UAY		15.8791	0.64273	0	0
CSM67UB3	C3016	10	CD	No	Yes	SM67UB3		14.3031	0.28225	0	0
CSM79HIR	C3016	14	CD	No	Yes	SM79HIR		17.2339	0.05501	0	0
CSM79HIV	C3016	18	CD	No	Yes	SM79HIV		15.7865	0.20591	0	0
HSM6XRS4	H4015	12	CD	Yes	No	SM6XRS4		0	18.71	0.22716	1
CSM67UB5	C3017	2	CD	No	No	SM67UB5		7.24582	0	0	0
CSM67UCU	C3019	2	CD	No	No	SM67UCU		5.56261	0.25732	0	0
CSM79HHO	C3021	1	CD	No	Yes	SM79HHO		17.4608	0	0	0
CSM79HHM	C3021	4	CD	No	Yes	SM79HHM		17.5084	0.1612	0	0
CSM79HHU	C3021	7	CD	No	Yes	SM79HHU		13.694	0	0	0
ESM5MEC7	E5022	1	UC	No	No	SM5MEC7		11.0112	0.80331	0.18264	1
CSM79HN2	C3021	9	CD	No	Yes	SM79HN2		10.2839	0.30617	0	0
CSM79HN6	C3021	13	CD	No	Yes	SM79HN6		23.7005	0	0	0
CSM7KOLK	C3021	21	CD	No	Yes	SM7KOLK		20.7417	0	0	0
HSM6XRSI	H4004	26	CD	No	No	SM6XRSI		0.66565	17.9073	0.00319	1
CSM7KOLM	C3021	24	CD	No	Yes	SM7KOLM		3.50158	0	0	0
CSM7KOSV	C3021	31	CD	No	Yes	SM7KOSV		3.5493	0	0	0
CSM7KOSX	C3021	33	CD	No	Yes	SM7KOSX		6.45928	0	0	0
CSM79HH2	C3023	2	CD	No	No	SM79HH2		7.24956	0.71834	0	0
CSM79HH4	C3023	4	CD	No	No	SM79HH4		4.292	4.67131	0	0
CSM79HHA	C3023	10	CD	No	No	SM79HHA		8.82694	0.76287	0	0
CSM79HRE	C3031	9	CD	Yes	Yes	SM79HRE		8.56104	0	0	0
CSM79HRG	C3031	10	CD	Yes	Yes	SM79HRG		29.5081	0	0	0
CSM7KOO5	C3031	14	CD	Yes	Yes	SM7KOO5		12.7575	0	0	0
CSM79HPA	C3023	14	CD	No	No	SM79HPA		16.4093	0.38093	0	0
CSM7KONA	C3023	24	CD	No	No	SM7KONA		3.8424	0.10206	0	0
CSM7KOTA	C3023	36	CD	No	No	SM7KOTA		0.3455	0.50402	0	0
CSM7KOTC	C3023	38	CD	No	No	SM7KOTC		8.97886	0.33704	0	0
HSM5MD6C	H4014	10	CD	No	No	SM5MD6C		37.3136	0	0	1
HSM6XRS2	H4014	23	CD	No	No	SM6XRS2		34.0265	3.16582	0	1
CSM7KOPE	C3032	10	UC	Yes	No	SM7KOPE		11.9006	0	0	0
HSM6XRVM	H4014	25	CD	No	No	SM6XRVM		40.5469	0	0	1
HSM6XRVW	H4014	38	CD	No	No	SM6XRVW		23.3543	28.1481	0	1
HSM5MD6Y	H4015	4	CD	No	No	SM5MD6Y		59.4494	0.07977	0	1
HSM5MD71	H4015	6	CD	No	No	SM5MD71		38.1602	0.17448	0	1
HSM5MD75	H4015	11	CD	No	No	SM5MD75		33.8314	0.22568	0	1
CSM79HNE	C3029	1	UC	No	Yes	SM79HNE		80.7836	0	0	0
CSM79HNG	C3029	3	UC	No	No	SM79HNG		25.8209	0	0	0
CSM79HNM	C3029	9	UC	No	Yes	SM79HNM		24.585	0.00623	0	0
CSM7KOS7	C3029	23	UC	No	Yes	SM7KOS7		17.9022	0.01941	0	0
CSM7KOSH	C3029	33	UC	No	No	SM7KOSH		21.4407	0	0	0
CSM7KORS	C3034	10	UC	Yes	No	SM7KORS		10.2549	0	0	0
CSM9X1XU	C3034	14	UC	Yes	No	SM9X1XU		7.09594	0	0	0
HSM6XRSE	H4015	22	CD	No	No	SM6XRSE		6.11292	0.73761	0	1
HSM7CYZ5	H4015	24	CD	No	No	SM7CYZ5		11.0886	0.12284	0	1
HSM7CYZ9	H4015	28	CD	No	No	SM7CYZ9		59.5838	0.21545	0	1
HSM7CYZB	H4015	30	CD	No	No	SM7CYZB		27.8993	0.33817	0	1
HSM7CYZD	H4015	32	CD	No	No	SM7CYZD		43.1983	0.24023	0	1
CSM79HNY	C3031	0	CD	No	No	SM79HNY		15.8042	0	0	0
CSM79HR8	C3031	5	CD	No	Yes	SM79HR8		17.9436	0	0	0
CSM79HRC	C3031	7	CD	No	Yes	SM79HRC		36.0916	0	0	0
CSM7KOO9	C3031	19	CD	No	Yes	SM7KOO9		13.8586	0	0	0
CSM7KOOD	C3031	24	CD	No	Yes	SM7KOOD		15.0296	0	0	0
CSM7KOOF	C3031	33	CD	No	Yes	SM7KOOF		22.5139	0	0	0
CSM9X1Z4	C3031	38	CD	No	Yes	SM9X1Z4		10.3442	0	0	0
CSM9X1ZC	C3031	49	CD	No	No	SM9X1ZC		14.3267	0	0	0
CSM7KOP6	C3032	2	UC	No	No	SM7KOP6		7.26087	0.09352	0	0
CSM7KOU7	C3032	12	UC	No	No	SM7KOU7		9.41418	0.21498	0	0
CSM7KOUB	C3032	16	UC	No	No	SM7KOUB		11.1188	0.14432	0	0
CSM9X1ZO	C3032	24	UC	No	No	SM9X1ZO		7.44135	0	0	0
CSM9X1ZQ	C3032	26	UC	No	No	SM9X1ZQ		5.60903	0	0	0
CSM9X1ZY	C3032	33	UC	No	No	SM9X1ZY		5.64353	0	0	0
CSM9X22I	C3032	38	UC	No	No	SM9X22I		13.3483	0	0	0
CSM9X22K	C3032	40	UC	No	No	SM9X22K		9.0006	0	0	0
CSM7KOQP	C3033	8	CD	No	No	SM7KOQP		38.4092	40.5446	0	0
CSM7KORO	C3034	2	UC	No	Yes	SM7KORO		17.6474	0.01346	0	0
CSM7KORM	C3034	4	UC	No	Yes	SM7KORM		15.8826	0	0	0
CSM9X1Y3	C3034	26	UC	No	No	SM9X1Y3		19.5204	0.01815	0	0
CSM9X21L	C3034	36	UC	No	No	SM9X21L		26.5746	0.06328	0	0
CSM9X21N	C3034	38	UC	No	No	SM9X21N		9.92841	0.03912	0	0
CSM7KOTO	C3035	4	CD	No	No	SM7KOTO		17.9827	0	0	0
CSM7KOTQ	C3035	6	CD	No	No	SM7KOTQ		32.5363	0.02708	0	0
CSM7KOTS	C3035	8	CD	No	No	SM7KOTS		31.9063	0.71541	0	0
CSM7KOTU	C3035	12	CD	No	No	SM7KOTU		29.6213	0	0	0
CSM9X1YV	C3035	16	CD	No	No	SM9X1YV		21.8551	0	0	0
CSM9X21R	C3035	24	CD	No	No	SM9X21R		13.2442	0	0	0
CSM9X21T	C3035	26	CD	No	No	SM9X21T		24.9914	0	0	0
CSM9X222	C3035	34	CD	No	No	SM9X222		35.3089	0	0	0
CSM9X233	C3035	36	CD	No	No	SM9X233		51.1841	0.01681	0	0
CSM9X235	C3035	38	CD	No	No	SM9X235		26.2219	0	0	0
CSM9X237	C3035	41	CD	No	No	SM9X237		29.373	0.04516	0	0
CSM9X23B	C3035	44	CD	No	No	SM9X23B		24.5892	0	0	0
CSM7KOQ5	C3036	0	UC	No	No	SM7KOQ5		31.079	0.01386	0	0
CSM7KOUJ	C3037	2	UC	No	No	SM7KOUJ		2.99274	0	0	0
CSM7KOUL	C3037	4	UC	No	No	SM7KOUL		8.22035	0	0	0
CSM7KOUN	C3037	6	UC	No	No	SM7KOUN		11.7647	0.01791	0	0
CSM9X219	C3037	13	UC	No	No	SM9X219		23.1753	0	0	0
CSM9X213	C3037	14	UC	No	No	SM9X213		12.2003	0	0	0
CSM9X215	C3037	16	UC	No	No	SM9X215		11.3144	0	0	0
CSM9X211	C3037	22	UC	No	No	SM9X211		13.2628	0	0	0
CSM9X22S	C3037	32	UC	No	No	SM9X22S		14.087	0	0	0
CSM9X22U	C3037	34	UC	No	No	SM9X22U		21.5397	0	0	0
CSM9X23H	C3037	38	UC	No	No	SM9X23H		4.11465	0	0	0
CSM9X23N	C3037	44	UC	No	No	SM9X23N		6.19093	0	0	0
ESM5MEBE	E5001	19	CD	No	No	SM5MEBE		21.5152	0.39419	0	0
ESM7F5AE	E5019	0	CD	Yes	Yes	SM7F5AE		7.72606	0.00882	0	0
ESM5GEXY	E5001	24	CD	No	No	SM5GEXY		20.024	0.00264	0	0
ESM5MEBG	E5001	31	CD	No	No	SM5MEBG		18.4693	0.01597	0	0
ESM5MECQ	E5001	33	CD	No	No	SM5MECQ		38.7359	0	0	0
ESM5MEBI	E5001	36	CD	No	No	SM5MEBI		19.4754	0	0	0
ESM5MECL	E5001	37	CD	No	No	SM5MECL		18.8086	0	0	0
ESM5MEBS	E5004	13	UC	No	No	SM5MEBS		10.9397	0	0	0
ESM5MEC3	E5004	24	UC	No	No	SM5MEC3		13.345	0	0	0
ESM5MEDU	E5004	32	UC	No	No	SM5MEDU		12.6266	0	0	0
ESM5MEC9	E5004	36	UC	No	No	SM5MEC9		14.5264	0.00638	0	0
ESM5ME9U	E5004	42	UC	No	No	SM5ME9U		12.5935	0	0	0
HSM6XRQB	H4017	0	CD	Yes	Yes	SM6XRQB		50.1053	0	0	1
HSM67VHK	H4017	2	CD	Yes	Yes	SM67VHK		9.52119	0	0	1
HSM6XRQI	H4017	4	CD	Yes	Yes	SM6XRQI		15.5637	0	0	1
HSM6XRQK	H4017	5	CD	Yes	Yes	SM6XRQK		14.3249	0	0	1
ESM5MEDP	E5009	4	CD	No	No	SM5MEDP		3.50119	0	0	0
ESM5MEDK	E5009	7	CD	No	No	SM5MEDK		15.7996	0.04586	0	0
HSM67VF9	H4017	13	CD	Yes	Yes	SM67VF9		0	10.3515	0.97001	1
HSM67VFD	H4017	19	CD	Yes	Yes	SM67VFD		0	0	0	1
HSM67VFF	H4017	21	CD	Yes	Yes	SM67VFF		7.68486	1.82013	0	1
HSM67VFH	H4017	23	CD	Yes	Yes	SM67VFH		0.14004	22.2973	0.03541	1
HSM67VFJ	H4017	25	CD	Yes	Yes	SM67VFJ		1.0549	14.9925	0	1
HSM7CYY3	H4017	26	CD	Yes	Yes	SM7CYY3		2.11876	4.08289	0	1
ESM5MEDF	E5009	11	CD	No	No	SM5MEDF		67.4264	0.35766	0	0
ESM7F5AK	E5009	25	CD	No	No	SM7F5AK		42.1738	0	0	0
ESM7F5AM	E5009	26	CD	No	No	SM7F5AM		5.93589	0	0	0
ESM7F5CB	E5009	34	CD	No	No	SM7F5CB		2.31579	0	0	0
ESM7F5CF	E5009	38	CD	No	No	SM7F5CF		6.27105	0	0	0
ESM5MEB7	E5013	1	CD	No	Yes	SM5MEB7		17.722	0	0	0
ESM5MED2	E5013	3	CD	No	No	SM5MED2		14.8371	0.10813	0	0
ESM718V4	E5013	9	CD	No	No	SM718V4		11.3933	0.06803	0	0
ESM718TK	E5013	14	CD	No	No	SM718TK		7.20815	0	0	0
ESM718TF	E5013	21	CD	No	Yes	SM718TF		11.1383	0.19449	0	0
ESM718T9	E5013	23	CD	No	Yes	SM718T9		9.26732	0	0	0
HSM7CYYB	H4017	37	CD	Yes	Yes	SM7CYYB		0.06037	87.2529	0	1
HSM7J4LP	H4039	0	CD	Yes	No	SM7J4LP		0	0	0	1
HSM7J4JH	H4039	2	CD	Yes	Yes	SM7J4JH		66.0336	2.20934	0	1
HSM67VDP	H4004	34	CD	No	No	SM67VDP		0.76541	13.1309	0.00495	1
ESM7F5C7	E5013	31	CD	No	Yes	SM7F5C7		10.6786	0.33632	0	0
HSM7CYZF	H4015	34	CD	No	No	SM7CYZF		26.9549	22.9222	0	1
HSM5MD7J	H4001	23	CD	No	No	SM5MD7J		2.39531	0.26719	0	0
HSM67VDZ	H4001	36	CD	No	No	SM67VDZ		0.8334	0.04007	0	0
HSM67VE4	H4001	37	CD	No	No	SM67VE4		1.42145	0.0798	0	0
HSM5MD8L	H4009	5	nonIBD	No	No	SM5MD8L		16.0948	0	0	0
HSM5MD8D	H4009	9	nonIBD	No	No	SM5MD8D		15.7896	0	0	0
HSM6XRT8	H4009	11	nonIBD	No	No	SM6XRT8		14.0236	0	0	0
HSM6XRTA	H4009	13	nonIBD	No	No	SM6XRTA		19.2915	0.11965	0	0
HSM6XRTE	H4009	17	nonIBD	No	No	SM6XRTE		17.5316	0	0	0
HSM6XRTG	H4009	19	nonIBD	No	No	SM6XRTG		13.3098	0	0	0
HSM6XRTG	H4009	19	nonIBD	No	No	SM6XRTG		13.3098	0	0	0
HSM67VGC	H4009	27	nonIBD	No	No	SM67VGC		25.9032	0.00909	0	0
HSM67VGE	H4009	29	nonIBD	No	No	SM67VGE		12.859	0.09701	0	0
HSM67VGG	H4009	31	nonIBD	No	No	SM67VGG		10.0817	0.02441	0	0
HSM67VGI	H4009	33	nonIBD	No	No	SM67VGI		7.56488	0.12894	0	0
HSM7CYYR	H4009	37	nonIBD	No	No	SM7CYYR		1.28213	0	0	0
HSM7CYYV	H4009	41	nonIBD	No	No	SM7CYYV		20.964	0	0	0
HSM7J4QD	H4015	38	CD	No	No	SM7J4QD		71.3995	0.15558	0	1
HSM7J4QF	H4015	40	CD	No	No	SM7J4QF		40.255	0.01087	0	1
HSM7J4QH	H4015	42	CD	No	No	SM7J4QH		76.4076	0	0	1
HSM5MD6E	H4013	2	nonIBD	Yes	No	SM5MD6E		24.1087	0	0	0
HSM5MD6I	H4013	5	nonIBD	No	No	SM5MD6I		25.8358	0	0	0
HSM5MD6I	H4013	5	nonIBD	No	No	SM5MD6I		25.8358	0	0	0
HSM5MD6M	H4013	9	nonIBD	No	No	SM5MD6M		33.2544	0	0	0
HSM6XRVA	H4013	24	nonIBD	No	No	SM6XRVA		27.4486	0	0	0
HSM7J4QZ	H4013	36	nonIBD	No	No	SM7J4QZ		65.017	0	0	0
HSM7J4QL	H4015	46	CD	No	No	SM7J4QL		38.6582	0.03258	0	1
HSM6XRQM	H4017	9	CD	No	Yes	SM6XRQM		4.40311	0	0	1
HSM6XRQO	H4017	11	CD	No	Yes	SM6XRQO		11.3657	0.59845	0	1
HSM5MD4N	H4007	10	CD	No	No	SM5MD4N		16.7164	0	0	0
HSM6XRST	H4007	22	CD	No	No	SM6XRST		14.4432	0	0	0
HSM67VHQ	H4007	24	CD	No	No	SM67VHQ		11.21	0	0	0
HSM67VHS	H4007	26	CD	No	No	SM67VHS		11.6799	0	0	0
HSM67VHW	H4007	31	CD	No	No	SM67VHW		16.0488	0	0	0
HSM67VI1	H4007	34	CD	No	Yes	SM67VI1		9.60975	0.14927	0	0
HSM7CYXS	H4007	38	CD	No	Yes	SM7CYXS		18.0878	0.01282	0	0
HSM7CYY5	H4017	29	CD	No	Yes	SM7CYY5		6.93633	1.21121	0	1
HSM7CYY7	H4017	30	CD	No	Yes	SM7CYY7		8.61646	1.1535	0	1
HSM5MD66	H4014	4	CD	No	No	SM5MD66		6.50477	6.45186	0.25895	1
HSM7CYYD	H4017	34	CD	No	Yes	SM7CYYD		8.76306	0.44365	0	1
HSM7CYY9	H4017	36	CD	No	Yes	SM7CYY9		2.91344	1.79718	0	1
HSM7J4JN	H4039	8	CD	No	Yes	SM7J4JN		36.6898	1.46817	0	1
HSM7J4JP	H4039	10	CD	No	Yes	SM7J4JP		62.9213	1.42875	0	1
HSMA33NO	H4039	16	CD	No	No	SMA33NO		30.6189	0.88927	0	1
HSMA33NQ	H4039	18	CD	No	No	SMA33NQ		21.2856	1.32225	0	1
HSM6XRS6	H4015	14	CD	No	No	SM6XRS6		0	58.3305	0.29512	1
HSM5MD6O	H4016	2	nonIBD	No	No	SM5MD6O		4.45888	0	0	0
HSM5MD6Q	H4016	5	nonIBD	No	No	SM5MD6Q		13.5862	0.29266	0	0
HSM5MD6W	H4016	10	nonIBD	Yes	No	SM5MD6W		9.70126	0	0	0
HSM7CYXE	H4016	24	nonIBD	No	No	SM7CYXE		4.15411	0.02157	0	0
HSM7CYXI	H4016	27	nonIBD	No	No	SM7CYXI		4.87109	0	0	0
HSM7CYXO	H4016	34	nonIBD	Yes	No	SM7CYXO		2.90167	0	0	0
HSM7J4KO	H4016	38	nonIBD	No	No	SM7J4KO		7.85282	0.34532	0	0
HSMA33KQ	H4039	24	CD	No	No	SMA33KQ		93.0531	1.65648	0	1
HSM5MD44	H4010	4	UC	No	No	SM5MD44		26.0621	0.15539	0	0
MSM79HBR	M2034	42	CD	Yes	No	SM79HBR		0.42467	53.9053	29.2699	1
HSM7J4JJ	H4039	4	CD	No	Yes	SM7J4JJ		66.4635	1.40845	0.60625	1
HSM6XRTO	H4010	33	UC	No	No	SM6XRTO		13.1416	0.08412	0	0
HSM67VGY	H4010	36	UC	No	No	SM67VGY		23.1726	0	0	0
HSMA33KS	H4039	26	CD	No	No	SMA33KS		64.3832	1.95569	0	1
HSMA33KU	H4039	29	CD	No	No	SMA33KU		86.9507	1.72967	0	1
HSMA33L1	H4039	34	CD	No	No	SMA33L1		84.2809	2.41533	0	1
HSMA33PL	H4039	36	CD	No	No	SMA33PL		79.0758	4.51238	0	1
HSMA33PN	H4039	38	CD	No	No	SMA33PN		89.0328	0.93054	0	1
MSM5LLF2	M2034	5	CD	No	No	SM5LLF2		27.7634	5.75679	0	1
MSM5LLF6	M2034	10	CD	No	No	SM5LLF6		80.7114	2.50805	0	1
MSM5LLF8	M2034	11	CD	No	No	SM5LLF8		90.525	0.67915	0	1
HSM6XRQS	H4018	4	nonIBD	No	No	SM6XRQS		2.26025	0.18377	0	0
HSM6XRQU	H4018	6	nonIBD	No	No	SM6XRQU		4.69341	0.36655	0	0
HSM6XRQY	H4018	10	nonIBD	No	No	SM6XRQY		2.51706	0.27883	0	0
HSM7CYYF	H4018	24	nonIBD	No	No	SM7CYYF		5.5182	1.11464	0	0
HSM7CYYP	H4018	34	nonIBD	No	No	SM7CYYP		0.80533	0.24597	0	0
HSM7J4LF	H4018	38	nonIBD	No	No	SM7J4LF		0.71785	1.29265	0	0
HSM7J4LH	H4018	40	nonIBD	No	No	SM7J4LH		0	0	0	0
MSM6J2LH	M2034	14	CD	No	Yes	SM6J2LH		88.5106	1.2885	0	1
MSM6J2LJ	M2034	15	CD	No	Yes	SM6J2LJ		92.2398	1.46842	0	1
MSM6J2LR	M2034	24	CD	No	No	SM6J2LR		90.0952	0.94123	0	1
MSM6J2MD	M2034	28	CD	No	Yes	SM6J2MD		86.2047	7.10428	0	1
MSM6J2MF	M2034	30	CD	No	No	SM6J2MF		82.4299	3.11839	0	1
MSM6J2MH	M2034	31	CD	No	No	SM6J2MH		84.9463	5.47765	0	1
MSM6J2MJ	M2034	33	CD	No	Yes	SM6J2MJ		91.6718	1.00945	0	1
MSM79HBP	M2034	39	CD	No	Yes	SM79HBP		35.0177	7.76924	0	1
MSM79HDA	M2069	4	UC	No	No	SM79HDA		59.6415	4.37918	0	1
MSM79HDC	M2069	6	UC	No	No	SM79HDC		95.1873	0.77806	0	1
MSM79HDG	M2069	10	UC	No	No	SM79HDG		89.8608	0.31117	0	1
MSM79HDI	M2069	12	UC	No	No	SM79HDI		81.3967	0.07749	0	1
MSM9VZEU	M2069	14	UC	No	No	SM9VZEU		72.6544	0.01571	0	1
MSM9VZEY	M2069	18	UC	No	No	SM9VZEY		41.1277	0.02223	0	1
MSM9VZF1	M2069	20	UC	No	No	SM9VZF1		76.4249	0.06234	0	1
MSM9VZF3	M2069	22	UC	No	No	SM9VZF3		52.7324	0.01098	0	1
HSM6XRR5	H4019	2	UC	No	Yes	SM6XRR5		29.2615	0.86786	0	0
HSM6XRR7	H4019	4	UC	No	Yes	SM6XRR7		26.0637	0.76106	0	0
HSM6XRR9	H4019	6	UC	No	Yes	SM6XRR9		0	0	0	0
HSM6XRRB	H4019	9	UC	No	No	SM6XRRB		10.5277	0	0	0
HSM6XRUX	H4019	12	UC	No	No	SM6XRUX		16.3792	0.5272	0	0
HSM6XRUZ	H4019	14	UC	No	No	SM6XRUZ		24.4122	0.21268	0	0
HSM6XRV4	H4019	18	UC	No	No	SM6XRV4		28.4601	0	0	0
HSM6XRV6	H4019	20	UC	No	No	SM6XRV6		25.3317	0	0	0
HSM6XRV8	H4019	22	UC	No	No	SM6XRV8		37.5751	0.33273	0	0
HSM7J4PC	H4019	24	UC	No	No	SM7J4PC		51.9827	0.09246	0	0
HSM7J4PE	H4019	28	UC	No	No	SM7J4PE		30.4827	0.14626	0	0
HSM7J4PI	H4019	31	UC	No	No	SM7J4PI		52.226	0.15577	0	0
HSM7J4PK	H4019	33	UC	No	No	SM7J4PK		26.087	0	0	0
HSM7J4PM	H4019	36	UC	No	No	SM7J4PM		48.7445	0.16213	0	0
HSM7J4M6	H4019	38	UC	No	No	SM7J4M6		31.4461	0.08913	0	0
HSM7J4M8	H4019	40	UC	No	No	SM7J4M8		28.8604	0	0	0
HSM7J4MA	H4019	43	UC	No	No	SM7J4MA		31.4982	0	0	0
HSM7J4MC	H4019	45	UC	No	No	SM7J4MC		24.6168	0.14271	0	0
HSM6XRR3	H4020	0	CD	No	No	SM6XRR3		4.89102	0	0	0
HSM67VCX	H4020	2	CD	No	No	SM67VCX		0.87342	0	0	0
HSM67VCZ	H4020	4	CD	No	No	SM67VCZ		2.4746	0	0	0
HSM67VD2	H4020	6	CD	No	No	SM67VD2		4.77075	0	0	0
HSM67VD4	H4020	8	CD	No	No	SM67VD4		1.41786	0.03171	0	0
HSM67VD6	H4020	10	CD	No	No	SM67VD6		5.86126	0	0	0
HSM67VHB	H4020	13	CD	No	No	SM67VHB		6.5742	0	0	0
HSM67VEO	H4022	2	nonIBD	No	No	SM67VEO		23.8728	0	0	0
HSM67VEQ	H4022	4	nonIBD	No	No	SM67VEQ		23.5624	0.05226	0	0
HSM67VEU	H4022	8	nonIBD	No	No	SM67VEU		33.2012	0	0	0
HSM67VEW	H4022	10	nonIBD	No	No	SM67VEW		24.8817	0.11103	0	0
HSM7CYZL	H4022	16	nonIBD	No	No	SM7CYZL		37.0632	0	0	0
HSM7CYZR	H4022	22	nonIBD	No	No	SM7CYZR		19.0391	0.03165	0	0
HSM7J4RE	H4022	26	nonIBD	No	No	SM7J4RE		23.0262	0	0	0
HSM7J4G8	H4022	34	nonIBD	No	No	SM7J4G8		45.4924	0	0	0
HSM7J4IW	H4022	38	nonIBD	No	No	SM7J4IW		36.5289	0.02811	0	0
HSM6XRUL	H4023	1	nonIBD	No	No	SM6XRUL		6.56915	0	0	0
HSM6XRUN	H4023	3	nonIBD	No	No	SM6XRUN		15.2842	0	0	0
HSM6XRUR	H4023	7	nonIBD	No	No	SM6XRUR		4.14418	0	0	0
HSM7CZ16	H4023	11	nonIBD	No	No	SM7CZ16		14.5387	0.10685	0	0
HSM7CZ18	H4023	13	nonIBD	No	No	SM7CZ18		28.7297	0.02331	0	0
HSM7CZ1C	H4023	17	nonIBD	No	No	SM7CZ1C		16.5455	0.02799	0	0
HSM7CZ1E	H4023	19	nonIBD	No	No	SM7CZ1E		4.72756	0	0	0
HSM7CZ1G	H4023	21	nonIBD	No	No	SM7CZ1G		15.0758	0	0	0
HSM7J4HA	H4023	23	nonIBD	No	No	SM7J4HA		24.7817	0.05241	0	0
HSM7J4HE	H4023	25	nonIBD	No	No	SM7J4HE		4.71313	0	0	0
HSM7J4HG	H4023	29	nonIBD	No	No	SM7J4HG		22.2011	0.38997	0	0
HSM7J4HI	H4023	31	nonIBD	No	No	SM7J4HI		18.955	0	0	0
HSM7J4HK	H4023	33	nonIBD	No	No	SM7J4HK		15.3783	0	0	0
HSM7J4KG	H4023	39	nonIBD	No	No	SM7J4KG		13.5462	0	0	0
HSM7J4KI	H4023	41	nonIBD	No	No	SM7J4KI		23.349	0.20741	0	0
HSM7J4KM	H4023	45	nonIBD	No	No	SM7J4KM		34.4808	0.37807	0	0
HSM67VDT	H4024	0	nonIBD	No	No	SM67VDT		2.95951	0.04001	0	0
HSM67VI7	H4024	6	nonIBD	No	No	SM67VI7		7.10743	0.0248	0	0
HSM67VI9	H4024	7	nonIBD	Yes	No	SM67VI9		8.55087	0.01862	0	0
HSM67VIB	H4024	9	nonIBD	Yes	No	SM67VIB		7.13473	0.01778	0	0
HSM7CZ24	H4024	12	nonIBD	No	No	SM7CZ24		7.29035	0.09157	0	0
HSM7CZ26	H4024	14	nonIBD	No	No	SM7CZ26		6.15975	0	0	0
HSM7CZ2A	H4024	18	nonIBD	No	No	SM7CZ2A		5.47114	0	0	0
HSM7CZ2E	H4024	21	nonIBD	No	No	SM7CZ2E		6.97121	0.01159	0	0
HSM7J4HY	H4024	25	nonIBD	No	No	SM7J4HY		4.51763	0	0	0
HSM7J4I5	H4024	29	nonIBD	No	No	SM7J4I5		8.47897	0	0	0
HSM7J4I7	H4024	32	nonIBD	No	No	SM7J4I7		9.05574	0	0	0
HSM7J4I9	H4024	34	nonIBD	No	No	SM7J4I9		12.2774	0	0	0
HSM7J4NY	H4024	39	nonIBD	No	No	SM7J4NY		16.6689	0	0	0
HSM7J4O5	H4024	42	nonIBD	No	No	SM7J4O5		7.82457	0.04781	0	0
HSM7J4O7	H4024	44	nonIBD	No	No	SM7J4O7		20.3489	0.00214	0	0
HSM7J4O9	H4024	46	nonIBD	No	No	SM7J4O9		17.9766	0	0	0
HSM67VHD	H4020	14	CD	No	No	SM67VHD		9.98131	0	0	0
HSM67VHF	H4020	16	CD	No	No	SM67VHF		9.72006	0	0	0
HSM67VHH	H4020	18	CD	No	No	SM67VHH		8.98246	0	0	0
HSM67VHJ	H4020	20	CD	No	No	SM67VHJ		10.526	0	0	0
HSM6XRUV	H4020	22	CD	No	No	SM6XRUV		5.50182	0	0	0
HSM7J4PO	H4020	24	CD	No	No	SM7J4PO		21.9663	0	0	0
HSM7J4PQ	H4020	26	CD	No	No	SM7J4PQ		3.51534	0	0	0
HSM7J4PS	H4020	28	CD	No	No	SM7J4PS		14.4057	0	0	0
HSM7J4PU	H4020	30	CD	No	No	SM7J4PU		8.53814	0	0	0
HSM7J4PW	H4020	32	CD	No	No	SM7J4PW		27.8397	0	0	0
HSM7J4PY	H4020	35	CD	No	No	SM7J4PY		10.2474	0	0	0
HSM7J4IO	H4020	37	CD	No	No	SM7J4IO		75.1238	0	0	0
HSM7J4IP	H4020	38	CD	No	No	SM7J4IP		23.8685	0	0	0
HSM7J4IQ	H4020	40	CD	No	No	SM7J4IQ		13.1386	0	0	0
HSM7CYWS	H4030	0	CD	Yes	No	SM7CYWS		19.6743	0	0	0
HSM7CZ2Z	H4030	1	CD	Yes	No	SM7CZ2Z		9.32841	0	0	0
HSM7J4IR	H4020	42	CD	No	No	SM7J4IR		14.2528	0.09419	0	0
HSM7J4IS	H4020	44	CD	No	No	SM7J4IS		9.63204	0	0	0
HSM7CZ1T	H4027	2	UC	No	No	SM7CZ1T		10.6488	0.10218	0	0
HSM7CZ1V	H4027	3	UC	No	No	SM7CZ1V		8.06809	0	0	0
HSM7CZ22	H4027	10	UC	No	No	SM7CZ22		15.3524	0.04268	0	0
HSM7J4GP	H4027	15	UC	No	No	SM7J4GP		18.3701	0	0	0
HSM7J4NC	H4027	24	UC	No	No	SM7J4NC		18.1598	0	0	0
HSM7J4NM	H4027	33	UC	No	No	SM7J4NM		31.0284	0	0	0
HSMA33O3	H4027	37	UC	No	No	SMA33O3		15.781	0	0	0
HSM67VID	H4028	1	CD	No	No	SM67VID		12.3745	0.2414	0	0
HSM67VIJ	H4028	8	CD	No	No	SM67VIJ		12.7371	0.76474	0	0
HSM67VIL	H4028	9	CD	No	No	SM67VIL		4.2947	0.02311	0	0
HSM7J4GD	H4028	15	CD	No	No	SM7J4GD		3.57066	0.16038	0	0
HSM7J4MY	H4028	24	CD	No	No	SM7J4MY		5.50694	0.18684	0	0
HSM7J4N6	H4028	32	CD	No	No	SM7J4N6		5.30134	0.29467	0	0
HSM7J4N8	H4028	33	CD	No	No	SM7J4N8		6.11405	0.65838	0	0
HSM7CZ32	H4030	4	CD	No	No	SM7CZ32		14.4518	0.19116	0	0
HSM7CZ36	H4030	8	CD	No	No	SM7CZ36		62.4697	1.6007	0	0
HSM7CZ38	H4030	9	CD	No	No	SM7CZ38		2.60514	0.36815	0	0
HSM7J4L5	H4030	16	CD	No	No	SM7J4L5		4.40842	0.14418	0	0
HSM7J4L9	H4030	19	CD	No	No	SM7J4L9		13.3538	0.95239	0	0
HSM7J4ON	H4030	24	CD	No	No	SM7J4ON		10.1205	0.00657	0	0
HSM7J4OP	H4030	26	CD	No	No	SM7J4OP		11.0458	0.00669	0	0
HSM7J4OT	H4030	31	CD	No	No	SM7J4OT		2.1608	0	0	0
HSM7J4OX	H4030	35	CD	No	No	SM7J4OX		45.8442	2.58583	0	0
HSMA33JZ	H4030	37	CD	No	No	SMA33JZ		17.6143	2.31099	0	0
HSM7CZ3A	H4031	2	CD	No	Yes	SM7CZ3A		12.3592	0	0	0
HSM7CZ3C	H4031	4	CD	No	Yes	SM7CZ3C		20.57	0	0	0
HSM7CZ3E	H4031	6	CD	No	Yes	SM7CZ3E		15.6513	0	0	0
HSM7J4PA	H4031	10	CD	No	No	SM7J4PA		6.8264	0	0	0
HSM7J4OB	H4031	24	CD	No	No	SM7J4OB		22.9699	0.00217	0	0
HSM7J4OL	H4031	35	CD	No	No	SM7J4OL		6.32917	0	0	0
HSMA33JD	H4031	38	CD	No	No	SMA33JD		11.0657	0	0	0
HSM7J4Q1	H4032	1	CD	No	Yes	SM7J4Q1		18.2361	0	0	0
HSM7J4Q3	H4032	4	CD	No	Yes	SM7J4Q3		29.4802	0	0	0
HSM7J4Q9	H4032	10	CD	No	Yes	SM7J4Q9		7.11249	0	0	0
HSM7J4MS	H4032	12	CD	No	Yes	SM7J4MS		8.58967	0	0	0
HSM7J4MW	H4032	16	CD	No	Yes	SM7J4MW		9.86893	0	0	0
HSM7J4P2	H4032	27	CD	No	No	SM7J4P2		6.98643	0	0	0
HSMA33MC	H4035	38	UC	Yes	No	SMA33MC		12.4676	0.73451	0	0
HSMA33ME	H4035	40	UC	Yes	No	SMA33ME		16.5363	0	0	0
HSMA33MV	H4032	34	CD	No	No	SMA33MV		7.13458	0	0	0
HSMA33JP	H4032	37	CD	No	No	SMA33JP		8.2253	0	0	0
HSMA33JR	H4032	40	CD	No	No	SMA33JR		14.0339	0	0	0
HSM7J4HM	H4035	2	UC	No	No	SM7J4HM		47.1592	0.00625	0	0
HSM7J4HO	H4035	4	UC	No	No	SM7J4HO		41.2087	0.03277	0	0
HSM7J4HQ	H4035	6	UC	No	No	SM7J4HQ		17.1609	0.12492	0	0
HSM7J4HU	H4035	10	UC	No	No	SM7J4HU		10.9621	3.07673	0	0
HSMA33NC	H4038	16	CD	Yes	No	SMA33NC		23.9651	0	0	0
HSM7J4K2	H4035	15	UC	No	No	SM7J4K2		11.4937	0	0	0
HSM7J4K4	H4035	16	UC	No	No	SM7J4K4		61.1051	0	0	0
HSM7J4K6	H4035	18	UC	No	No	SM7J4K6		17.833	1.98326	0	0
HSM7J4KA	H4035	22	UC	No	No	SM7J4KA		25.6367	0	0	0
HSMA33OP	H4035	24	UC	No	No	SMA33OP		3.0824	0	0	0
HSMA33PZ	H4038	41	CD	Yes	No	SMA33PZ		3.32866	0	0	0
HSMA33OT	H4035	28	UC	No	No	SMA33OT		12.8325	0	0	0
HSMA33OV	H4035	30	UC	No	No	SMA33OV		18.3674	0	0	0
HSMA33OX	H4035	32	UC	No	No	SMA33OX		32.5699	0	0	0
HSMA33OZ	H4035	34	UC	No	No	SMA33OZ		9.25878	0.14434	0	0
HSMA33MG	H4035	42	UC	No	No	SMA33MG		23.4911	0	0	0
HSMA33MK	H4035	46	UC	No	No	SMA33MK		28.6461	0	0	0
HSM7J4J7	H4038	2	CD	No	No	SM7J4J7		4.28829	1.44645	0	0
HSM7J4J9	H4038	4	CD	No	No	SM7J4J9		4.0824	0	0	0
HSM7J4JD	H4038	8	CD	No	No	SM7J4JD		7.56734	0	0	0
HSM7J4JF	H4038	10	CD	No	No	SM7J4JF		6.33692	0.48563	0	0
HSMA33NA	H4038	14	CD	No	No	SMA33NA		6.85479	0.01338	0	0
MSMA26EP	M2069	46	UC	Yes	Yes	SMA26EP		0	45.9153	2.33426	1
HSMA33NG	H4038	20	CD	No	No	SMA33NG		2.71143	0	0	0
HSMA33KE	H4038	24	CD	No	No	SMA33KE		17.8663	0	0	0
HSMA33KM	H4038	34	CD	No	No	SMA33KM		10.877	0	0	0
HSMA33KO	H4038	36	CD	No	No	SMA33KO		4.16895	0	0	0
HSMA33PX	H4038	38	CD	No	No	SMA33PX		7.17564	0	0	0
HSMA33Q6	H4038	48	CD	No	No	SMA33Q6		6.84885	0	0	0
MSM9VZF5	M2069	24	UC	No	No	SM9VZF5		61.675	0.17347	0	1
MSM9VZOY	M2069	26	UC	No	No	SM9VZOY		65.5009	0.25956	0	1
MSM9VZOW	M2069	30	UC	No	No	SM9VZOW		28.7524	0.32148	0	1
MSM9VZOS	M2069	32	UC	No	No	SM9VZOS		40.4489	0.39374	0	1
MSM9VZP1	M2069	35	UC	No	No	SM9VZP1		53.375	0.22647	0	1
MSM9VZP3	M2069	36	UC	No	No	SM9VZP3		36.974	0.26358	0	1
MSMA26EJ	M2069	41	UC	No	No	SMA26EJ		78.7588	0	0	1
MSMA26EN	M2069	45	UC	No	Yes	SMA26EN		86.3402	0.0677	0	1
HSM7J4JT	H4040	0	UC	No	No	SM7J4JT		14.0213	0.21385	0	0
HSM7J4NO	H4040	2	UC	No	No	SM7J4NO		3.22556	0.01582	0	0
HSM7J4NS	H4040	7	UC	No	No	SM7J4NS		23.997	0.05832	0	0
HSM7J4NU	H4040	9	UC	No	No	SM7J4NU		19.5826	0.10868	0	0
HSMA33OD	H4040	16	UC	No	No	SMA33OD		9.1111	0.07412	0	0
HSMA33OJ	H4040	22	UC	No	No	SMA33OJ		6.45169	1.31302	0	0
HSMA33OL	H4040	26	UC	No	No	SMA33OL		2.72455	0.17773	0	0
HSMA33LX	H4040	34	UC	No	No	SMA33LX		23.1607	0.03736	0	0
HSMA33LZ	H4040	37	UC	No	No	SMA33LZ		3.32612	0.10527	0	0
HSMA33M2	H4040	38	UC	No	No	SMA33M2		14.9175	0	0	0
HSMA33M8	H4040	44	UC	No	No	SMA33M8		3.01584	0.01472	0	0
HSMA33MX	H4042	2	UC	No	No	SMA33MX		0	11.6948	0	0
HSMA33N4	H4042	8	UC	No	No	SMA33N4		0	14.6983	0	0
HSMA33IS	H4042	25	UC	No	No	SMA33IS		29.2107	0.09361	0	0
HSMA33RD	H4042	36	UC	No	No	SMA33RD		33.4368	0	0	0
HSMA33RF	H4042	39	UC	No	No	SMA33RF		25.9076	0	0	0
HSMA33IE	H4043	2	CD	No	No	SMA33IE		0.84249	0.02926	0	0
HSMA33IG	H4043	4	CD	No	No	SMA33IG		2.46867	0	0	0
HSMA33J1	H4045	1	nonIBD	No	No	SMA33J1		32.2969	0.00425	0	0
HSMA33J3	H4045	3	nonIBD	No	No	SMA33J3		7.20196	0.46395	0	0
HSMA33J5	H4045	5	nonIBD	No	No	SMA33J5		26.0433	0.22557	0	0
HSMA33J9	H4045	10	nonIBD	No	No	SMA33J9		31.482	2.71587	0	0
HSMA33MS	H4045	16	nonIBD	No	No	SMA33MS		11.1193	0	0	0
HSMA33QM	H4045	23	nonIBD	No	No	SMA33QM		27.0779	0.66957	0	0
HSMA33SE	H4045	33	nonIBD	No	No	SMA33SE		20.9551	0.45426	0	0
HSMA33SG	H4045	35	nonIBD	No	No	SMA33SG		32.016	3.99415	0	0
HSMA33SI	H4045	37	nonIBD	No	No	SMA33SI		33.804	11.1871	0	0
HSMA33SK	H4045	39	nonIBD	No	No	SMA33SK		47.7503	0	0	0
HSMA33IK	H4043	8	CD	No	No	SMA33IK		5.20706	0.14344	0	0
HSMA33LP	H4043	16	CD	No	No	SMA33LP		9.60884	0.01587	0	0
HSMA33QY	H4043	25	CD	No	No	SMA33QY		11.6145	0	0	0
HSMA33R1	H4043	26	CD	No	No	SMA33R1		1.47897	0	0	0
HSMA33R5	H4043	30	CD	No	No	SMA33R5		15.5546	0.00296	0	0
HSMA33R7	H4043	33	CD	No	No	SMA33R7		10.7477	0.09753	0	0
HSMA33R9	H4043	35	CD	No	No	SMA33R9		24.7316	0	0	0
HSMA33S4	H4043	38	CD	No	No	SMA33S4		5.32993	0.52589	0	0
HSMA33P2	H4044	2	UC	No	No	SMA33P2		40.9962	0.06993	0	0
HSMA33IC	H4044	8	UC	No	No	SMA33IC		18.2343	0	0	0
HSMA33LJ	H4044	24	UC	No	No	SMA33LJ		25.5565	0	0	0
HSMA33RR	H4044	28	UC	No	No	SMA33RR		49.2929	0	0	0
HSMA33RT	H4044	38	UC	No	No	SMA33RT		9.14877	0.55771	0	0
MSM6J2PK	M2025	35	CD	Yes	No	SM6J2PK		5.81745	0	0	0
HSMA33RX	H4044	45	UC	No	No	SMA33RX		6.63761	0	0	0
MSM5LLDK	M2008	1	CD	No	No	SM5LLDK		8.10189	2.38477	0	0
MSM5LLDM	M2008	4	CD	No	No	SM5LLDM		8.28033	0.26807	0	0
MSM5LLDQ	M2008	8	CD	No	No	SM5LLDQ		11.2674	0.02057	0	0
MSM5LLDU	M2008	12	CD	No	No	SM5LLDU		0.41755	0	0	0
MSM5LLDC	M2008	34	CD	No	No	SM5LLDC		27.1466	0	0	0
MSM5LLDE	M2008	35	CD	No	No	SM5LLDE		35.8821	0.03824	0	0
MSM6J2IY	M2014	34	CD	No	Yes	SM6J2IY		29.9076	0.01084	0	0
MSM6J2QR	M2014	38	CD	No	Yes	SM6J2QR		24.9915	0.09233	0	0
MSM5LLEP	M2021	21	CD	No	No	SM5LLEP		16.8354	0	0	0
MSM5LLER	M2021	25	CD	No	No	SM5LLER		8.77621	0	0	0
MSM6J2J3	M2025	16	CD	No	No	SM6J2J3		64.8174	0	0	0
MSM6J2JB	M2025	23	CD	No	No	SM6J2JB		10.0186	0	0	0
MSM6J2IE	M2028	14	CD	Yes	No	SM6J2IE		12.1042	0	0	0
MSM6J2JD	M2025	24	CD	No	No	SM6J2JD		13.4255	0	0	0
MSM6J2HB	M2026	16	UC	No	Yes	SM6J2HB		0	0	0	0
MSM6J2HD	M2026	17	UC	No	Yes	SM6J2HD		3.33647	0.01065	0	0
MSM6J2HH	M2026	20	UC	No	No	SM6J2HH		22.2397	0	0	0
MSM6J2Q5	M2028	29	CD	Yes	No	SM6J2Q5		12.9663	2.93994	0	0
MSM6J2Q7	M2028	30	CD	Yes	No	SM6J2Q7		17.5113	0	0	0
MSM6J2Q9	M2028	33	CD	Yes	No	SM6J2Q9		20.096	0	0	0
MSM6J2HJ	M2026	22	UC	No	Yes	SM6J2HJ		14.6514	0.58666	0	0
MSM6J2HL	M2026	24	UC	No	Yes	SM6J2HL		9.16281	0.52576	0	0
MSM6J2OJ	M2026	29	UC	No	Yes	SM6J2OJ		6.96534	0.23217	0	0
MSM6J2OL	M2026	31	UC	No	Yes	SM6J2OL		9.49376	0.17312	0	0
MSM79H8F	M2075	2	nonIBD	No	No	SM79H8F		2.38631	0	0	1
MSM79H8H	M2075	3	nonIBD	No	No	SM79H8H		27.6054	0	0	1
MSM79H8L	M2075	7	nonIBD	No	No	SM79H8L		3.82436	0.13418	0.01471	1
MSM79H8N	M2075	9	nonIBD	No	No	SM79H8N		66.4838	0	0	1
MSM9VZGW	M2075	24	nonIBD	No	No	SM9VZGW		58.2699	0	0	1
MSM9VZGY	M2075	26	nonIBD	No	No	SM9VZGY		45.124	0	0.03942	1
MSM9VZH7	M2075	34	nonIBD	No	No	SM9VZH7		56.336	0	0	1
MSM9VZFL	M2079	1	nonIBD	No	No	SM9VZFL		13.5242	0	0	1
MSM9VZFN	M2079	3	nonIBD	No	No	SM9VZFN		13.8026	0.05965	0	1
MSM9VZFT	M2079	9	nonIBD	No	No	SM9VZFT		26.0272	0	0	1
MSM6J2HN	M2039	2	nonIBD	No	No	SM6J2HN		12.4971	0	0	0
MSM6J2HP	M2039	5	nonIBD	No	No	SM6J2HP		20.5389	0	0	0
MSM6J2HR	M2039	7	nonIBD	No	No	SM6J2HR		7.48552	0	0	0
MSM6J2QL	M2039	16	nonIBD	No	No	SM6J2QL		9.64058	0	0	0
MSM6J2QH	M2039	18	nonIBD	No	No	SM6J2QH		18.1046	0	0	0
MSM6J2QJ	M2039	24	nonIBD	No	No	SM6J2QJ		45.1113	0	0	0
MSM6J2QF	M2039	26	nonIBD	No	No	SM6J2QF		3.49151	0	0	0
MSM79H5Q	M2039	31	nonIBD	No	No	SM79H5Q		5.57083	0	0	0
MSM79H5U	M2039	33	nonIBD	No	No	SM79H5U		22.6877	0	0	0
MSM79H5Y	M2039	35	nonIBD	No	No	SM79H5Y		12.3435	0	0	0
MSM6J2JN	M2041	2	nonIBD	No	No	SM6J2JN		5.08967	0.04685	0	0
MSM6J2JP	M2041	3	nonIBD	No	No	SM6J2JP		3.14886	0.14052	0	0
MSM6J2JT	M2041	9	nonIBD	No	No	SM6J2JT		7.0343	0	0	0
MSM6J2SE	M2041	18	nonIBD	No	No	SM6J2SE		7.64644	0.32908	0	0
MSM6J2SI	M2041	24	nonIBD	No	No	SM6J2SI		9.431	0.06435	0	0
MSM6J2SK	M2041	25	nonIBD	No	No	SM6J2SK		3.02431	0	0	0
MSM79HES	M2041	33	nonIBD	No	No	SM79HES		13.5722	1.8513	0	0
MSM79HEU	M2041	35	nonIBD	No	No	SM79HEU		3.59862	0.002	0	0
MSM79HEY	M2041	39	nonIBD	No	No	SM79HEY		8.52599	0	0	0
MSM79HB6	M2041	50	nonIBD	No	No	SM79HB6		5.74525	0.60151	0	0
MSM6J2JZ	M2042	1	nonIBD	No	No	SM6J2JZ		8.60111	0	0	0
MSM6J2K2	M2042	2	nonIBD	No	No	SM6J2K2		13.5458	0	0	0
MSM6J2K4	M2042	3	nonIBD	No	No	SM6J2K4		10.8329	0	0	0
MSM6J2K8	M2042	5	nonIBD	No	No	SM6J2K8		38.8339	0	0	0
MSM6J2KA	M2042	6	nonIBD	No	No	SM6J2KA		22.3001	0.01109	0	0
MSM6J2RK	M2042	12	nonIBD	No	No	SM6J2RK		26.5016	0	0	0
MSM6J2RM	M2042	14	nonIBD	No	No	SM6J2RM		10.5872	0.02845	0	0
MSM6J2RQ	M2042	16	nonIBD	No	No	SM6J2RQ		18.2809	0	0	0
MSM6J2RU	M2042	19	nonIBD	No	No	SM6J2RU		25.7168	0.09679	0	0
MSM6J2RS	M2042	20	nonIBD	No	No	SM6J2RS		1.94207	0	0	0
MSM79H6D	M2042	26	nonIBD	No	No	SM79H6D		37.7249	0.01145	0	0
MSM79H6J	M2042	28	nonIBD	No	No	SM79H6J		30.5248	0	0	0
MSM79H6H	M2042	29	nonIBD	No	No	SM79H6H		9.28884	0	0	0
MSM79H6L	M2042	30	nonIBD	No	No	SM79H6L		11.7126	0	0	0
MSM79H9Y	M2042	34	nonIBD	No	No	SM79H9Y		18.9665	0.00244	0	0
MSM79HA1	M2042	35	nonIBD	No	No	SM79HA1		16.4735	0	0	0
MSM79HA3	M2042	40	nonIBD	No	No	SM79HA3		5.92991	0	0	0
MSM6J2PQ	M2047	2	nonIBD	No	No	SM6J2PQ		46.8563	0	0	0
MSM6J2PS	M2047	4	nonIBD	No	No	SM6J2PS		56.8674	0	0	0
MSM6J2PU	M2047	7	nonIBD	No	No	SM6J2PU		62.0872	0	0	0
MSM79HC8	M2047	20	nonIBD	No	No	SM79HC8		67.2745	0.07793	0	0
MSM79H7O	M2047	25	nonIBD	No	No	SM79H7O		48.1915	0	0	0
MSM79H7W	M2047	32	nonIBD	No	No	SM79H7W		51.5662	0	0	0
MSM9VZNH	M2047	35	nonIBD	No	No	SM9VZNH		55.6308	0.27872	0	0
MSM6J2Q1	M2048	0	nonIBD	No	No	SM6J2Q1		12.5132	0	0	0
MSM6J2LW	M2048	2	nonIBD	No	No	SM6J2LW		43.8632	0.19925	0	0
MSM6J2LY	M2048	4	nonIBD	No	No	SM6J2LY		11.2917	0.57795	0	0
MSM6J2M3	M2048	9	nonIBD	No	No	SM6J2M3		47.6774	0	0	0
MSM79HBL	M2048	17	nonIBD	No	No	SM79HBL		13.0319	0	0	0
MSM79HFW	M2048	25	nonIBD	No	No	SM79HFW		18.6692	0	0	0
MSM79HFY	M2048	26	nonIBD	No	No	SM79HFY		15.4434	0	0	0
MSM79H6Y	M2048	33	nonIBD	No	No	SM79H6Y		35.3507	0	0	0
MSM79HBB	M2048	38	nonIBD	No	No	SM79HBB		50.1266	0	0	0
MSM6J2ON	M2026	33	UC	No	Yes	SM6J2ON		5.19948	0.09141	0	0
MSM79H54	M2060	4	nonIBD	No	No	SM79H54		29.5359	0	0	0
MSM79H5A	M2060	10	nonIBD	No	No	SM79H5A		37.7164	0	0	0
MSM79H9A	M2060	14	nonIBD	No	No	SM79H9A		25.3976	0.0615	0	0
MSM79H9G	M2060	22	nonIBD	No	No	SM79H9G		36.4772	0	0	0
MSM79H9K	M2060	23	nonIBD	No	No	SM79H9K		38.6452	0.00621	0	0
MSM9VZFF	M2060	34	nonIBD	No	No	SM9VZFF		40.0876	0	0	0
MSM9VZFH	M2060	36	nonIBD	No	No	SM9VZFH		25.5653	0.10009	0	0
MSM9VZPT	M2060	38	nonIBD	No	No	SM9VZPT		26.6991	0.07664	0	0
MSM79H5E	M2061	2	nonIBD	No	No	SM79H5E		20.3484	0	0	0
MSM79H5G	M2061	4	nonIBD	No	No	SM79H5G		27.5771	0	0	0
MSM79H5M	M2061	10	nonIBD	No	No	SM79H5M		40.3998	0.45008	0	0
MSM79H9M	M2061	15	nonIBD	No	No	SM79H9M		36.3015	0.0064	0	0
MSM79H9Q	M2061	19	nonIBD	No	No	SM79H9Q		35.7389	0.18533	0	0
MSM79H9W	M2061	25	nonIBD	No	No	SM79H9W		34.8596	0.01831	0	0
MSM9VZGS	M2061	34	nonIBD	No	No	SM9VZGS		66.1435	0.97479	0	0
MSM9VZGU	M2061	36	nonIBD	No	No	SM9VZGU		59.4797	0.03673	0	0
MSM9VZHB	M2061	46	nonIBD	No	No	SM9VZHB		41.8465	4.58438	0	0
MSM9VZHF	M2061	51	nonIBD	No	No	SM9VZHF		30.9802	0	0	0
MSM5LLHC	M2027	15	CD	No	No	SM5LLHC		16.2905	0.01222	0	0
MSM6J2KC	M2027	16	CD	No	No	SM6J2KC		6.45092	0.01607	0	0
MSM6J2KM	M2027	24	CD	No	No	SM6J2KM		9.85528	0.0115	0	0
MSM6J2R8	M2027	32	CD	No	No	SM6J2R8		8.29577	0	0	0
MSM6J2RA	M2027	36	CD	No	No	SM6J2RA		10.6136	0.11744	0	0
MSM6J2II	M2028	19	CD	No	No	SM6J2II		50.0657	0	0	0
MSM6J2IK	M2028	20	CD	No	No	SM6J2IK		39.2899	0	0	0
MSM79HAR	M2064	22	UC	Yes	No	SM79HAR		22.1799	3.48092	0	0
MSM9VZLL	M2064	24	UC	Yes	No	SM9VZLL		12.0368	19.9815	0	0
MSM6J2IM	M2028	23	CD	No	No	SM6J2IM		29.4019	0.28256	0	0
MSM6J2IO	M2028	24	CD	No	No	SM6J2IO		15.3014	0.00413	0	0
MSM6J2QB	M2028	36	CD	No	No	SM6J2QB		21.2191	0	0	0
MSMA26ER	M2064	41	UC	Yes	No	SMA26ER		15.7121	4.01919	0	0
MSM79H63	M2028	41	CD	No	No	SM79H63		9.52271	0	0	0
MSM79H67	M2028	44	CD	No	No	SM79H67		19.0936	0	0	0
MSM79HDK	M2068	2	CD	Yes	Yes	SM79HDK		8.73803	0.10792	0	0
MSM79HDM	M2068	3	CD	Yes	Yes	SM79HDM		8.02761	0	0	0
MSM79HDO	M2068	5	CD	Yes	No	SM79HDO		20.631	0	0	0
MSM79H69	M2028	47	CD	No	No	SM79H69		22.8288	0.01834	0	0
MSM79HDU	M2068	11	CD	Yes	No	SM79HDU		5.76626	0.02779	0	0
MSM79H98	M2068	13	CD	Yes	No	SM79H98		10.8933	0	0	0
MSM9VZEM	M2068	17	CD	Yes	No	SM9VZEM		10.1634	0.02197	0	0
MSM9VZEO	M2068	20	CD	Yes	No	SM9VZEO		5.01596	0	0	0
MSM6J2RG	M2058	0	CD	No	No	SM6J2RG		21.6628	0	0	0
MSM79HF3	M2064	2	UC	No	No	SM79HF3		41.5911	8.9906	0	0
MSM79HF5	M2064	4	UC	No	No	SM79HF5		22.6859	3.71329	0	0
MSM79HF7	M2064	6	UC	No	No	SM79HF7		20.6601	14.8861	0	0
MSM79HFB	M2064	10	UC	No	No	SM79HFB		42.8144	0.31106	0	0
MSM79HAJ	M2064	11	UC	No	No	SM79HAJ		49.3759	0	0	0
MSM79HAL	M2064	14	UC	No	No	SM79HAL		27.5542	0.55685	0	0
MSM79HAT	M2064	20	UC	No	No	SM79HAT		28.4565	1.89452	0	0
MSM9VZLR	M2064	30	UC	No	No	SM9VZLR		21.1708	11.8689	0	0
MSM9VZKC	M2079	15	nonIBD	No	No	SM9VZKC		31.4435	0	0	1
MSM9VZKI	M2079	21	nonIBD	No	No	SM9VZKI		15.5867	0	0	1
MSMA26BN	M2079	28	nonIBD	No	No	SMA26BN		47.7673	0	0	1
MSMA26BT	M2079	34	nonIBD	No	No	SMA26BT		19.4852	0	0	1
MSMA26BV	M2079	36	nonIBD	No	No	SMA26BV		49.4157	0	0	1
MSMA26BX	M2079	38	nonIBD	No	No	SMA26BX		22.0733	0	0	1
MSMB4LZ8	M2079	57	nonIBD	No	No	SMB4LZ8		30.9758	0	0	1
MSM9VZLV	M2064	33	UC	No	No	SM9VZLV		54.2816	6.75769	0	0
MSM9VZLT	M2064	37	UC	No	No	SM9VZLT		43.3136	4.76325	0	0
MSMA2688	M2064	53	UC	No	No	SMA2688		25.6061	37.2683	0	0
MSM79H9U	M2067	12	UC	No	No	SM79H9U		12.5307	0.11132	0	0
MSM79HDS	M2068	9	CD	No	Yes	SM79HDS		12.0586	0.037	0	0
MSM7J16J	M2068	26	CD	No	No	SM7J16J		25.2965	0.02645	0	0
MSM7J16L	M2068	28	CD	No	No	SM7J16L		12.4716	0.05682	0	0
MSM7J16N	M2068	30	CD	No	No	SM7J16N		48.7822	0	0	0
MSM7J16P	M2068	32	CD	No	No	SM7J16P		15.0706	0	0	0
MSM7J16R	M2068	34	CD	No	No	SM7J16R		11.1369	0.12527	0	0
MSM79H7M	M2071	11	UC	Yes	No	SM79H7M		13.1912	0.30511	0	0
MSM9VZJB	M2068	36	CD	No	No	SM9VZJB		8.08873	0	0	0
MSMA26AN	M2068	42	CD	No	No	SMA26AN		23.0042	0	0	0
MSMA26AP	M2068	43	CD	No	No	SMA26AP		11.6246	0	0	0
MSMA26AT	M2068	47	CD	No	No	SMA26AT		16.0336	0	0	0
PSM6XBS2	P6009	1	CD	No	No	SM6XBS2		27.0117	0	0	1
PSM6XBS4	P6009	3	CD	No	No	SM6XBS4		58.7337	0	0	1
MSM79HCI	M2072	4	nonIBD	No	No	SM79HCI		7.86107	0	0	0
MSM79HCK	M2072	5	nonIBD	No	No	SM79HCK		6.34197	0	0	0
MSM79HCN	M2072	6	nonIBD	No	No	SM79HCN		6.18884	0	0	0
MSM79HCP	M2072	7	nonIBD	No	No	SM79HCP		11.4343	0	0	0
MSM79H81	M2072	11	nonIBD	No	No	SM79H81		25.2493	0	0	0
MSM79H83	M2072	13	nonIBD	No	No	SM79H83		13.9404	0	0	0
MSM79H87	M2072	17	nonIBD	No	No	SM79H87		12.523	0	0	0
MSM79H89	M2072	19	nonIBD	No	No	SM79H89		27.5167	0.09437	0	0
MSM79H8B	M2072	21	nonIBD	No	No	SM79H8B		23.4197	0	0	0
MSM9VZOG	M2072	24	nonIBD	No	No	SM9VZOG		34.4434	0	0	0
MSM9VZOK	M2072	27	nonIBD	No	No	SM9VZOK		41.8242	0	0	0
MSM9VZOM	M2072	29	nonIBD	No	No	SM9VZOM		7.49691	0	0	0
MSM9VZOO	M2072	31	nonIBD	No	No	SM9VZOO		12.0351	0.04343	0	0
MSM9VZOQ	M2072	33	nonIBD	No	No	SM9VZOQ		21.8965	0	0	0
MSM9VZHL	M2072	37	nonIBD	No	No	SM9VZHL		68.4414	0	0	0
MSM9VZHN	M2072	39	nonIBD	No	No	SM9VZHN		30.8064	0.0109	0	0
MSM9VZHP	M2072	41	nonIBD	No	No	SM9VZHP		59.9992	0	0	0
MSM9VZHT	M2072	45	nonIBD	No	No	SM9VZHT		44.9141	0	0	0
PSM6XBS4	P6009	3	CD	No	No	SM6XBS4		58.7337	0	0	1
PSM6XBTL	P6009	19	CD	Yes	No	SM6XBTL		23.6249	0	0	1
MSM6J2LN	M2034	19	CD	No	No	SM6J2LN		53.4104	11.2063	0.0022	1
PSM6XBS8	P6009	7	CD	No	No	SM6XBS8		15.4491	0	0	1
PSM6XBSA	P6009	10	CD	No	No	SM6XBSA		37.6373	0	0	1
PSM6XBSC	P6009	11	CD	No	No	SM6XBSC		36.877	0	0	1
PSM6XBTF	P6009	13	CD	No	No	SM6XBTF		18.1193	0	0	1
MSM79H94	M2077	0	nonIBD	No	No	SM79H94		0.7515	0.12941	0	0
MSM9VZMA	M2077	5	nonIBD	No	No	SM9VZMA		4.46684	0.12097	0	0
MSM9VZMA	M2077	5	nonIBD	No	No	SM9VZMA		4.46684	0.12097	0	0
MSM9VZMC	M2077	9	nonIBD	No	No	SM9VZMC		4.64405	0.00348	0	0
MSM9VZME	M2077	9	nonIBD	No	No	SM9VZME		5.3503	0.0108	0	0
MSM9VZMI	M2077	16	nonIBD	No	No	SM9VZMI		0.89481	0.55698	0	0
MSM9VZHX	M2077	21	nonIBD	No	No	SM9VZHX		4.07641	0.06984	0	0
MSM9VZHZ	M2077	24	nonIBD	Yes	No	SM9VZHZ		18.6131	0.25712	0	0
MSM9VZI2	M2077	26	nonIBD	No	No	SM9VZI2		3.87847	0.12713	0	0
MSM9VZI6	M2077	31	nonIBD	Yes	No	SM9VZI6		8.14586	0	0	0
MSMAPC7P	M2077	36	nonIBD	No	No	SMAPC7P		9.45459	0	0	0
MSMAPC7R	M2077	38	nonIBD	No	No	SMAPC7R		4.56762	0	0	0
MSMAPC7T	M2077	39	nonIBD	No	No	SMAPC7T		10.2765	0	0	0
MSMB4LZC	M2077	51	nonIBD	No	No	SMB4LZC		9.41894	0.08402	0	0
MSM79H7C	M2071	2	UC	No	No	SM79H7C		23.3074	0	0	0
MSM79H7E	M2071	4	UC	No	No	SM79H7E		30.5809	0	0	0
MSM79H7G	M2071	15	UC	No	No	SM79H7G		13.516	0	0	0
MSMA26AX	M2071	33	UC	No	No	SMA26AX		36.0427	0	0	0
MSMA26AZ	M2071	34	UC	No	No	SMA26AZ		35.317	0	0	0
MSMA26AZ	M2071	34	UC	No	No	SMA26AZ		35.317	0	0	0
MSMA26AV	M2071	39	UC	No	No	SMA26AV		38.9824	0	0	0
PSM6XBV4	P6010	12	CD	Yes	Yes	SM6XBV4		4.25407	0	0	1
PSM6XBUG	P6010	15	CD	Yes	Yes	SM6XBUG		44.7576	0	0	1
MSMB4LZ4	M2071	57	UC	No	No	SMB4LZ4		54.743	0	0	0
PSM6XBTP	P6009	23	CD	No	No	SM6XBTP		29.9761	0	0	1
MSM9VZLZ	M2083	0	UC	Yes	No	SM9VZLZ		0	0	0	0
PSM7J13Y	P6009	43	CD	No	No	SM7J13Y		17.0769	0	0	1
PSM7J143	P6009	46	CD	No	No	SM7J143		14.7124	0.00183	0	1
PSM6XBSO	P6010	4	CD	No	Yes	SM6XBSO		28.3833	0.01299	0	1
PSM6XBSM	P6010	6	CD	No	Yes	SM6XBSM		30.8085	0	0	1
PSM6XBV2	P6010	10	CD	No	Yes	SM6XBV2		16.9166	0	0	1
MSM9VZN4	M2081	7	UC	No	No	SM9VZN4		25.3075	0	0	0
MSM9VZLX	M2082	0	CD	No	No	SM9VZLX		8.59811	0	0	0
MSM9VZNR	M2083	3	UC	No	No	SM9VZNR		18.4882	0.80055	0	0
MSM9VZNX	M2083	8	UC	No	No	SM9VZNX		21.2735	5.5668	0	0
MSM9VZNZ	M2083	10	UC	No	No	SM9VZNZ		39.3704	0	0	0
MSM9VZO2	M2083	13	UC	No	No	SM9VZO2		13.8552	0.01627	0	0
MSM9VZIM	M2083	15	UC	No	No	SM9VZIM		33.7175	0	0	0
MSM9VZIO	M2083	17	UC	No	No	SM9VZIO		39.1103	2.6396	0	0
MSM9VZIQ	M2083	20	UC	No	No	SM9VZIQ		27.873	0.01857	0	0
MSM9VZIS	M2083	23	UC	No	No	SM9VZIS		27.3133	0	0	0
MSM9VZIU	M2083	25	UC	No	No	SM9VZIU		26.1814	0	0	0
MSM9VZIW	M2083	26	UC	No	No	SM9VZIW		27.0606	0	0	0
MSM9VZMO	M2084	2	nonIBD	No	No	SM9VZMO		14.8734	0.02512	0	0
MSM9VZMS	M2084	6	nonIBD	No	No	SM9VZMS		17.7499	0	0	0
MSM9VZMW	M2084	10	nonIBD	No	No	SM9VZMW		14.8664	0	0	0
MSM9VZL7	M2084	12	nonIBD	No	No	SM9VZL7		45.3194	0	0	0
MSM9VZLB	M2084	16	nonIBD	No	No	SM9VZLB		39.5096	0	0	0
MSM9VZLD	M2084	18	nonIBD	No	No	SM9VZLD		44.6522	0	0	0
MSM9VZLF	M2084	21	nonIBD	No	No	SM9VZLF		57.4253	0	0	0
MSM9VZLH	M2084	23	nonIBD	No	No	SM9VZLH		50.7726	0	0	0
MSMA26BD	M2084	27	nonIBD	No	No	SMA26BD		46.8512	0	0	0
MSMA26BF	M2084	29	nonIBD	No	No	SMA26BF		38.6585	0	0	0
MSMA26BH	M2084	31	nonIBD	No	No	SMA26BH		28.6869	0	0	0
MSMA26BJ	M2084	33	nonIBD	No	No	SMA26BJ		55.1814	0	0	0
MSMA26BL	M2084	35	nonIBD	No	No	SMA26BL		24.0372	0.03321	0	0
MSMAPC6K	M2084	37	nonIBD	No	No	SMAPC6K		40.3474	0.00404	0	0
MSMAPC6O	M2084	41	nonIBD	No	No	SMAPC6O		43.1869	0	0	0
MSMB4LZZ	M2084	43	nonIBD	Yes	No	SMB4LZZ		31.3397	0	0	0
MSMB4LZV	M2084	45	nonIBD	Yes	No	SMB4LZV		60.4049	0	0	0
MSMB4LZX	M2084	47	nonIBD	No	No	SMB4LZX		50.3949	0	0	0
MSMAPC55	M2083	33	UC	No	No	SMAPC55		33.5794	0.012	0	0
MSMAPC57	M2083	35	UC	No	No	SMAPC57		49.2643	0	0	0
MSMAPC59	M2083	36	UC	No	No	SMAPC59		39.8483	0.20016	0	0
MSMAPC5B	M2083	37	UC	No	No	SMAPC5B		37.2381	0.00431	0	0
MSMAPC5D	M2083	44	UC	No	No	SMAPC5D		37.8345	0	0	0
MSMB4LZP	M2083	46	UC	No	No	SMB4LZP		39.3004	0.05706	0	0
MSMB4LZR	M2083	48	UC	No	No	SMB4LZR		18.078	0.04344	0	0
MSM9VZPH	M2085	3	CD	No	No	SM9VZPH		26.0277	0	0	0
MSM9VZPN	M2085	9	CD	No	Yes	SM9VZPN		45.8982	0	0	0
MSM9VZJ3	M2085	19	CD	No	No	SM9VZJ3		7.54705	0	0	0
MSM9VZL5	M2097	0	nonIBD	No	No	SM9VZL5		22.3006	0	0	0
MSMA26DM	M2097	4	nonIBD	No	No	SMA26DM		16.6945	0.02232	0	0
MSMA26DG	M2097	9	nonIBD	No	No	SMA26DG		44.2251	0	0	0
MSMA26DI	M2097	11	nonIBD	No	No	SMA26DI		33.3845	0	0	0
MSMA26DO	M2097	12	nonIBD	No	No	SMA26DO		17.0798	0	0	0
MSMA26DK	M2097	14	nonIBD	No	No	SMA26DK		16.0974	0	0	0
MSMAPC5H	M2097	22	nonIBD	No	No	SMAPC5H		9.77863	0	0	0
MSMAPC5L	M2097	24	nonIBD	No	No	SMAPC5L		12.4237	0	0	0
MSMB4LXW	M2097	31	nonIBD	No	No	SMB4LXW		28.3944	0.07574	0	0
MSMB4LXS	M2097	32	nonIBD	Yes	No	SMB4LXS		21.927	0	0	0
MSMB4LZK	M2097	38	nonIBD	No	No	SMB4LZK		1.22746	0.01106	0	0
MSMA26CV	M2085	23	CD	No	No	SMA26CV		20.227	0	0	0
MSMAPC6A	M2085	31	CD	No	No	SMAPC6A		27.3859	0	0	0
MSMAPC6C	M2085	33	CD	No	No	SMAPC6C		12.78	0	0	0
MSMAPC6E	M2085	34	CD	No	No	SMAPC6E		20.1218	0.005	0	0
MSMB4LYB	M2085	50	CD	No	No	SMB4LYB		33.4424	0.05651	0	0
MSM9VZJJ	M2086	8	CD	No	No	SM9VZJJ		10.5272	4.21719	0	0
MSM9VZJF	M2091	0	UC	No	No	SM9VZJF		55.8551	1.22846	0	0
MSMA267X	M2103	5	UC	No	No	SMA267X		49.8789	0	0	0
MSMA2684	M2103	11	UC	No	No	SMA2684		48.6814	0	0	0
MSMAPC5Z	M2103	17	UC	No	No	SMAPC5Z		17.0885	1.63601	0	0
MSMAPC64	M2103	26	UC	No	No	SMAPC64		55.254	0	0	0
PSM7J1CG	P6005	34	CD	Yes	No	SM7J1CG		13.2476	0	0	0
MSMB4LYH	M2103	35	UC	No	No	SMB4LYH		51.6026	0	0	0
PSM6XBQS	P6005	2	CD	No	Yes	SM6XBQS		7.93305	0	0	0
PSM6XBQU	P6005	4	CD	No	No	SM6XBQU		21.0024	0	0	0
PSM6XBR1	P6005	10	CD	No	No	SM6XBR1		13.1166	0	0	0
PSM6XBSU	P6005	18	CD	No	No	SM6XBSU		0	0	0	0
PSM6XBT1	P6005	24	CD	No	No	SM6XBT1		22.5487	0	0	0
PSM7J1CC	P6005	30	CD	No	No	SM7J1CC		21.3587	0.01441	0	0
PSM7J1CI	P6005	37	CD	No	No	SM7J1CI		16.7231	0	0	0
PSM7J13E	P6005	49	CD	No	No	SM7J13E		30.2589	0	0	0
PSM6XBUM	P6010	20	CD	No	No	SM6XBUM		23.3626	0.03526	0	1
PSM6XBUK	P6010	21	CD	No	Yes	SM6XBUK		23.1686	0	0	1
MSM6J2ML	M2034	36	CD	No	Yes	SM6J2ML		62.5879	6.21997	0.6252	1
PSM6XBUQ	P6010	23	CD	No	Yes	SM6XBUQ		32.019	0	0	1
PSM7J18E	P6010	27	CD	No	Yes	SM7J18E		54.1891	0	0	1
PSM7J18G	P6010	29	CD	No	Yes	SM7J18G		50.0653	0	0	1
PSM7J18I	P6010	31	CD	No	Yes	SM7J18I		62.9963	0	0	1
PSM7J18K	P6010	34	CD	No	No	SM7J18K		28.388	0	0	1
MSM79HBV	M2034	45	CD	No	Yes	SM79HBV		54.4582	16.7532	1.92293	1
PSM7J18M	P6010	35	CD	No	No	SM7J18M		32.4929	0	0	1
PSM7J14N	P6010	41	CD	No	Yes	SM7J14N		87.6622	0	0	1
PSM6XBTN	P6009	21	CD	No	No	SM6XBTN		21.9254	0.1187	0.02323	1
PSM6XBVI	P6012	2	UC	No	No	SM6XBVI		5.19723	0	0.00365	1
PSM7J14P	P6010	44	CD	No	Yes	SM7J14P		39.9229	0	0	1
PSM7J14R	P6010	45	CD	No	Yes	SM7J14R		48.8822	0	0	1
PSM6XBVK	P6012	4	UC	No	No	SM6XBVK		4.7775	0	0	1
PSM6XBVM	P6012	6	UC	No	No	SM6XBVM		7.97866	0.10737	0	1
PSM6XBVS	P6012	12	UC	No	No	SM6XBVS		9.75233	0	0	1
PSM7J1B7	P6012	15	UC	No	No	SM7J1B7		3.02842	0	0	1
PSM7J1BB	P6012	19	UC	No	No	SM7J1BB		23.173	0	0	1
PSM7J19X	P6018	2	nonIBD	Yes	No	SM7J19X		69.0043	2.7312	0	1
PSM7J19Z	P6018	4	nonIBD	Yes	No	SM7J19Z		62.6058	0.49783	0	1
PSM7J1A2	P6018	6	nonIBD	No	No	SM7J1A2		57.0107	2.93662	0	1
PSM7J1A6	P6018	10	nonIBD	Yes	No	SM7J1A6		5.19724	25.7547	0.0063	1
PSM7J1A8	P6018	12	nonIBD	No	No	SM7J1A8		71.9887	12.0334	0.97218	1
PSM7J17V	P6018	14	nonIBD	No	No	SM7J17V		63.3305	5.25712	0.22665	1
PSM7J17Z	P6018	18	nonIBD	No	No	SM7J17Z		79.9728	1.76097	0.23731	1
PSM7J1BH	P6012	26	UC	No	No	SM7J1BH		0	0	0	1
PSM7J18Q	P6012	35	UC	No	No	SM7J18Q		5.07082	0	0	1
PSM6XBSG	P6013	0	UC	No	No	SM6XBSG		17.9023	0	0	0
PSM6XBT5	P6013	4	UC	No	No	SM6XBT5		7.7612	0	0	0
PSM6XBT7	P6013	6	UC	No	No	SM6XBT7		43.1548	0	0	0
PSM6XBTB	P6013	10	UC	No	No	SM6XBTB		17.0614	0.00272	0	0
PSM6XBTD	P6013	12	UC	No	No	SM6XBTD		0	0	0	0
PSM7J1AM	P6013	14	UC	No	No	SM7J1AM		28.9881	0.40982	0	0
PSM7J1AU	P6013	18	UC	No	No	SM7J1AU		10.3907	0	0	0
PSM7J1AO	P6013	20	UC	No	No	SM7J1AO		16.9425	0.01634	0	0
PSM7J1AQ	P6013	22	UC	No	No	SM7J1AQ		16.9664	0	0	0
PSM7J193	P6013	26	UC	No	No	SM7J193		10.7485	0	0	0
PSM7J127	P6013	28	UC	No	No	SM7J127		15.0127	0.02138	0	0
PSM7J129	P6013	30	UC	No	No	SM7J129		0	0	0	0
PSM7J12B	P6013	33	UC	No	No	SM7J12B		12.7506	0.04771	0	0
PSM7J16B	P6013	44	UC	Yes	No	SM7J16B		0.18084	9.22565	0	0
PSM7J16H	P6013	46	UC	Yes	No	SM7J16H		0	5.13522	0	0
PSM6XBTR	P6014	2	nonIBD	Yes	No	SM6XBTR		4.91369	0	0	0
PSM6XBTT	P6014	3	nonIBD	No	No	SM6XBTT		17.0106	0	0	0
PSM6XBTX	P6014	8	nonIBD	No	No	SM6XBTX		6.96251	0	0	0
PSM6XBU2	P6014	12	nonIBD	No	No	SM6XBU2		12.3037	0	0	0
PSM7J1DF	P6014	17	nonIBD	No	No	SM7J1DF		9.07349	0	0	0
PSM7J1DL	P6014	22	nonIBD	No	No	SM7J1DL		9.9276	0.22863	0	0
PSM7J154	P6014	33	nonIBD	No	No	SM7J154		31.9732	0	0	0
PSM7J156	P6014	36	nonIBD	No	No	SM7J156		51.2786	0	0	0
PSM7J199	P6016	2	CD	Yes	No	SM7J199		6.09382	0.01964	0	0
PSM7J19B	P6016	4	CD	Yes	No	SM7J19B		7.94181	0	0	0
PSM7J12F	P6013	36	UC	No	No	SM7J12F		8.39611	0	0	0
PSM7J169	P6013	38	UC	No	No	SM7J169		36.3003	0	0	0
PSM7J19H	P6016	10	CD	No	No	SM7J19H		9.32575	0.09263	0	0
PSM7J19J	P6016	12	CD	No	No	SM7J19J		10.6911	0.00468	0	0
PSM7J17T	P6016	24	CD	No	No	SM7J17T		15.3254	0	0	0
PSM7J15A	P6016	28	CD	No	Yes	SM7J15A		17.7915	0	0	0
PSM7J15G	P6016	34	CD	No	No	SM7J15G		11.7196	0.15972	0	0
PSM6XBW1	P6017	0	nonIBD	No	No	SM6XBW1		9.00541	0	0	0
PSM7J19P	P6017	6	nonIBD	No	No	SM7J19P		13.592	0	0	0
PSM7J19T	P6017	9	nonIBD	No	No	SM7J19T		7.72582	0	0	0
PSM7J16U	P6017	16	nonIBD	No	No	SM7J16U		6.28548	0	0	0
PSM7J16Y	P6017	30	nonIBD	No	No	SM7J16Y		13.1143	0	0	0
PSM7J171	P6017	32	nonIBD	No	No	SM7J171		9.78144	0	0	0
PSM7J173	P6017	35	nonIBD	No	No	SM7J173		10.7395	0	0	0
PSM7J182	P6018	20	nonIBD	No	No	SM7J182		91.2975	0.95997	0	1
PSM7J184	P6018	22	nonIBD	No	No	SM7J184		96.3392	0.01736	0	1
PSM7J186	P6018	24	nonIBD	No	No	SM7J186		96.7529	0.02197	0	1
PSM7J15K	P6018	26	nonIBD	No	No	SM7J15K		86.8161	2.77441	0	1
PSM7J15O	P6018	30	nonIBD	No	No	SM7J15O		86.7206	0.29803	0	1
PSM7J15Q	P6018	32	nonIBD	No	No	SM7J15Q		77.0744	2.38594	0	1
PSM7J15S	P6018	34	nonIBD	No	No	SM7J15S		76.1248	2.78328	0	1
PSMA265D	P6018	38	nonIBD	No	No	SMA265D		95.8228	0.38931	0	1
PSMA265F	P6018	40	nonIBD	No	No	SMA265F		94.5759	0.49009	0	1
PSMA265L	P6018	42	nonIBD	No	No	SMA265L		80.6969	0.36894	0	1
PSMA265H	P6018	46	nonIBD	No	No	SMA265H		91.7008	0.20345	0	1
PSM6XBVQ	P6012	10	UC	No	No	SM6XBVQ		15.5719	0.1481	0.18294	1
PSM7J1BL	P6024	4	CD	Yes	No	SM7J1BL		0	65.9177	5.84938	1
PSM7J1BP	P6024	8	CD	Yes	No	SM7J1BP		0	39.7349	6.90007	1
PSM7J1BR	P6024	10	CD	Yes	No	SM7J1BR		0.23587	5.29548	0	1
PSM7J1BJ	P6024	2	CD	No	No	SM7J1BJ		3.52486	8.56931	12.7297	1
PSM7J15I	P6016	36	CD	No	No	SM7J15I		20.9161	0	0	0
PSMA265T	P6016	45	CD	No	No	SMA265T		17.9087	0	0	0
PSMA263M	P6024	25	CD	No	No	SMA263M		10.3171	2.67766	0	1
PSMA263S	P6024	32	CD	No	No	SMA263S		11.1276	4.67484	0	1
PSMA263U	P6024	35	CD	No	No	SMA263U		9.52418	15.1896	0	1
PSM7J1BV	P6025	2	UC	No	No	SM7J1BV		6.13197	0	0	0
PSM7J1C4	P6025	10	UC	No	No	SM7J1C4		17.1586	0	0	0
PSM7J12Z	P6025	23	UC	No	No	SM7J12Z		27.1158	0	0	0
PSMA264K	P6025	38	UC	No	No	SMA264K		17.6648	0	0	0
PSM7J1B3	P6028	0	CD	Yes	No	SM7J1B3		4.52674	25.5345	0.02173	1
PSM7J177	P6028	2	CD	Yes	No	SM7J177		0	0	0	1
PSM7J179	P6028	4	CD	Yes	No	SM7J179		9.26548	0	0	1
PSM7J17B	P6028	6	CD	No	No	SM7J17B		0	0	0	1
PSM7J17D	P6028	8	CD	No	No	SM7J17D		0	0	0	1
PSM7J17F	P6028	10	CD	No	No	SM7J17F		0	3.17683	0	1
PSM7J15W	P6028	19	CD	No	No	SM7J15W		23.7882	0	0	1
PSM7J161	P6028	23	CD	No	No	SM7J161		0	22.8606	3.54076	1
PSM7J163	P6028	25	CD	No	No	SM7J163		0	30.1358	4.65535	1
PSMA2668	P6028	33	CD	No	No	SMA2668		0	9.41028	1.58745	1
PSMA266C	P6028	38	CD	No	No	SMA266C		0	0	0	1
PSM7J13I	P6033	3	CD	No	No	SM7J13I		6.76269	0	0	0
PSM7J13K	P6033	4	CD	Yes	Yes	SM7J13K		4.07204	0	0	0
PSM7J13Q	P6033	8	CD	No	Yes	SM7J13Q		3.57304	0	0	0
PSM7J13M	P6033	10	CD	No	Yes	SM7J13M		6.68996	0	0	0
PSMA2651	P6033	15	CD	No	No	SMA2651		15.4456	0	0	0
PSMA2653	P6033	17	CD	No	No	SMA2653		29.885	0	0	0
PSMA2659	P6033	24	CD	No	No	SMA2659		15.7679	0.12894	0	0
PSMA265B	P6033	26	CD	No	No	SMA265B		9.79934	0.18979	0	0
PSMA267D	P6033	34	CD	No	No	SMA267D		9.89853	0.89293	0	0
PSMA267F	P6033	36	CD	No	No	SMA267F		10.1085	0.75844	0	0
PSMA267H	P6033	38	CD	No	No	SMA267H		11.5172	0.10459	0	0
PSMA264S	P6035	6	UC	No	No	SMA264S		9.6088	0	0	0
PSMA264W	P6035	10	UC	No	No	SMA264W		19.9379	0	0	0
PSMA267R	P6035	25	UC	No	No	SMA267R		13.6585	0	0	0
PSMB4MBI	P6035	36	UC	No	No	SMB4MBI		16.3147	0	0	0
PSMB4MC7	P6035	38	UC	No	No	SMB4MC7		28.0829	0	0	0
PSM7J4EF	P6037	0	CD	No	No	SM7J4EF		20.9919	2.00431	0	0
PSMA266I	P6037	3	CD	No	No	SMA266I		11.8854	0.05435	0	0
PSMA266M	P6037	8	CD	Yes	No	SMA266M		17.8544	0.15033	0	0
PSMA266O	P6037	10	CD	Yes	No	SMA266O		12.0305	0.00504	0	0
PSMA266Q	P6037	12	CD	Yes	No	SMA266Q		15.0854	0.66433	0	0
PSMA269G	P6037	16	CD	No	No	SMA269G		13.309	0.59624	0	0
PSMA269O	P6037	24	CD	No	No	SMA269O		15.9048	0	0	0
PSMB4MBS	P6037	33	CD	No	No	SMB4MBS		13.7258	0.00209	0	0
PSMA265X	P6038	0	UC	No	No	SMA265X		16.8874	0.01153	0	0
PSMA266U	P6038	2	UC	No	No	SMA266U		55.3394	0.04894	0	0
PSMA266Y	P6038	7	UC	No	No	SMA266Y		17.4418	0	0	0
PSMA2671	P6038	9	UC	No	No	SMA2671		29.6777	0	0	0
PSMA2675	P6038	13	UC	No	No	SMA2675		43.9005	0	0	0
PSMA269S	P6038	15	UC	No	No	SMA269S		36.1561	0.01765	0	0
PSMA269W	P6038	20	UC	No	No	SMA269W		22.9015	0.03839	0	0
PSMA26A1	P6038	24	UC	No	No	SMA26A1		23.2983	0	0	0
PSMA26A3	P6038	26	UC	No	No	SMA26A3		39.5958	0.1563	0	0
PSMB4MC1	P6038	34	UC	No	No	SMB4MC1		18.2359	0.23358	0	0
PSMB4MC3	P6038	35	UC	No	No	SMB4MC3		15.0315	0	0	0
PSMB4MC5	P6038	37	UC	No	No	SMB4MC5		46.9094	0	0	0
										1504
										63
